# Supplementary material for: Dynamic Sumoylation of a Conserved Transcription Corepressor Prevents Persistent Inclusion Formation during Hyperosmotic Stress
Source: PLoS Genet. 2016 Jan 22;12(1):e1005809. doi: 10.1371/journal.pgen.1005809 (PMC4723248; doi:10.1371/journal.pgen.1005809)
Supplement: S1 Table — (XLS) [file pgen.1005809.s003.xls]

## Sheet: ≥3 fold changes (Fig. 2B)
Protein	0min_a	0min_b	0min_c	15min_a	15min_b	15min_c	0min_sum	15min_sum	15min/0min	0min/15min	p-value	Gene description
TUP1	0	0	0	28	23	28	0	79	#DIV/0!	0	9.3759e-05	General repressor of transcription; forms complex with Cyc8p, involved in the establishment of repressive chromatin structure through interactions with histones H3 and H4, appears to enhance expression of some genes
CYC8	0	0	0	7	11	7	0	25	#DIV/0!	0	0.00334135	General transcriptional co-repressor; acts together with Tup1p; also acts as part of a transcriptional co-activator complex that recruits the SWI/SNF and SAGA complexes to promoters; can form the prion [OCT+]
VPH1	4	5	3	15	11	12	12	38	3.16667	0.315789	0.00289001	Subunit a of vacuolar-ATPase V0 domain; one of two isoforms (Vph1p and Stv1p); Vph1p is located in V-ATPase complexes of the vacuole while Stv1p is located in V-ATPase complexes of the Golgi and endosomes; relative distribution to the vacuolar membrane decreases upon DNA replication stress
RET2	5	7	7	1	2	3	19	6	0.315789	3.16667	0.0079662	Delta subunit of the coatomer complex (COPI); COPI coats Golgi-derived transport vesicles; involved in retrograde transport between Golgi and ER
YDR348C	10	11	9	2	3	4	30	9	0.3	3.33333	0.00101666	Protein of unknown function thought to be involved in endocytosis; physically interacts with Ede1p and is found at endocytic sites at cell periphery during early stages of endocytosis
TSR1	6	4	5	1	2	0	15	3	0.2	5	0.00804989	Protein required for processing of 20S pre-rRNA in the cytoplasm; associates with pre-40S ribosomal particles; inhibits the premature association of 60S subunits with assembling 40S subunits in the cytoplasm
ECM17	2	2	2	0	0	1	6	1	0.166667	6	0.00749043	Sulfite reductase beta subunit; involved in amino acid biosynthesis, transcription repressed by methionine
LDB19	3	4	3	0	1	0	10	1	0.1	10	0.00312559	alpha-arrestin involved in ubiquitin-dependent endocytosis; regulates endocytosis of plasma membrane proteins by recruiting the ubiquitin ligase Rsp5p to its target
YLR143W	3	3	4	1	0	0	10	1	0.1	10	0.00312559	Diphthamide synthetase; catalyzes the last amidation step of diphthamide biosynthesis using ammonium and ATP
WTM1	1	2	2	0	0	0	5	0	0	#DIV/0!	0.00749043	Transcriptional modulator; involved in regulation of meiosis, silencing, and expression of RNR genes; required for nuclear localization of the ribonucleotide reductase small subunit Rnr2p and Rnr4p
SER1	1	2	2	0	0	0	5	0	0	#DIV/0!	0.00749043	3-phosphoserine aminotransferase; catalyzes the formation of phosphoserine from 3-phosphohydroxypyruvate, required for serine and glycine biosynthesis
RTS1	2	1	2	0	0	0	5	0	0	#DIV/0!	0.00749043	B-type regulatory subunit of protein phosphatase 2A (PP2A)
PPH21	2	1	2	0	0	0	5	0	0	#DIV/0!	0.00749043	Catalytic subunit of protein phosphatase 2A (PP2A)
URA8	3	2	2	0	0	0	7	0	0	#DIV/0!	0.00219213	Minor CTP synthase isozyme; catalyzes the ATP-dependent transfer of the amide nitrogen from glutamine to UTP, forming CTP, the final step in de novo biosynthesis of pyrimidines

## Sheet: p value ≤ 0.05 (Fig. 2C)
Protein	0min_a	0min_b	0min_c	15min_a	15min_b	15min_c	0min_sum	15min_sum	15min/0min	0min/15min	p-value
AHC1	3	3	3	2	0	0	9	2	0.222222	4.5	0.0248962
AKL1	16	16	13	6	8	7	45	21	0.466667	2.14286	0.00227843
ASK10	2	3	2	0	0	1	7	1	0.142857	7	0.0132356
ASN1	16	18	17	7	13	9	51	29	0.568627	1.75862	0.0167994
ASN2	28	34	30	25	21	24	92	70	0.76087	1.31429	0.0263945
CSE1	2	2	2	1	1	0	6	2	0.333333	3	0.0161301
CYC8	0	0	0	7	11	7	0.9	25	27.7778	0.036	0.00334135
CYS3	29	19	22	6	11	4	70	21	0.3	3.33333	0.0107334
DLD3	47	51	50	31	39	29	148	99	0.668919	1.49495	0.00762329
ECM17	2	2	2	0	0	1	6	1	0.166667	6	0.00749043
ERB1	8	7	9	3	4	5	24	12	0.5	2	0.00804989
FAS3	33	33	35	24	26	26	101	76	0.752475	1.32895	0.000904464
GFA1	19	21	19	13	15	15	59	43	0.728814	1.37209	0.00481268
HAS1	3	2	3	1	2	1	8	4	0.5	2	0.0474207
LDB19	3	4	3	0	1	0	10	1	0.1	10	0.00312559
MES1	30	25	21	19	15	14	76	48	0.631579	1.58333	0.0365004
MET6	6	7	6	10	11	10	19	31	1.63158	0.612903	0.00105756
MYO5	3	4	3	5	6	5	10	16	1.6	0.625	0.0132356
NCL1	6	7	4	2	2	2	17	6	0.352941	2.83333	0.0141726
NPL4	5	4	4	1	3	1	13	5	0.384615	2.6	0.0232152
PGI1	34	38	36	21	26	21	108	68	0.62963	1.58824	0.00276796
PMA1	26	22	30	38	37	33	78	108	1.38462	0.722222	0.022525
POL30	2	2	2	3	3	4	6	10	1.66667	0.6	0.0161301
PPH21	2	1	2	0	0	0	5	1	0.2	5	0.00749043
RET1	3	3	4	1	1	2	10	4	0.4	2.5	0.0132356
RET2	5	7	7	1	2	3	19	6	0.315789	3.16667	0.0079662
RNR2	15	19	17	12	11	12	51	35	0.686275	1.45714	0.011355
RPA190	38	44	40	26	19	17	122	62	0.508197	1.96774	0.00353351
RPC82	2	2	1	1	0	0	5	1	0.2	5	0.0474207
RPL17A,B	5	3	5	7	9	7	13	23	1.76923	0.565217	0.0241101
RPL1B	10	7	8	3	5	5	25	13	0.52	1.92308	0.0223942
RPL3	131	193	219	92	115	72	543	279	0.513812	1.94624	0.0382465
RPL30	10	12	12	9	7	7	34	23	0.676471	1.47826	0.0177043
RPL31A	3	3	3	1	1	2	9	4	0.444444	2.25	0.00749043
RPL32	21	20	22	19	19	17	63	55	0.873016	1.14545	0.0390205
RPL4A	8	11	11	15	17	17	30	49	1.63333	0.612245	0.00621361
RPL9A,B	11	12	14	9	8	5	37	22	0.594595	1.68182	0.0284602
RPS4A	19	18	19	11	16	9	56	36	0.642857	1.55556	0.0341094
RPS8A	3	4	3	7	7	7	10	21	2.1	0.47619	0.000388171
RTS1	2	1	2	0	0	0	5	1	0.2	5	0.00749043
RVS167	2	1	2	0	1	0	5	1	0.2	5	0.0474207
SAH1	15	16	16	11	11	14	47	36	0.765957	1.30556	0.0253864
SEC63	2	2	3	5	6	6	7	17	2.42857	0.411765	0.00211065
SER1	1	2	2	0	0	0	5	1	0.2	5	0.00749043
SGV1	4	2	3	1	1	0	9	2	0.222222	4.5	0.0248962
SSD1	45	43	44	56	48	54	132	158	1.19697	0.835443	0.0247649
STT3	2	1	1	3	3	5	4	11	2.75	0.363636	0.0351685
SUB2	1	1	1	2	2	3	3	7	2.33333	0.428571	0.0161301
TAF5	4	4	4	3	3	2	12	8	0.666667	1.5	0.0161301
TEF2	114	109	105	71	90	72	328	233	0.710366	1.40773	0.00912814
TEF4	13	12	10	5	9	8	35	22	0.628571	1.59091	0.0438145
TIF31	46	49	43	36	34	33	138	103	0.746377	1.33981	0.00387673
TKL1	13	13	12	4	5	4	38	13	0.342105	2.92308	6.0151e-05
TSR1	6	4	5	1	2	0	15	3	0.2	5	0.00804989
TUP1	0	0	0	28	23	28	0.9	79	87.7778	0.0113924	9.3759e-05
UGP1	10	7	6	1	4	2	23	7	0.304348	3.28571	0.0232152
URA7	9	6	11	2	5	3	26	10	0.384615	2.6	0.0349197
URA8	3	2	2	0	0	0	7	1	0.142857	7	0.00219213
VAS1	11	9	10	6	7	7	30	20	0.666667	1.5	0.00749043
VPH1	4	5	3	15	11	12	12	38	3.16667	0.315789	0.00289001
VTC3	3	4	5	8	6	10	12	24	2	0.5	0.0362778
WHI3	2	3	1	0	0	0	6	1	0.166667	6	0.0257214
WTM1	1	2	2	0	0	0	5	1	0.2	5	0.00749043
YDR348C	10	11	9	2	3	4	30	9	0.3	3.33333	0.00101666
YLR143W	3	3	4	1	0	0	10	1	0.1	10	0.00312559
YOL098C	3	2	2	0	1	0	7	1	0.142857	7	0.0132356

## Sheet: whole data (PP ≥ 0.55)
Protein	0min_a	0min_b	0min_c	15min_a	15min_b	15min_c	0min_sum	15min_sum	15min/0min	0min/15min	p-value
TUP1	0	0	0	28	23	28	0	79	#DIV/0!	0	9.3759e-05
CYC8	0	0	0	7	11	7	0	25	#DIV/0!	0	0.00334135
TCP1	0	0	0	1	3	1	0	5	#DIV/0!	0	0.0667665
SSZ1	0	0	0	1	3	1	0	5	#DIV/0!	0	0.0667665
PUP3	0	0	0	1	2	1	0	4	#DIV/0!	0	0.0161301
PRO1	0	0	0	0	3	1	0	4	#DIV/0!	0	0.205106
PHO91	0	0	0	1	1	2	0	4	#DIV/0!	0	0.0161301
PET127	0	0	0	1	2	1	0	4	#DIV/0!	0	0.0161301
GLN4	0	0	0	1	1	2	0	4	#DIV/0!	0	0.0161301
YRM099C	0	0	0	0	2	1	0	3	#DIV/0!	0	0.158302
YBT1	0	0	0	0	1	2	0	3	#DIV/0!	0	0.158302
THR4	0	0	0	1	2	0	0	3	#DIV/0!	0	0.158302
STU2	0	0	0	1	1	1	0	3	#DIV/0!	0	#DIV/0!
SSM4	0	0	0	1	1	1	0	3	#DIV/0!	0	#DIV/0!
SLA2	0	0	0	1	1	1	0	3	#DIV/0!	0	#DIV/0!
SES1	0	0	0	1	1	1	0	3	#DIV/0!	0	#DIV/0!
SEC10	0	0	0	1	1	1	0	3	#DIV/0!	0	#DIV/0!
PCS60	0	0	0	0	1	2	0	3	#DIV/0!	0	0.158302
LEU1	0	0	0	1	1	1	0	3	#DIV/0!	0	#DIV/0!
LAP2	0	0	0	1	1	1	0	3	#DIV/0!	0	#DIV/0!
GCD1	0	0	0	1	1	1	0	3	#DIV/0!	0	#DIV/0!
DFM1	0	0	0	0	1	2	0	3	#DIV/0!	0	0.158302
ALO1	0	0	0	0	0	3	0	3	#DIV/0!	0	0.373901
ALG12	0	0	0	1	1	1	0	3	#DIV/0!	0	#DIV/0!
SEC3	0	1	0	3	1	4	1	8	8	0.125	0.0685871
YNL035C	0	0	1	0	3	4	1	7	7	0.142857	0.184074
SAM1	1	0	0	0	4	3	1	7	7	0.142857	0.184074
DED1	2	0	0	1	7	3	2	11	5.5	0.181818	0.186822
TSC13	0	1	0	1	1	2	1	4	4	0.25	0.101192
RGA2	0	1	2	2	5	4	3	11	3.66667	0.272727	0.0646769
YCK3	0	1	1	3	4	0	2	7	3.5	0.285714	0.252401
SIN3	1	0	1	1	4	2	2	7	3.5	0.285714	0.151835
ILV5	1	1	2	3	8	2	4	13	3.25	0.307692	0.186822
VPH1	4	5	3	15	11	12	12	38	3.16667	0.315789	0.00289001
VTC2	0	1	1	1	2	3	2	6	3	0.333333	0.116117
ENO1	1	0	1	2	3	1	2	6	3	0.333333	0.116117
YCR087C-A	0	1	0	1	1	1	1	3	3	0.333333	0.116117
TPI1	0	1	0	2	1	0	1	3	3	0.333333	0.373901
STV1	0	0	1	1	1	1	1	3	3	0.333333	0.116117
SFB2	1	0	0	0	2	1	1	3	3	0.333333	0.373901
PIL1	1	0	0	2	0	1	1	3	3	0.333333	0.373901
LSG1	0	0	1	0	2	1	1	3	3	0.333333	0.373901
IML1	1	0	0	2	0	1	1	3	3	0.333333	0.373901
GAR1	0	1	0	1	1	1	1	3	3	0.333333	0.116117
STT3	2	1	1	3	3	5	4	11	2.75	0.363636	0.0351685
HOM6	0	1	2	1	5	2	3	8	2.66667	0.375	0.27944
BAT1	1	0	2	2	5	1	3	8	2.66667	0.375	0.27944
SOF1	2	0	0	0	3	2	2	5	2.5	0.4	0.416866
RPH1	1	0	1	2	1	2	2	5	2.5	0.4	0.101192
HPR1	0	1	1	1	2	2	2	5	2.5	0.4	0.101192
ERV25	0	1	1	1	1	3	2	5	2.5	0.4	0.250815
SEC63	2	2	3	5	6	6	7	17	2.42857	0.411765	0.00211065
SUB2	1	1	1	2	2	3	3	7	2.33333	0.428571	0.0161301
NUM1	5	5	2	7	12	8	12	27	2.25	0.444444	0.0519797
ZUO1	3	0	1	3	3	3	4	9	2.25	0.444444	0.131778
RPL37A	3	0	3	4	5	4	6	13	2.16667	0.461538	0.0912602
RPS8A	3	4	3	7	7	7	10	21	2.1	0.47619	0.000388171
VTC3	3	4	5	8	6	10	12	24	2	0.5	0.0362778
TAX4	2	0	2	4	2	2	4	8	2	0.5	0.2302
MRC1	1	2	1	4	2	2	4	8	2	0.5	0.148148
CDS1	2	1	1	2	2	4	4	8	2	0.5	0.148148
MTC4	2	1	0	4	1	1	3	6	2	0.5	0.435331
ADE3	1	1	1	1	3	2	3	6	2	0.5	0.158302
SPT6	0	1	1	1	1	2	2	4	2	0.5	0.2302
PMD1	0	1	1	1	2	1	2	4	2	0.5	0.2302
ORC3	1	1	0	1	2	1	2	4	2	0.5	0.2302
NEO1	1	1	0	1	1	2	2	4	2	0.5	0.2302
HXT2	1	0	1	1	1	2	2	4	2	0.5	0.2302
FRA1	2	0	0	2	1	1	2	4	2	0.5	0.421648
CPA2	0	1	1	1	3	0	2	4	2	0.5	0.518519
SSE1	4	1	4	5	6	5	9	16	1.77778	0.5625	0.0912602
RPL17A,B	5	3	5	7	9	7	13	23	1.76923	0.565217	0.0241101
ARF1	1	1	10	8	6	7	12	21	1.75	0.571429	0.381707
RPS15	2	4	2	4	3	7	8	14	1.75	0.571429	0.219307
CDC48	3	3	2	4	4	6	8	14	1.75	0.571429	0.0550406
YKT6	2	0	2	2	2	3	4	7	1.75	0.571429	0.250815
BBC1	2	1	1	0	4	3	4	7	1.75	0.571429	0.467605
FAP1	3	2	4	4	4	7	9	15	1.66667	0.6	0.158302
POL30	2	2	2	3	3	4	6	10	1.66667	0.6	0.0161301
SXM1	1	1	1	1	3	1	3	5	1.66667	0.6	0.373901
SIK1	1	1	1	0	4	1	3	5	1.66667	0.6	0.608653
ROD1	1	1	1	2	2	1	3	5	1.66667	0.6	0.116117
HTA2	1	1	1	1	3	1	3	5	1.66667	0.6	0.373901
RPL4A	8	11	11	15	17	17	30	49	1.63333	0.612245	0.00621361
MET6	6	7	6	10	11	10	19	31	1.63158	0.612903	0.00105756
OSH3	9	13	9	16	13	21	31	50	1.6129	0.62	0.0779465
MYO5	3	4	3	5	6	5	10	16	1.6	0.625	0.0132356
PRP43	2	1	2	3	2	3	5	8	1.6	0.625	0.101192
CHC1	2	2	1	3	3	2	5	8	1.6	0.625	0.101192
STE24	2	4	1	5	3	3	7	11	1.57143	0.636364	0.294256
ARO4	4	3	2	4	5	5	9	14	1.55556	0.642857	0.0667665
MSC2	5	4	2	7	4	6	11	17	1.54545	0.647059	0.184074
ASC1	3	4	3	2	7	6	10	15	1.5	0.666667	0.34649
RPL26A	2	5	1	2	6	4	8	12	1.5	0.666667	0.468527
MAM3	4	2	2	5	3	4	8	12	1.5	0.666667	0.205106
TSA1	1	1	2	2	1	3	4	6	1.5	0.666667	0.373901
TIM50	2	0	2	3	2	1	4	6	1.5	0.666667	0.491767
RPL16A	2	1	1	2	2	2	4	6	1.5	0.666667	0.116117
PSE1	1	1	2	2	2	2	4	6	1.5	0.666667	0.116117
OLE1	0	3	1	1	2	3	4	6	1.5	0.666667	0.561438
NSR1	1	3	0	1	1	4	4	6	1.5	0.666667	0.64333
NDE1	1	1	2	4	1	1	4	6	1.5	0.666667	0.561438
ITR1	0	2	2	2	2	2	4	6	1.5	0.666667	0.373901
HXT3	1	2	1	2	2	2	4	6	1.5	0.666667	0.116117
ARG1	1	2	1	0	4	2	4	6	1.5	0.666667	0.608653
YPR1	1	0	1	0	2	1	2	3	1.5	0.666667	0.64333
SSS1	1	0	1	1	1	1	2	3	1.5	0.666667	0.373901
SEC7	0	2	0	1	0	2	2	3	1.5	0.666667	0.724659
OST2	1	1	0	1	1	1	2	3	1.5	0.666667	0.373901
NCP1	2	0	0	1	1	1	2	3	1.5	0.666667	0.64333
MUP3	0	1	1	1	1	1	2	3	1.5	0.666667	0.373901
HMS2	1	1	0	1	1	1	2	3	1.5	0.666667	0.373901
HGH1	0	1	1	1	1	1	2	3	1.5	0.666667	0.373901
FAR8	0	1	1	0	1	2	2	3	1.5	0.666667	0.64333
FAA4	1	0	1	1	1	1	2	3	1.5	0.666667	0.373901
EFR3	1	0	1	1	1	1	2	3	1.5	0.666667	0.373901
BMS1	0	1	1	2	0	1	2	3	1.5	0.666667	0.64333
AZF1	1	0	1	1	1	1	2	3	1.5	0.666667	0.373901
ARP2	1	1	0	1	1	1	2	3	1.5	0.666667	0.373901
ALG9	1	0	1	1	1	1	2	3	1.5	0.666667	0.373901
ADR1	0	1	1	2	0	1	2	3	1.5	0.666667	0.64333
RPS11B	4	5	4	9	5	5	13	19	1.46154	0.684211	0.219307
PSA1	4	5	4	5	9	5	13	19	1.46154	0.684211	0.219307
UTP7	4	3	2	5	4	4	9	13	1.44444	0.692308	0.116117
PWP1	3	3	3	1	7	5	9	13	1.44444	0.692308	0.491767
VNX1	2	3	2	4	2	4	7	10	1.42857	0.7	0.250815
SCS2	3	1	3	2	4	4	7	10	1.42857	0.7	0.348641
KCS1	2	3	2	3	3	4	7	10	1.42857	0.7	0.101192
SSA2	9	11	9	15	10	16	29	41	1.41379	0.707317	0.112421
GLS1	5	6	9	11	10	7	20	28	1.4	0.714286	0.191744
ERG2	2	2	1	2	2	3	5	7	1.4	0.714286	0.2302
PMA1	26	22	30	38	37	33	78	108	1.38462	0.722222	0.022525
RPL23A	3	2	3	4	3	4	8	11	1.375	0.727273	0.101192
PHO8	6	12	9	9	19	9	27	37	1.37037	0.72973	0.425021
DOT6	25	23	18	27	29	34	66	90	1.36364	0.733333	0.0531258
HAL5	4	3	2	4	5	3	9	12	1.33333	0.75	0.287864
PRB1	2	3	1	2	4	2	6	8	1.33333	0.75	0.491767
TOM20	1	1	1	1	2	1	3	4	1.33333	0.75	0.373901
TMA19	1	1	1	1	2	1	3	4	1.33333	0.75	0.373901
SCT1	1	1	1	1	1	2	3	4	1.33333	0.75	0.373901
RPS17B	1	1	1	2	2	0	3	4	1.33333	0.75	0.64333
NEW1	1	0	2	1	2	1	3	4	1.33333	0.75	0.64333
MIG2	1	1	1	1	1	2	3	4	1.33333	0.75	0.373901
LRO1	1	1	1	1	2	1	3	4	1.33333	0.75	0.373901
ISW1	2	0	1	0	2	2	3	4	1.33333	0.75	0.724659
HOM2	1	1	1	1	1	2	3	4	1.33333	0.75	0.373901
GLR1	2	1	0	0	4	0	3	4	1.33333	0.75	0.829799
AIM46	1	1	1	1	2	1	3	4	1.33333	0.75	0.373901
AHP1	1	1	1	1	2	1	3	4	1.33333	0.75	0.373901
PMT4	4	5	4	7	6	4	13	17	1.30769	0.764706	0.2302
YIL055C	2	2	3	3	4	2	7	9	1.28571	0.777778	0.373901
TIF32	1	2	4	2	3	4	7	9	1.28571	0.777778	0.561438
RPL24A	3	2	2	4	3	2	7	9	1.28571	0.777778	0.373901
HHF1	2	2	3	3	3	3	7	9	1.28571	0.777778	0.116117
ADE6	3	2	2	1	7	1	7	9	1.28571	0.777778	0.758802
ALD6	3	3	5	4	6	4	11	14	1.27273	0.785714	0.348641
RPL33A	4	8	3	8	5	6	15	19	1.26667	0.789474	0.491767
MPT5	5	8	6	8	4	12	19	24	1.26316	0.791667	0.53714
PET9	8	8	8	12	9	9	24	30	1.25	0.8	0.116117
SSB1	8	5	7	9	8	8	20	25	1.25	0.8	0.151835
UBC9	4	2	2	3	4	3	8	10	1.25	0.8	0.421648
RPP2B	3	3	2	3	4	3	8	10	1.25	0.8	0.2302
PNC1	3	2	3	1	7	2	8	10	1.25	0.8	0.741521
OPI3	4	2	2	3	4	3	8	10	1.25	0.8	0.421648
YIP3	2	1	1	2	1	2	4	5	1.25	0.8	0.518519
THR1	1	1	2	0	4	1	4	5	1.25	0.8	0.802482
SSC1	2	1	1	1	2	2	4	5	1.25	0.8	0.518519
RPS30B	1	1	2	1	3	1	4	5	1.25	0.8	0.677869
NOP1	3	1	0	1	3	1	4	5	1.25	0.8	0.77805
MEU1	2	1	1	1	2	2	4	5	1.25	0.8	0.518519
MCM1	1	1	2	1	3	1	4	5	1.25	0.8	0.677869
HSP82	1	1	2	1	1	3	4	5	1.25	0.8	0.677869
PUF3	5	8	8	7	9	10	21	26	1.2381	0.807692	0.27944
PMT2	6	6	5	6	8	7	17	21	1.23529	0.809524	0.116117
PHO88	12	9	9	12	17	8	30	37	1.23333	0.810811	0.449855
ADE5,7	4	2	3	4	3	4	9	11	1.22222	0.818182	0.373901
RPS24A	4	6	4	5	6	6	14	17	1.21429	0.823529	0.250815
CAF20	9	12	9	13	11	12	30	36	1.2	0.833333	0.158302
GPM1	5	5	5	5	7	6	15	18	1.2	0.833333	0.158302
ZRT3	2	1	2	2	2	2	5	6	1.2	0.833333	0.373901
YIL043C	2	3	0	2	3	1	5	6	1.2	0.833333	0.767644
RPL13A,B	1	1	3	1	3	2	5	6	1.2	0.833333	0.724659
AAT2	2	1	2	2	2	2	5	6	1.2	0.833333	0.373901
SSD1	45	43	44	56	48	54	132	158	1.19697	0.835443	0.0247649
RSP5	21	17	23	26	22	25	61	73	1.19672	0.835616	0.134196
KEM1	12	12	8	12	12	14	32	38	1.1875	0.842105	0.250815
OPY1	5	7	5	8	6	6	17	20	1.17647	0.85	0.348641
HBT1	10	2	12	11	6	11	24	28	1.16667	0.857143	0.721114
RPL16B	2	2	2	3	2	2	6	7	1.16667	0.857143	0.373901
ESC1	4	1	1	1	4	2	6	7	1.16667	0.857143	0.814902
MMT1	10	8	8	13	8	9	26	30	1.15385	0.866667	0.468527
FBA1	10	8	10	10	13	9	28	32	1.14286	0.875	0.386912
ZDS1	2	2	3	2	2	4	7	8	1.14286	0.875	0.677869
SOK1	1	3	3	2	4	2	7	8	1.14286	0.875	0.741521
SFP1	3	3	1	2	4	2	7	8	1.14286	0.875	0.741521
SEC14	2	2	3	0	5	3	7	8	1.14286	0.875	0.834019
PPZ1	2	3	2	3	2	3	7	8	1.14286	0.875	0.518519
RPS16A	8	5	9	7	9	9	22	25	1.13636	0.88	0.507158
DBP3	4	6	5	1	13	3	15	17	1.13333	0.882353	0.867763
DPS1	8	7	8	10	9	7	23	26	1.13043	0.884615	0.348641
DEF1	20	22	22	19	24	29	64	72	1.125	0.888889	0.418972
YPL225W	3	2	3	2	3	4	8	9	1.125	0.888889	0.64333
GPP1	2	4	2	1	4	4	8	9	1.125	0.888889	0.795255
ACO1	5	0	3	1	6	2	8	9	1.125	0.888889	0.882028
RPL2B	18	15	18	20	18	19	51	57	1.11765	0.894737	0.158302
RPL7A	16	15	12	17	14	17	43	48	1.11628	0.895833	0.34649
RPS1A,B	14	12	9	18	11	10	35	39	1.11429	0.897436	0.67018
CBF5	3	2	4	3	3	4	9	10	1.11111	0.9	0.64333
PYC2	16	18	6	7	21	16	40	44	1.1	0.909091	0.821253
YBR225W	2	4	4	3	3	5	10	11	1.1	0.909091	0.741521
RPL12A	4	2	4	3	4	4	10	11	1.1	0.909091	0.677869
PUF4	4	4	3	4	4	4	11	12	1.09091	0.916667	0.373901
ROM2	13	14	19	21	13	16	46	50	1.08696	0.92	0.677869
YGR237C	12	12	11	13	11	14	35	38	1.08571	0.921053	0.348641
SPF1	8	8	8	7	10	9	24	26	1.08333	0.923077	0.491767
RPL15A	6	10	8	9	7	10	24	26	1.08333	0.923077	0.67018
KRS1	12	14	11	15	15	10	37	40	1.08108	0.925	0.623958
PEM1	11	9	7	10	8	11	27	29	1.07407	0.931034	0.67018
YKL129C	12	8	11	16	6	11	31	33	1.06452	0.939394	0.841596
MSN2	6	6	4	6	6	5	16	17	1.0625	0.941176	0.677869
EFT1	13	22	16	15	18	21	51	54	1.05882	0.944444	0.767644
RPL21A	6	3	8	7	4	7	17	18	1.05882	0.944444	0.859308
RPS6B	11	15	10	12	13	13	36	38	1.05556	0.947368	0.691761
ZAP1	5	9	5	6	8	6	19	20	1.05263	0.95	0.834019
DBP9	8	7	5	9	5	7	20	21	1.05	0.952381	0.829799
CAR2	21	24	19	21	22	24	64	67	1.04688	0.955224	0.587914
SNF1	27	30	34	33	26	36	91	95	1.04396	0.957895	0.729182
RPS31	9	11	6	9	8	10	26	27	1.03846	0.962963	0.841596
IST2	22	33	30	30	25	33	85	88	1.03529	0.965909	0.816142
HRP1	15	15	15	14	17	15	45	46	1.02222	0.978261	0.724659
YBR238C	17	16	17	20	14	17	50	51	1.02	0.980392	0.859308
FAS1	35	30	35	28	36	37	100	101	1.01	0.990099	0.924399
NMA1	24	27	25	23	28	25	76	76	1	1	1
YJL130C	13	19	19	22	10	19	51	51	1	1	1
RET1	8	7	9	9	5	10	24	24	1	1	1
LGE1	7	7	6	5	7	8	20	20	1	1	1
COT1	8	6	5	6	6	7	19	19	1	1	1
YPL224C	7	6	5	6	4	8	18	18	1	1	1
MIG1	7	7	4	8	4	6	18	18	1	1	1
GCN1	6	4	7	5	6	6	17	17	1	1	1
RPS20	4	6	5	4	7	4	15	15	1	1	1
YRA2	5	5	4	6	3	5	14	14	1	1	1
RPL11B	4	6	3	3	6	4	13	13	1	1	1
GYP1	3	4	5	3	3	6	12	12	1	1	1
ERG6	5	2	5	3	5	4	12	12	1	1	1
RMD11	3	3	5	4	3	4	11	11	1	1	1
YDR341C	3	2	4	1	2	6	9	9	1	1	1
INO1	2	3	4	2	2	5	9	9	1	1	1
ZRT1	3	2	3	2	3	3	8	8	1	1	1
SEC26	3	2	3	3	2	3	8	8	1	1	1
RPL29	3	2	3	2	3	3	8	8	1	1	1
RPL25	2	3	3	2	2	4	8	8	1	1	1
YJR085C	1	3	3	2	3	2	7	7	1	1	1
SDH1	3	2	2	3	1	3	7	7	1	1	1
ERV29	3	2	2	2	3	2	7	7	1	1	1
STM1	4	1	1	0	4	2	6	6	1	1	1
SET1	2	1	3	3	1	2	6	6	1	1	1
MRD1	2	2	2	2	2	2	6	6	1	1	#DIV/0!
SAR1	3	1	1	0	3	2	5	5	1	1	1
ABF1	2	2	1	1	3	1	5	5	1	1	1
VMA2	1	1	2	1	3	0	4	4	1	1	1
STB1	2	1	1	1	1	2	4	4	1	1	1
SMC3	1	1	2	2	1	1	4	4	1	1	1
SCS7	2	1	1	1	1	2	4	4	1	1	1
JIP4	4	0	0	1	1	2	4	4	1	1	1
IXR1	2	1	1	1	1	2	4	4	1	1	1
ERV46	1	1	2	0	1	3	4	4	1	1	1
ERG13	1	2	1	0	2	2	4	4	1	1	1
CRN1	2	0	2	0	4	0	4	4	1	1	1
ARC40	1	0	3	2	1	1	4	4	1	1	1
YOP1	1	1	1	1	1	1	3	3	1	1	#DIV/0!
YOL141W	2	0	1	1	2	0	3	3	1	1	1
YNL310C	1	1	1	1	1	1	3	3	1	1	#DIV/0!
TYS1	1	1	1	1	1	1	3	3	1	1	#DIV/0!
TFC2	1	1	1	1	1	1	3	3	1	1	#DIV/0!
SSA1	1	1	1	1	1	1	3	3	1	1	#DIV/0!
RPS26B	1	1	1	1	1	1	3	3	1	1	#DIV/0!
RPL38	1	1	1	1	1	1	3	3	1	1	#DIV/0!
RPL34A	1	1	1	1	1	1	3	3	1	1	#DIV/0!
PIB2	1	1	1	2	1	0	3	3	1	1	1
PAB1	2	0	1	1	2	0	3	3	1	1	1
OST1	1	1	1	1	1	1	3	3	1	1	#DIV/0!
MRPL7	1	1	1	1	1	1	3	3	1	1	#DIV/0!
ERV14	1	1	1	1	1	1	3	3	1	1	#DIV/0!
ATP2	1	1	1	1	2	0	3	3	1	1	1
RPS2	17	14	13	14	15	14	44	43	0.977273	1.02326	0.802482
BOB1	13	14	14	17	10	13	41	40	0.97561	1.025	0.878996
SMT3	11	12	13	13	12	10	36	35	0.972222	1.02857	0.767644
GPD2	13	11	9	9	11	12	33	32	0.969697	1.03125	0.829799
YHR020W	13	9	10	10	11	10	32	31	0.96875	1.03226	0.802482
CYR1	9	11	10	16	5	8	30	29	0.966667	1.03448	0.925156
CLA4	8	11	8	9	8	9	27	26	0.962963	1.03846	0.767644
MHP1	32	32	32	29	25	38	96	92	0.958333	1.04348	0.746187
RPL20B	14	13	13	10	13	15	40	38	0.95	1.05263	0.677869
HRK1	12	14	13	11	11	15	39	37	0.948718	1.05405	0.67018
RPS9A,B	8	5	6	5	7	6	19	18	0.947368	1.05556	0.767644
RPL19B	6	7	5	6	6	5	18	17	0.944444	1.05882	0.64333
HXK2	9	13	11	8	12	11	33	31	0.939394	1.06452	0.709597
PFK2	18	17	13	12	14	19	48	45	0.9375	1.06667	0.71826
MIR1	5	6	5	5	5	5	16	15	0.9375	1.06667	0.373901
YCK2	28	29	22	23	25	26	79	74	0.936709	1.06757	0.518519
SAC1	9	11	10	10	9	9	30	28	0.933333	1.07143	0.373901
CDC19	61	58	60	48	70	49	179	167	0.932961	1.07186	0.60939
PBP1	39	34	29	33	35	27	102	95	0.931373	1.07368	0.568147
RPL36A	5	5	4	7	2	4	14	13	0.928571	1.07692	0.834019
NOP58	6	4	4	3	6	4	14	13	0.928571	1.07692	0.77805
ILV2	25	29	29	25	31	21	83	77	0.927711	1.07792	0.565533
RPL28	29	31	33	26	30	30	93	86	0.924731	1.0814	0.256435
GCD11	4	5	4	4	6	2	13	12	0.923077	1.08333	0.795255
ELO3	5	3	4	3	5	3	12	11	0.916667	1.09091	0.724659
SRO9	135	135	142	125	138	113	412	376	0.912621	1.09574	0.188868
SHM2	27	23	16	16	24	20	66	60	0.909091	1.1	0.639925
ILS1	8	7	7	4	11	5	22	20	0.909091	1.1	0.77805
RPL18A	5	3	3	3	3	4	11	10	0.909091	1.1	0.677869
PST2	7	1	3	4	4	2	11	10	0.909091	1.1	0.868274
CAM1	4	2	5	2	3	5	11	10	0.909091	1.1	0.802482
TCB3	18	19	16	15	15	18	53	48	0.90566	1.10417	0.27944
RPL8A,B	7	10	4	6	8	5	21	19	0.904762	1.10526	0.748868
MSN4	9	7	5	6	7	6	21	19	0.904762	1.10526	0.608653
ACT1	19	27	27	25	24	17	73	66	0.90411	1.10606	0.559132
RRP5	3	2	5	4	3	2	10	9	0.9	1.11111	0.767644
RPS5	2	4	4	2	3	4	10	9	0.9	1.11111	0.724659
RNR1	5	3	2	3	2	4	10	9	0.9	1.11111	0.767644
ILV6	12	13	14	16	12	7	39	35	0.897436	1.11429	0.64333
RPS13	5	7	7	5	5	7	19	17	0.894737	1.11765	0.518519
AIR2	7	7	5	7	3	7	19	17	0.894737	1.11765	0.677869
MSB1	4	7	7	5	4	7	18	16	0.888889	1.125	0.64333
FAS2	27	35	25	24	23	30	87	77	0.885057	1.12987	0.425021
MMF1	7	10	9	6	7	10	26	23	0.884615	1.13043	0.53908
RTN1	6	5	6	6	6	3	17	15	0.882353	1.13333	0.561438
RPL14B	13	13	16	14	13	10	42	37	0.880952	1.13514	0.34649
LYS4	10	9	6	5	10	7	25	22	0.88	1.13636	0.623958
GND1	9	9	7	8	7	7	25	22	0.88	1.13636	0.250815
ESS1	10	8	7	7	8	7	25	22	0.88	1.13636	0.348641
RPL27B	10	12	11	11	8	10	33	29	0.878788	1.13793	0.274577
HTB2	4	2	2	1	4	2	8	7	0.875	1.14286	0.77805
ARO10	4	2	2	1	2	4	8	7	0.875	1.14286	0.77805
ADE16	3	2	3	1	3	3	8	7	0.875	1.14286	0.677869
RPL32	21	20	22	19	19	17	63	55	0.873016	1.14545	0.0390205
TDH2	11	11	9	8	8	11	31	27	0.870968	1.14815	0.32946
ZRC1	6	8	9	7	6	7	23	20	0.869565	1.15	0.348641
TOD6	9	7	7	5	6	9	23	20	0.869565	1.15	0.507158
RPS0A	3	7	5	3	4	6	15	13	0.866667	1.15385	0.67018
YOL087C	13	17	14	15	12	11	44	38	0.863636	1.15789	0.304559
RPS14A	7	8	7	7	6	6	22	19	0.863636	1.15789	0.101192
HSC82	30	25	32	22	28	25	87	75	0.862069	1.16	0.213706
PMT1	15	13	15	12	15	10	43	37	0.860465	1.16216	0.279083
KRI1	24	27	20	20	19	22	71	61	0.859155	1.16393	0.206151
RPL10	4	8	9	7	5	6	21	18	0.857143	1.16667	0.573392
NOG1	9	6	6	6	6	6	21	18	0.857143	1.16667	0.373901
MOT3	6	5	3	2	5	5	14	12	0.857143	1.16667	0.64333
RNR4	2	2	3	1	4	1	7	6	0.857143	1.16667	0.767644
RLI1	3	1	3	2	2	2	7	6	0.857143	1.16667	0.64333
IPP1	2	2	3	1	2	3	7	6	0.857143	1.16667	0.64333
TUF1	11	12	11	5	13	11	34	29	0.852941	1.17241	0.529953
SEC61	7	8	5	5	7	5	20	17	0.85	1.17647	0.416866
ENO2	15	22	22	18	17	15	59	50	0.847458	1.18	0.295422
GCV2	7	2	4	4	3	4	13	11	0.846154	1.18182	0.677869
RTK1	12	15	11	13	7	12	38	32	0.842105	1.1875	0.416866
NTE1	1	3	2	1	1	3	6	5	0.833333	1.2	0.724659
LPD1	5	0	1	0	3	2	6	5	0.833333	1.2	0.859308
HIS2	2	2	2	2	2	1	6	5	0.833333	1.2	0.373901
RPS22A	10	14	11	9	11	9	35	29	0.828571	1.2069	0.219307
TIF2	15	15	16	9	13	16	46	38	0.826087	1.21053	0.264145
ARO1	15	11	19	5	15	17	45	37	0.822222	1.21622	0.574819
BEM2	88	92	89	83	53	85	269	221	0.821561	1.21719	0.199422
NOT4	9	8	5	4	6	8	22	18	0.818182	1.22222	0.468527
URA5	4	2	5	4	3	2	11	9	0.818182	1.22222	0.561438
KAP123	17	14	12	11	14	10	43	35	0.813953	1.22857	0.2302
ADH1	19	19	21	13	19	16	59	48	0.813559	1.22917	0.119393
PFK1	40	32	33	31	30	24	105	85	0.809524	1.23529	0.116117
PGK1	50	52	40	31	51	32	142	114	0.802817	1.24561	0.280764
ACS2	34	28	23	23	27	18	85	68	0.8	1.25	0.240018
SEC24	14	14	12	9	11	12	40	32	0.8	1.25	0.0733885
PSP2	4	6	5	2	7	3	15	12	0.8	1.25	0.573392
RPS19B	3	3	4	3	3	2	10	8	0.8	1.25	0.2302
RPP0	4	2	4	2	3	3	10	8	0.8	1.25	0.421648
RPB2	4	1	5	2	3	3	10	8	0.8	1.25	0.621308
MAP1	5	2	3	0	6	2	10	8	0.8	1.25	0.752315
GSP1	4	3	3	2	2	4	10	8	0.8	1.25	0.421648
TDH1	2	1	2	1	2	1	5	4	0.8	1.25	0.518519
PMU1	4	0	1	2	1	1	5	4	0.8	1.25	0.802482
KSP1	3	1	1	1	1	2	5	4	0.8	1.25	0.677869
CYM1	2	1	2	2	1	1	5	4	0.8	1.25	0.518519
CHF2	3	1	1	1	1	2	5	4	0.8	1.25	0.677869
CDC46	1	2	2	1	2	1	5	4	0.8	1.25	0.518519
KGD1	11	16	15	12	12	9	42	33	0.785714	1.27273	0.175693
VRP1	7	10	6	4	8	6	23	18	0.782609	1.27778	0.373901
VTC4	5	6	7	3	7	4	18	14	0.777778	1.28571	0.373901
SRP40	4	3	2	1	4	2	9	7	0.777778	1.28571	0.561438
SHM1	4	4	1	4	2	1	9	7	0.777778	1.28571	0.64333
RPS3	25	19	26	15	21	18	70	54	0.771429	1.2963	0.128395
GLT1	28	31	32	25	18	27	91	70	0.769231	1.3	0.0786982
TRP5	14	13	12	8	11	11	39	30	0.769231	1.3	0.0601698
SEC16	4	4	5	3	6	1	13	10	0.769231	1.3	0.53908
SAH1	15	16	16	11	11	14	47	36	0.765957	1.30556	0.0253864
RPS18B	14	13	15	9	14	9	42	32	0.761905	1.3125	0.131778
ASN2	28	34	30	25	21	24	92	70	0.76087	1.31429	0.0263945
FAS3	33	33	35	24	26	26	101	76	0.752475	1.32895	0.000904464
GLY1	6	5	5	3	5	4	16	12	0.75	1.33333	0.116117
SEC4	3	4	5	2	3	4	12	9	0.75	1.33333	0.287864
SCH9	5	5	2	3	2	4	12	9	0.75	1.33333	0.435331
STE20	4	3	1	1	4	1	8	6	0.75	1.33333	0.64333
RIB4	3	2	3	2	2	2	8	6	0.75	1.33333	0.116117
YKL157W	2	0	2	0	2	1	4	3	0.75	1.33333	0.724659
UTP18	1	1	2	1	1	1	4	3	0.75	1.33333	0.373901
SAC6	1	2	1	1	1	1	4	3	0.75	1.33333	0.373901
RPS23A	1	2	1	1	1	1	4	3	0.75	1.33333	0.373901
REP1	2	1	1	1	0	2	4	3	0.75	1.33333	0.64333
PRE2	1	1	2	0	1	2	4	3	0.75	1.33333	0.64333
NUG1	2	1	1	2	1	0	4	3	0.75	1.33333	0.64333
KTR1	2	1	1	1	1	1	4	3	0.75	1.33333	0.373901
IMD1	3	0	1	1	1	1	4	3	0.75	1.33333	0.724659
FAB1	1	1	2	1	1	1	4	3	0.75	1.33333	0.373901
ARG4	1	1	2	1	1	1	4	3	0.75	1.33333	0.373901
TIF31	46	49	43	36	34	33	138	103	0.746377	1.33981	0.00387673
RPL6A,B	11	20	15	9	13	12	46	34	0.73913	1.35294	0.235496
RPL5	16	9	16	11	11	8	41	30	0.731707	1.36667	0.222136
UBP3	24	24	19	13	22	14	67	49	0.731343	1.36735	0.143164
GFA1	19	21	19	13	15	15	59	43	0.728814	1.37209	0.00481268
PHO84	1	4	6	2	3	3	11	8	0.727273	1.375	0.53908
YEF3	46	40	45	29	44	22	131	95	0.725191	1.37895	0.150049
TDH3	103	77	84	64	74	53	264	191	0.723485	1.3822	0.0690014
RPS25A	4	6	4	3	4	3	14	10	0.714286	1.4	0.148148
HYP2	5	6	3	1	4	5	14	10	0.714286	1.4	0.421648
RPS10B	2	2	3	0	3	2	7	5	0.714286	1.4	0.518519
FAA1	2	2	3	3	1	1	7	5	0.714286	1.4	0.421648
ERG1	2	2	3	3	1	1	7	5	0.714286	1.4	0.421648
TEF2	114	109	105	71	90	72	328	233	0.710366	1.40773	0.00912814
ARB1	10	10	7	6	6	7	27	19	0.703704	1.42105	0.0646769
YHR097C	12	13	12	9	6	11	37	26	0.702703	1.42308	0.0697158
RTS3	4	4	2	2	3	2	10	7	0.7	1.42857	0.250815
CDC60	12	12	12	4	13	8	36	25	0.694444	1.44	0.231786
FPP1	5	6	5	5	4	2	16	11	0.6875	1.45455	0.151835
PDC1	132	128	127	69	125	72	387	266	0.687339	1.45489	0.0916379
RNR2	15	19	17	12	11	12	51	35	0.686275	1.45714	0.011355
SSH1	8	8	15	8	10	3	31	21	0.677419	1.47619	0.34649
RPL30	10	12	12	9	7	7	34	23	0.676471	1.47826	0.0177043
DLD3	47	51	50	31	39	29	148	99	0.668919	1.49495	0.00762329
ERG11	15	13	17	8	9	13	45	30	0.666667	1.5	0.0593473
VAS1	11	9	10	6	7	7	30	20	0.666667	1.5	0.00749043
UBA2	3	7	5	4	3	3	15	10	0.666667	1.5	0.237796
NPL3	6	4	5	4	5	1	15	10	0.666667	1.5	0.27944
TAF5	4	4	4	3	3	2	12	8	0.666667	1.5	0.0161301
GUA1	5	4	3	1	5	2	12	8	0.666667	1.5	0.373901
GLN1	4	3	5	1	4	3	12	8	0.666667	1.5	0.274577
YCK1	5	2	2	1	4	1	9	6	0.666667	1.5	0.518519
SRP68	5	1	3	4	2	0	9	6	0.666667	1.5	0.573392
HNT1	2	4	3	1	3	2	9	6	0.666667	1.5	0.287864
YCP4	2	2	2	1	2	1	6	4	0.666667	1.5	0.116117
MSS4	2	2	2	1	1	2	6	4	0.666667	1.5	0.116117
YNL208W	1	0	2	1	1	0	3	2	0.666667	1.5	0.64333
TRM82	2	1	0	0	2	0	3	2	0.666667	1.5	0.724659
TOP2	0	2	1	1	1	0	3	2	0.666667	1.5	0.64333
TCO89	1	1	1	1	1	0	3	2	0.666667	1.5	0.373901
SWP1	1	1	1	1	0	1	3	2	0.666667	1.5	0.373901
SPT5	2	1	0	0	2	0	3	2	0.666667	1.5	0.724659
SNI1	1	1	1	1	1	0	3	2	0.666667	1.5	0.373901
RAD50	2	1	0	1	1	0	3	2	0.666667	1.5	0.64333
PHO86	1	1	1	1	0	1	3	2	0.666667	1.5	0.373901
MCK1	1	1	1	0	1	1	3	2	0.666667	1.5	0.373901
LDB7	1	1	1	1	0	1	3	2	0.666667	1.5	0.373901
KAR3	2	0	1	1	0	1	3	2	0.666667	1.5	0.64333
ITC1	2	1	0	0	1	1	3	2	0.666667	1.5	0.64333
GET1	1	1	1	1	1	0	3	2	0.666667	1.5	0.373901
GDE1	1	0	2	0	1	1	3	2	0.666667	1.5	0.64333
FAU1	2	1	0	0	1	1	3	2	0.666667	1.5	0.64333
ERG27	1	1	1	1	1	0	3	2	0.666667	1.5	0.373901
ARG8	1	2	0	0	2	0	3	2	0.666667	1.5	0.724659
ALA1	1	0	2	0	1	1	3	2	0.666667	1.5	0.64333
RPS4A	19	18	19	11	16	9	56	36	0.642857	1.55556	0.0341094
ALY2	6	3	5	3	3	3	14	9	0.642857	1.55556	0.131778
YHB1	9	7	9	3	8	5	25	16	0.64	1.5625	0.133801
NPT1	9	7	6	1	8	5	22	14	0.636364	1.57143	0.294256
WBP1	4	5	2	2	3	2	11	7	0.636364	1.57143	0.2302
MES1	30	25	21	19	15	14	76	48	0.631579	1.58333	0.0365004
GUS1	8	5	6	1	7	4	19	12	0.631579	1.58333	0.296181
PGI1	34	38	36	21	26	21	108	68	0.62963	1.58824	0.00276796
TEF4	13	12	10	5	9	8	35	22	0.628571	1.59091	0.0438145
RPS7A,B	5	5	6	4	4	2	16	10	0.625	1.6	0.0550406
YPT1	2	3	3	2	1	2	8	5	0.625	1.6	0.101192
YPK2	3	3	2	2	0	3	8	5	0.625	1.6	0.348641
YBL105C	2	4	2	3	1	1	8	5	0.625	1.6	0.348641
SAM2	3	2	3	2	1	2	8	5	0.625	1.6	0.101192
PTK2	7	10	6	3	4	7	23	14	0.608696	1.64286	0.152317
NIP1	9	5	9	4	3	7	23	14	0.608696	1.64286	0.16999
FET5	6	3	1	1	4	1	10	6	0.6	1.66667	0.491767
CWC15	3	3	4	1	3	2	10	6	0.6	1.66667	0.116117
YSP2	2	0	3	1	1	1	5	3	0.6	1.66667	0.491767
YNL040W	1	1	3	1	1	1	5	3	0.6	1.66667	0.373901
UTP15	1	2	2	1	1	1	5	3	0.6	1.66667	0.116117
PBS2	1	2	2	1	2	0	5	3	0.6	1.66667	0.373901
NFS1	3	2	0	0	2	1	5	3	0.6	1.66667	0.561438
FET3	1	3	1	1	1	1	5	3	0.6	1.66667	0.373901
BMH1	3	0	2	0	2	1	5	3	0.6	1.66667	0.561438
ALT1	1	2	2	1	1	1	5	3	0.6	1.66667	0.116117
AFT1	2	2	1	1	1	1	5	3	0.6	1.66667	0.116117
RPL9A,B	11	12	14	9	8	5	37	22	0.594595	1.68182	0.0284602
YHM2	3	5	4	4	1	2	12	7	0.583333	1.71429	0.189004
VTS1	6	10	10	6	5	4	26	15	0.576923	1.73333	0.0651085
SPO14	3	7	4	6	2	0	14	8	0.571429	1.75	0.401788
YBL081W	2	3	2	1	2	1	7	4	0.571429	1.75	0.101192
HOS3	3	2	2	1	2	1	7	4	0.571429	1.75	0.101192
ASN1	16	18	17	7	13	9	51	29	0.568627	1.75862	0.0167994
CPS1	10	10	10	5	9	3	30	17	0.566667	1.76471	0.069934
YOR238W	3	2	4	2	1	2	9	5	0.555556	1.8	0.116117
TAL1	8	6	8	3	3	6	22	12	0.545455	1.83333	0.0501509
TRP2	3	3	7	1	3	3	13	7	0.538462	1.85714	0.250815
ILV1	8	13	9	4	4	8	30	16	0.533333	1.875	0.0827945
RPL1B	10	7	8	3	5	5	25	13	0.52	1.92308	0.0223942
RPL3	131	193	219	92	115	72	543	279	0.513812	1.94624	0.0382465
RPA190	38	44	40	26	19	17	122	62	0.508197	1.96774	0.00353351
MIS1	10	5	11	2	8	3	26	13	0.5	2	0.174083
ERB1	8	7	9	3	4	5	24	12	0.5	2	0.00804989
ATP1	8	2	6	1	4	3	16	8	0.5	2	0.247693
VMA13	7	3	4	3	3	1	14	7	0.5	2	0.164789
VMA5	5	3	4	1	2	3	12	6	0.5	2	0.070484
YEL007W	4	3	3	1	3	1	10	5	0.5	2	0.0890093
YFR006W	2	3	3	0	2	2	8	4	0.5	2	0.148148
HAS1	3	2	3	1	2	1	8	4	0.5	2	0.0474207
RPN3	3	1	2	1	1	1	6	3	0.5	2	0.158302
HEM1	2	2	2	1	1	1	6	3	0.5	2	#DIV/0!
ERG19	2	2	2	0	1	2	6	3	0.5	2	0.158302
YFR024C-A	1	2	1	1	1	0	4	2	0.5	2	0.2302
THI7	1	1	2	1	1	0	4	2	0.5	2	0.2302
SLC1	1	1	2	0	1	1	4	2	0.5	2	0.2302
MDM20	1	2	1	1	1	0	4	2	0.5	2	0.2302
CPA1	2	1	1	1	1	0	4	2	0.5	2	0.2302
SEC23	14	7	13	6	8	2	34	16	0.470588	2.125	0.099511
AKL1	16	16	13	6	8	7	45	21	0.466667	2.14286	0.00227843
SCP160	9	8	11	0	9	4	28	13	0.464286	2.15385	0.14304
UBA1	4	1	6	1	0	4	11	5	0.454545	2.2	0.348641
RPL31A	3	3	3	1	1	2	9	4	0.444444	2.25	0.00749043
HIS1	2	3	4	0	3	1	9	4	0.444444	2.25	0.189004
TCB1	3	2	2	2	0	1	7	3	0.428571	2.33333	0.116117
RET1	3	3	4	1	1	2	10	4	0.4	2.5	0.0132356
GAD1	4	3	3	1	0	3	10	4	0.4	2.5	0.101192
YOL077C	3	1	1	1	0	1	5	2	0.4	2.5	0.250815
PRP20	1	2	2	2	0	0	5	2	0.4	2.5	0.250815
MRPL32	2	2	1	1	0	1	5	2	0.4	2.5	0.101192
AMD1	11	4	3	2	4	1	18	7	0.388889	2.57143	0.241122
URA7	9	6	11	2	5	3	26	10	0.384615	2.6	0.0349197
NPL4	5	4	4	1	3	1	13	5	0.384615	2.6	0.0232152
TUB2	3	4	1	1	1	1	8	3	0.375	2.66667	0.131778
DPM1	4	2	2	1	1	1	8	3	0.375	2.66667	0.0667665
NPR1	6	2	3	1	2	1	11	4	0.363636	2.75	0.134702
NCL1	6	7	4	2	2	2	17	6	0.352941	2.83333	0.0141726
TKL1	13	13	12	4	5	4	38	13	0.342105	2.92308	6.0151e-05
VMA1	5	4	3	0	3	1	12	4	0.333333	3	0.0646769
OYE2	3	3	3	0	0	3	9	3	0.333333	3	0.116117
SVL3	3	1	2	1	0	1	6	2	0.333333	3	0.116117
SEC11	2	2	2	2	0	0	6	2	0.333333	3	0.116117
KIN4	3	1	2	1	0	1	6	2	0.333333	3	0.116117
CSE1	2	2	2	1	1	0	6	2	0.333333	3	0.0161301
CAF120	1	2	0	1	0	0	3	1	0.333333	3	0.373901
TMA108	2	1	0	0	0	1	3	1	0.333333	3	0.373901
YHC1	2	1	0	0	0	1	3	1	0.333333	3	0.373901
VPS54	1	1	1	0	1	0	3	1	0.333333	3	0.116117
THS1	1	2	0	0	1	0	3	1	0.333333	3	0.373901
SLY1	2	0	1	0	1	0	3	1	0.333333	3	0.373901
RPA2	0	2	1	1	0	0	3	1	0.333333	3	0.373901
POM152	1	1	1	1	0	0	3	1	0.333333	3	0.116117
PAP1	1	1	1	0	1	0	3	1	0.333333	3	0.116117
KES1	1	1	1	0	1	0	3	1	0.333333	3	0.116117
YET1	1	1	1	0	1	0	3	1	0.333333	3	0.116117
HSP42	5	11	6	2	3	2	22	7	0.318182	3.14286	0.0568837
RET2	5	7	7	1	2	3	19	6	0.315789	3.16667	0.0079662
UGP1	10	7	6	1	4	2	23	7	0.304348	3.28571	0.0232152
CYS3	29	19	22	6	11	4	70	21	0.3	3.33333	0.0107334
YDR348C	10	11	9	2	3	4	30	9	0.3	3.33333	0.00101666
DED81	5	4	1	2	0	1	10	3	0.3	3.33333	0.155016
TRM44	3	2	2	0	2	0	7	2	0.285714	3.5	0.0890093
RPP1A,B	1	3	3	1	1	0	7	2	0.285714	3.5	0.0890093
MAE1	2	1	4	0	2	0	7	2	0.285714	3.5	0.206151
CDC24	3	2	2	0	2	0	7	2	0.285714	3.5	0.0890093
BUL1	3	2	6	1	0	2	11	3	0.272727	3.66667	0.116117
LYS21	4	2	2	1	1	0	8	2	0.25	4	0.0550406
YNR040W	2	0	2	1	0	0	4	1	0.25	4	0.250815
WHI4	2	1	1	0	0	1	4	1	0.25	4	0.101192
UBR1	2	1	1	1	0	0	4	1	0.25	4	0.101192
SDS23	2	1	1	0	1	0	4	1	0.25	4	0.101192
KEL1	2	1	1	0	1	0	4	1	0.25	4	0.101192
CDC12	2	1	1	1	0	0	4	1	0.25	4	0.101192
SGV1	4	2	3	1	1	0	9	2	0.222222	4.5	0.0248962
AHC1	3	3	3	2	0	0	9	2	0.222222	4.5	0.0248962
TSR1	6	4	5	1	2	0	15	3	0.2	5	0.00804989
RVS167	2	1	2	0	1	0	5	1	0.2	5	0.0474207
RPC82	2	2	1	1	0	0	5	1	0.2	5	0.0474207
PRS3	3	1	1	0	0	1	5	1	0.2	5	0.148148
ADE4	3	1	1	1	0	0	5	1	0.2	5	0.148148
YMR102C	1	1	3	0	1	0	5	1	0.2	5	0.148148
OSH7	1	1	4	0	1	0	6	1	0.166667	6	0.189004
NMA111	1	2	3	0	1	0	6	1	0.166667	6	0.0667665
NAN1	4	0	2	0	0	1	6	1	0.166667	6	0.237796
ECM17	2	2	2	0	0	1	6	1	0.166667	6	0.00749043
YOL098C	3	2	2	0	1	0	7	1	0.142857	7	0.0132356
ASK10	2	3	2	0	0	1	7	1	0.142857	7	0.0132356
PYC1	1	4	18	0	1	2	23	3	0.130435	7.66667	0.274577
ARF2	8	9	1	1	1	0	18	2	0.111111	9	0.103548
LDB19	3	4	3	0	1	0	10	1	0.1	10	0.00312559
YLR143W	3	3	4	1	0	0	10	1	0.1	10	0.00312559
URA8	3	2	2	0	0	0	7	0	0	#DIV/0!	0.00219213
WHI3	2	3	1	0	0	0	6	0	0	#DIV/0!	0.0257214
CNA2	4	1	1	0	0	0	6	0	0	#DIV/0!	0.116117
WTM1	1	2	2	0	0	0	5	0	0	#DIV/0!	0.00749043
SER1	1	2	2	0	0	0	5	0	0	#DIV/0!	0.00749043
RTS1	2	1	2	0	0	0	5	0	0	#DIV/0!	0.00749043
PPH21	2	1	2	0	0	0	5	0	0	#DIV/0!	0.00749043
YGR012W	2	1	1	0	0	0	4	0	0	#DIV/0!	0.0161301
YPR097W	1	1	1	0	0	0	3	0	0	#DIV/0!	#DIV/0!
YNL103W	1	1	1	0	0	0	3	0	0	#DIV/0!	#DIV/0!
SHR3	1	1	1	0	0	0	3	0	0	#DIV/0!	#DIV/0!
SFB3	1	1	1	0	0	0	3	0	0	#DIV/0!	#DIV/0!
RPS12	2	1	0	0	0	0	3	0	0	#DIV/0!	0.158302
RNA14	1	1	1	0	0	0	3	0	0	#DIV/0!	#DIV/0!
PHO85	3	0	0	0	0	0	3	0	0	#DIV/0!	0.373901
PCP1	1	1	1	0	0	0	3	0	0	#DIV/0!	#DIV/0!
NOP7	1	1	1	0	0	0	3	0	0	#DIV/0!	#DIV/0!
MOT1	0	1	2	0	0	0	3	0	0	#DIV/0!	0.158302
KN8R_YEAST	2	1	0	0	0	0	3	0	0	#DIV/0!	0.158302
HRR25	1	0	2	0	0	0	3	0	0	#DIV/0!	0.158302
GPI8	1	1	1	0	0	0	3	0	0	#DIV/0!	#DIV/0!
EMP24	1	1	1	0	0	0	3	0	0	#DIV/0!	#DIV/0!
DUG1	1	1	1	0	0	0	3	0	0	#DIV/0!	#DIV/0!
CDC3	1	1	1	0	0	0	3	0	0	#DIV/0!	#DIV/0!
