# Supplementary material for: Dynamic Sumoylation of a Conserved Transcription Corepressor Prevents Persistent Inclusion Formation during Hyperosmotic Stress
Source: PLoS Genet. 2016 Jan 22;12(1):e1005809. doi: 10.1371/journal.pgen.1005809 (PMC4723248; doi:10.1371/journal.pgen.1005809)
Supplement: S2 Table — (XLS) [file pgen.1005809.s004.xls]

## Sheet: full data
YORF	NAME	GWEIGHT	1_0_b x 1_0_a (ref x ref)	1_30_a x 1_0_a	1_60_a x 1_0_a	2_0_a x 1_0_a	2_30_a x 1_0_a	2_60_a x 1_0_a	3_0_a x 1_0_a	3_30_a x 1_0_a	3_60_a x 1_0_a	4_0_a x 1_0_a	4_30_a x 1_0_a	4_60_a x 1_0_a	1_30_b x 1_0_b	1_60_b x 1_0_b	2_0_b x 1_0_b	2_30_b x 1_0_b	2_60_b x 1_0_b	3_0_b x 1_0_b	3_30_b x 1_0_b	3_60_b x 1_0_b	4_0_b x 1_0_b	4_30_b x 1_0_b	4_60_b x 1_0_b
EWEIGHT			1	1	1	1	1	1	1	1	1	1	1	1	1	1	1	1	1	1	1	1	1	1	1
A_06_P7256	YER074W-A || YOS1 ||	1	-0.21	-1.07	-0.29	-1.25	-0.49	-0.53	-0.59	-0.44	-0.5	-0.5	-0.38	-0.3	0.16	0.3	0.83	-0.39	0.6	0.25	-0.43	0.46	0.09	0.21	-0.16
A_06_P7255	YDR381C-A || ||	1									0.77					0.82			0.49					0.88
A_06_P7254	YBR255C-A || ||	1	-0.03	-1.45	0.39	0.18		0.72	-0.38		0.46	-0.45		0.33	-0.15	0.84	-0.09	-1.23	0.63	0.27	-0.87	0.78	0.04	0.71
A_06_P7253	YER087C-B || SBH1 || 332593	1	-0.11	-0.07	-0.57	0.52	-0.36	-0.11	0.23	-0.26	-0.15	0.18	-0.14	-0.22	-0.58	-0.34	-0.06	-0.12	-0.57	-0.1	-0.12	-0.26	0.25	-0.19	0.02
A_06_P7252	YPR204W || || 576466	1	0.14	0.6	-0.24	0.72	1.13	0.96	0.44	-0.25	0.04	0.16	-0.38	0.24	-0.94	0	-0.12	0.3	-0.3	-0.59	-0.42	-0.4	-0.55	-0.67	-0.74
A_06_P7251	YPR203W || || 944129	1	-0.08	0	-0.58	-0.19	0.05	0.15	-0.15	-0.36	-0.19	0.07	-0.28	-0.1	-0.61	0.03	-0.31	0.12	-0.33	-0.01	-0.28	-0.18	-0.01	-0.25	-0.2
A_06_P7250	YPR202W || || 943227	1	-0.26	-0.84	-0.44	-0.66	0.9	-0.5	-1.04	-0.17	-0.96	-0.53	-0.31	-0.66	1.15	0.32	1.33	0.7	0.69	0.26	0.38	0.41		-0.18
A_06_P7249	YPR201W || ARR3 || 940839	1	0.05	1.57	1.62	0.88	1.32	1.6	0.12	1.14	0.63	0.68	0.99	0.68	0.77	0.93	-0.19	1.58	1.34					-0.6
A_06_P7248	YPR200C || ARR2 || 939434	1	0	0.55	0.02	0.77	1.18	0.63	0.13	0.57	0.26	0.15	1.04	0.5	0.87	0.32	0.14	1.2	0.48	-0.9	-0.67	-0.65		-0.58	-0.39
A_06_P7247	YPR199C || ARR1 || 938208	1	-0.17	0.75	0	-0.64	1.45	-0.13	-0.67	0.99	-0.18	-0.33	1.08	-0.19	1.41	0.19	0.32	1.62	0.57	-0.15	0.69	-0.12	-0.15	-0.09	0.63
A_06_P7246	YPR198W || SGE1 || 935500	1	0.1	-0.69	-0.37	-0.43	-0.2	-0.8	-0.66	-0.67	-1.05	-0.5	-0.58	-1.1	-0.02	-0.63	0.48	-0.32	-0.55	-0.26	-0.6	-0.84	-0.31	-0.96	-0.79
A_06_P7245	YPR197C || || 933959	1																1.51
A_06_P7244	YPR196W || || 932531	1	-0.05	0.22	0.12	0.35	-0.32	0.21	0.11	-0.57	-0.41	0.05	-0.53	-0.6	-0.21	-0.23	0.32	0.15	0.42	-0.27	-0.48	-0.24	-0.2	-0.21	-0.66
A_06_P7243	YPR195C || || 928195	1		-0.53	-1.34	0.79		-0.38			-1						0.87	-0.88		-0.29		0.14	0.22
A_06_P7242	YPR194C || OPT2 || 924539	1	-0.06	-0.95	-0.64	0.87	-0.22	-1.12	0.07	-0.57	-0.95	-0.18	-0.48	-1.15	-0.39	-0.89	0.54	-0.53	-0.84	-0.82	-1.2	-0.81	-0.11	-0.88	-1.08
A_06_P7241	YPR193C || HPA2 || 923064	1	0.23	-0.5	-0.18	-0.13	-0.49	0.14	0.26	-0.6	0.37	-0.1	-0.42	0.38	-1.61	-0.44	-0.63	-0.7	-0.52	-0.32	-1.06	-0.24	-0.09	-0.46	-0.93
A_06_P7240	YPR192W || AQY1 || 922597	1	0.14	0.33	-0.61	1.16	0.33	0.15	-0.58	-0.14	0.05	-0.01	0.03	0.44	-0.98	-0.66	-1.17	0.37	-0.52	-0.16	0.09	-0.8	-0.3	-0.63	-0.19
A_06_P7239	YPR191W || QCR2 || 920388	1	0.15	0.38	0.36	-0.22	0.55	0.01	0.32	0.7	0.48	0.41	0.61	0.1	0.71	0.32	0.23	0.28	0.31	0.07	0.55	0.22	0.21	0.39	0.49
A_06_P7238	YPR190C || RPC82 || 917283	1	-0.08	-0.47	-0.05	0.59	-1.12	0.75	0.34	-1.2	0.66	0.55	-1.37	0.79	-1.9	0.54	-0.23	-0.77	0.32	0.16	-1.25	0.57	0.3	0.53	-1.3
A_06_P7237	YPR189W || SKI3 || 916674	1	0.13	-0.92	0.07	-0.26	-0.66	-0.15	-0.1	-0.85	-0.36	-0.03	-0.65	-0.27	-0.74	-0.33	-0.2	-1.12	-0.28	-0.13	-0.92	-0.41	-0.18	-0.41	-0.87
A_06_P7236	YPR188C || MLC2 || 911988	1	0.16	0.58	-0.23	1.27	-0.26	0.33	0.7	-0.25	0.31	0.92	-0.19	0.56	-0.58	-0.21	-0.63	-0.25	-0.49	0.01	-0.32	-0.07	-0.16	-0.21	-0.29
A_06_P7235	YPR187W || RPO26 || 911741	1	0.07	-1.28	0.11	-0.39	-1.3	-0.03	-0.14	-1.22	0.09	0.24	-1.15	0.18	-0.96	0.27	0.42	-1.36	0.34	0.12	-1.2	0.41	0.08	0.36	-1.22
A_06_P7234	YPR186C || PZF1 || 909885	1	0.17	-0.17	0.56	-0.62	0.85	0.29	-0.73	0.56	0.05	-0.43	0.39	0.3	0.79	0.87	0.51	0.78	1.19	0.17	0.69	0.86	0.11	0.65	0.43
A_06_P7233	YPR185W || ATG13 || 909187	1	0.12	0.15	-0.34	0.65	0.3	-0.42	0.3	-0.09	-0.25	0.07	-0.08	-0.38	-0.17	-0.41	0.13	0.01	-0.61	-0.3	0	-0.7	-0.39	-0.7	-0.15
A_06_P7232	YPR184W || GDB1 || 906468	1	0.18	1.71	1.17	0.23	2.02	0.78	0.64	2.73	1.45	0.16	2.47	1.33	2.05	0.88	-0.03	1.55	0.77	-0.36	2.03	0.79	-0.19	1.1	2.27
A_06_P7231	YPR183W || DPM1 || 901410	1	0.17	0.47	-0.38	-0.38	0.5	-0.43	-0.13	0.43	-0.46	0.07	0.36	-0.32	0.18	-0.48	0.06	0.33	-0.51	-0.12	0.3	-0.56	-0.16	-0.53	0.18
A_06_P7230	YPR182W || SMX3 || 900353	1	-0.14	-0.65	0.43	-0.87	-0.27	-0.11	-0.56	-0.18	0.28	-0.29	-0.01	0.18	0.88	0.56	0.7	-0.16	0.78	0.1	-0.06	0.73	0.1	0.68	0.15
A_06_P7229	YPR181C || SEC23 || 897452	1	0.01	-0.73	0.4	-0.72	0.13	0.15	-0.67	0.06	0.11	-0.54	0.22	0.15	-0.01	0.35	0.19	-0.08	0.46	-0.14	0.09	0.16	-0.07	0.28	0.04
A_06_P7228	YPR180W || AOS1 || 896744	1	0.04	-0.2	0.33	-0.9	0.54	0	-0.56	0.45	-0.16	-0.5	0.63	-0.14	0.82	0.09	0.17	0.42	0.35	-0.11	0.5	0.12	-0.16	0.09	0.53
A_06_P7227	YPR179C || HDA3 || 893831	1	0.17	0.44	-0.04	-0.38	0.7	-0.1	-0.1	0.48	-0.14	-0.01	0.47	-0.06	0.14	-0.24	-0.29	0.39	-0.15	-0.13	0.36	-0.22	-0.18	-0.49	0.26
A_06_P7226	YPR178W || PRP4 || 893581	1	0.21	1.09	0.35	0.26	0.81	0.5	0.54	0.68	0.51	0.32	0.76	0.4	-0.06	0.02	-0.1	0.68	-0.21	-0.09	0.52	0.06	-0.18	-0.08	0.53
A_06_P7225	YPR177C || || 892343	1		-0.06	-0.14	-1.6	0.24	0.03	-0.71	0.12	-0.33		-0.11	-0.29	0.15	0.15	0.45	0.09	0.12	-0.09	0.33	-0.03	-0.07	-0.35
A_06_P7224	YPR176C || BET2 || 891110	1	0.18	0.55	0.5	-0.67	1.38	0	-0.78	1.18	-0.1	-0.6	1.14	-0.08	1.4	0.28	0.25	1.34	0.66	-0.09	1.05	0.19	-0.23	0.03	0.97
A_06_P7223	YPR175W || DPB2 || 890910	1	-0.03	0.86	0.24	0.23	0.08	1.06	0.47	-0.13	0.73	0.64	-0.19	0.92	-0.52	0.41	-0.93	0.34	0.3	-0.03	-0.13	0.48	0.01	0.43	-0.11
A_06_P7222	YPR174C || || 888057	1	-0.05	-0.4	-0.3	-0.75	-0.02	-0.49	-0.46	-0.22	-0.65	-0.44	-0.38	-0.46	0.38	-0.12	0.42	-0.17	-0.02	-0.08	-0.21	-0.06	0	-0.28	-0.18
A_06_P7221	YPR173C || VPS4 || 886588	1	0.26	-0.55	0.31	-1.02	0.12	-0.09	-0.38	0.05	-0.23	-0.29	0.03	-0.1	0.24	0.25	0.23	-0.37	0.33	-0.12	-0.09	0.06	-0.26	0.04	-0.21
A_06_P7220	YPR172W || || 886315	1	-0.26	-0.09	0.36	-0.45	0.49	-0.06	-0.36	0.41	0	-0.52	0.37	-0.35	1.07	0.63	1.21	0.78	0.64	0.08	0.59	0.65	-0.14	0.58	0.85
A_06_P7219	YPR171W || BSP1 || 885389	1	0	1.83	0.17	0.51	0.97	1.1	0.5	0.63	0.89	0.63	0.49	1.01	-0.38	0.2	-0.79	0.94	-0.17	-0.07	0.62	0.07	-0.03	-0.04	0.42
A_06_P7218	YPR170C || || 883151	1	-0.04	1.45	-0.06	1.41	0.42	-0.19	0.49	0.76	-0.09	0.26	0.66	-0.69	0.97	-0.06	-0.05	1.01	-0.14	-0.03	1.28	-0.16	0.05	0.05	0.93
A_06_P7217	YPR169W || JIP5 || 880003	1	0.01	0.41	0.33	-0.22	0.12	0.49	0.04	0.06	0.26	0.3	0.07	0.52	0.18	0.26	-0.57	-0.04	0.19	0.19	0.1	0.43	0.06	0.33	-0.01
A_06_P7216	YPR168W || NUT2 || 878490	1	0.01	1.18	-0.01	1.12	0.47	0.62	0.9	0.41	0.43	0.81	0.37	0.77	-0.34	0.07	-0.55	0.3	-0.42	-0.17	0.33	0.03	-0.35	-0.01	0.09
A_06_P7215	YPR167C || MET16 || 876993	1	0.12	-0.56	-0.42	0.41	0.14	-0.38	-0.48	-0.02	-0.5	-0.42	0.19	-0.39	0.23	-0.63	-0.32	0.06	-0.13	0.08	-0.07	-0.44	0.06	-0.37	0.2
A_06_P7214	YPR166C || MRP2 || 876452	1	0.05	-1.09	-0.82	0.36	-1.05	-0.61	0.43	-1	-0.6	0.33	-0.97	-0.36	-0.93	-0.77	0.17	-1.03	-0.63	0.01	-1.07	-0.46	0.17	-0.57	-0.92
A_06_P7213	YPR165W || RHO1 || 875911	1	-0.01	-0.67	-0.13	-0.66	0.08	-0.7	-0.51	0.02	-0.58	-0.17	0.15	-0.86	0.67	0.07	0.93	-0.03	0.23	0.14	0.16	-0.02	0.06	0.07	0.3
A_06_P7212	YPR164W || MMS1 || 874827	1	-0.01	-0.26	-0.16	0.18	-0.31	-0.06	0.19	-0.43	-0.31	0.14	-0.57	-0.16	-0.31	-0.05	0.12	-0.28	0.02	-0.02	-0.53	-0.02	-0.15	-0.2	-0.43
A_06_P7211	YPR163C || TIF3 || 868646	1	0.23	-1.91	-0.29	-1.09	-0.63	-0.7	-1.02	-0.56	-0.48	-0.72	-0.86	-0.32	-0.56	0.19	0.68	-1.08	0.31	-0.11	-0.85	0.11	0.07	0	-1.1
A_06_P7210	YPR162C || ORC4 || 866823	1	0.11	-0.15	0.36	0.24	0.07	-0.01	0.19	-0.17	-0.11	0.1	0.06	-0.26	0.29	0.17	0.19	-0.2	-0.1	0.02	0.02	0.12	-0.17	0.09	0.1
A_06_P7209	YPR161C || SGV1 || 864449	1	0.11	-0.19	-0.03	0.24	-0.16	-0.13	0.23	-0.41	-0.25	0.08	-0.39	-0.23	-0.11	-0.12	-0.14	-0.45	-0.3	0	-0.31	-0.21	-0.13	-0.32	-0.34
A_06_P7208	YPR160W || GPH1 || 863955	1	0.47	1.29	0.67	-0.04	1.35	0.98	0.8	1.89	1.7	0.44	2	1.39	1.29	0.17	-0.59	0.78	0.09	-0.18	1.45	0.35	-0.59	0.54	1.55
A_06_P7207	YPR159W || KRE6 || 859666	1	0.19	-0.34	0.67	-0.99	0.61	0.12	-0.43	0.41	-0.28	-0.53	0.43	-0.46	0.66	0.51	0.8	0	0.86	-0.18	0.26	0.47	-0.14	0.27	0.17
A_06_P7206	YPR158W || CUR1 || 843793	1	-0.09	1.22	1.03	-0.93	1.03	0.03	-0.2	1.56	0.37	-0.42	1.51	0	2.08	0.44	0.14	1.46	0.38	0.2	1.55	0.36	0.23	0.5	1.54
A_06_P7205	YPR157W || TDA6 || 842564	1	0.19	0.38	-0.09	0.89	-0.51	0.58	0.44	-0.57	0.15	0.7	-0.89	0.41	-1	-0.23	-1.11	-0.64	-0.53	-0.02	-0.66	-0.29	-0.08	-0.4	-1.13
A_06_P7204	YPR156C || TPO3 || 837911	1	0.04	-0.55	-0.55	0.8	-0.57	-0.3	0.16	-0.42	-0.19	0.01	-0.55	-0.17	-0.52	-0.32	-0.53	-0.37	-0.68	-0.06	-0.31	-0.29	0.04	-0.36	-0.67
A_06_P7203	YPR155C || NCA2 || 835583	1	0.06	0.31	0.33	-0.52	0.91	-0.17	-0.39	0.93	-0.25	-0.35	0.88	-0.48	1.33	0.04	0.37	0.57	0.35	0.01	0.9	-0.13	-0.21	-0.19	0.8
A_06_P7202	YPR154W || PIN3 || 834935	1	-0.33	0.42	0.2	-0.62	0.51	0.02	-0.59	0.42	-0.09	-0.47	0.36	-0.31	0.84	0.33	0.3	0.95	0.5	0.12	0.77	0.19	0.25	0.32	0.88
A_06_P7201	YPR153W || || 834102	1	-0.33	-0.68	0.05	-0.87	-0.3	-0.52	-0.48	-0.13	-0.51	-0.46	-0.36	-0.84	0.1	0.24	0.56	-0.27	0.23	-0.14	-0.06	-0.01	0.06	0.26	-0.27
A_06_P7200	YPR152C || URN1 || 832194	1	0.02	-0.24	-0.59	-0.3	0.13	-0.51	-0.4	-0.01	-0.46	-0.3	-0.17	-0.38	-0.22	-0.35	-0.11	0.02	-0.14	-0.13	-0.07	-0.59	-0.14	-0.48	-0.22
A_06_P7199	YPR151C || SUE1 || 831132	1	0.57	1.64	0.17	0.72	1.35	0.37	0.92	2	0.89	0.81	1.82	1.02	1.17	-0.22	-0.58	0.68	-0.46	-0.17	1.6	-0.15	0.01	-0.26	1.53
A_06_P7198	YPR150W || || 831329	1	-0.18	-0.17	-0.73	0.4	-0.58	0.02	-0.19	-0.42	0.18	-0.01	-0.41	0.26	-0.86	-0.36	-0.36	0.22	-0.48	0.04	-0.19	-0.26	0.15	-0.12	0.02
A_06_P7197	YPR149W || NCE102 || 830195	1	0.01	2.09	1.94	-0.88	2.92	1.34	-0.26	2.74	1.14	-0.04	2.99	1.07	3.81	1.71	-0.59	2.38	1.53	0.3	3.25	1.54	-0.31	1.43	2.94
A_06_P7196	YPR148C || || 826873	1	0.28	-0.7	-0.32	-1.13	0.32	-0.78	-0.84	-0.05	-1.13	-0.89	-0.12	-1.33	0.61	-0.26	0.88	-0.14	-0.3	-0.16	0.06	-0.38	-0.23	-0.71	-0.38
A_06_P7195	YPR147C || || 825841	1	-0.08	-1.37	-0.65	-1.3	-0.59	-1.35	-0.93	-0.63	-1.13	-0.64	-0.73	-1.46	0.25	-0.35	1.23	-0.5	-0.13	0.14	-0.4	-0.38	0.16	-0.25	-0.54
A_06_P7194	YPR146C || || 825488	1	-0.16	-0.71	-0.45	-0.99	-0.37	-0.48	-0.52	-0.43	-0.61	-0.28	-0.53	-0.77	0.01	-0.25	0.46	-0.3	0	0.21	-0.23	-0.15	0.19	-0.17	-0.31
A_06_P7193	YPR145W || ASN1 || 824100	1	-0.19	-3.19	-0.82	-1.45	-2.49	-1.2	-1.4	-2.56	-1.82	-1.02	-2.62	-1.67	-2.2	-0.67	0.89	-2.4	-0.2	-0.25	-2.53	-0.95	-0.25	-1.08	-2.66
A_06_P7192	YPR144C || NOC4 || 819823	1	-0.46	-1.02	0.11	-1.44	-1.01	-0.13	-0.81	-0.8	-0.26	-0.31	-0.81	-0.2	0.3	0.81	0.74	-0.4	0.88	0.34	-0.41	0.95	0.55	1.02	-0.22
A_06_P7191	YPR143W || RRP15 || 818818	1	-0.14	-0.38	-0.07	0.91	-1.24	0.29	0.21	-1.23	0.1	0.4	-1.15	0.46	-1.29	0.25	-0.24	-0.69	-0.1	0.03	-1.02	0.42	0.27	0.37	-1.01
A_06_P7190	YPR142C || || 818326	1	-0.21	-0.04	-0.04	0.37	-0.5	-0.39	0.35	-0.26	-0.35	0.38	-0.23	-0.26	-0.08	0.01	-0.06	-0.35	-0.22	0.23	-0.25	0.08	0.05	0.07	0.05
A_06_P7189	YPR141C || KAR3 || 815818	1	-0.06	0.45	0.01	0.75	-0.01	0.32	0.31	-0.06	0.31	0.24	-0.17	0.56	-0.8	-0.09	-0.69	-0.04	0.18	0.14	-0.27	0.08	0.12	0.06	-0.3
A_06_P7188	YPR140W || TAZ1 || 815309	1	-0.02	-0.68	-0.13	-0.77	-0.16	-0.56	-0.47	-0.12	-0.57	-0.46	-0.11	-0.9	0.34	-0.27	0.55	-0.26	0.27	-0.01	-0.06	-0.41	0.02	-0.2	-0.07
A_06_P7187	YPR139C || LOA1 || 813254	1	0.08	-0.03	-0.17	0.38	-0.18	-0.3	0.33	-0.09	-0.23	0.15	0.04	-0.26	0	-0.35	-0.07	-0.18	-0.46	-0.17	-0.08	-0.3	-0.12	-0.23	-0.05
A_06_P7186	YPR138C || MEP3 || 811146	1	0.23	-1.75	-0.59	-0.57	-1.19	-1.33	-0.56	-1.13	-1.36	-0.29	-0.99	-1.39	-0.89	-1.06	0.34	-1.69	-0.79	-0.33	-1.35	-1.19	-0.49	-1.3	-1.29
A_06_P7185	YPR137W || RRP9 || 803818	1	0.09	-0.37	0.05	0.81	-1.69	1.09	0.68	-1.59	0.8	0.93	-1.74	1.18	-2.43	0.54	-0.39	-1.26	0.1	0.02	-1.71	0.48	0.13	0.52	-1.64
A_06_P7184	YPR136C || || 802358	1	-0.23	-0.22	-0.2	-0.3	-0.38	-0.23	-0.22	-0.35	-0.09	-0.02	-0.3	0.01	-0.51	0.07	0.33	-0.11	-0.17	0.26	-0.23	0.25	-0.03	0.07	-0.04
A_06_P7183	YPR135W || CTF4 || 801881	1	0.16	-0.16	-0.13	-0.02	0.18	-0.32	-0.03	0.08	-0.23	-0.22	0.07	-0.26	0.32	0.11	0.42	-0.1	-0.1	-0.27	-0.02	0.14	-0.13	0.01	-0.05
A_06_P7182	YPR134W || MSS18 || 798710	1	0.14	0.47	-0.03	0.4	0.68	-0.26	-0.07	0.7	-0.17	-0.09	0.61	-0.1	0.46	-0.23	-0.03	0.73	-0.12	-0.14	0.5	-0.19	-0.21	-0.36	0.43
A_06_P7181	YPR133W-A || TOM5 || 797579	1	-0.36	-0.36	-0.47	0.83	-1.32	-0.01	0.66	-1.23	0.23	0.84	-1.39	0.38	-1.3	-0.03	-0.65	-0.92	-0.12	0.32	-1.14	0.25	0.41	0.11	-0.84
A_06_P7180	YPR133C || SPN1 || 795986	1	0.08	1.02	0.06	0.08	0.3	0.55	0.38	0.28	0.5	0.54	0.19	0.66	-0.68	0	-0.74	0.43	-0.26	-0.04	0.19	0.02	0.03	-0.16	0.06
A_06_P7179	YPR132W || RPS23B || 795621	1	0.06	-1.07	-0.15	-1.51	-0.52	-0.73	-0.63	-0.27	-0.54	-0.42	-0.18	-0.48	0.25	-0.05	0.66	-0.59	0.12	0.1	-0.42	-0.01	0.03	-0.02	-0.36
A_06_P7178	YPR131C || NAT3 || 794000	1	0.25	0.84	0.54	-0.06	0.86	0.38	0.17	1.03	0.54	0.06	0.78	0.46	0.34	0.62	0.15	0.82	0.35	-0.06	0.43	0.45	-0.04	0.36	0.42
A_06_P7177	YPR130C || || 793441	1	-0.09	-1.04	-0.62	-1.21	-0.57	-0.62	-0.6	-0.54	-0.62	-0.34	-0.34	-0.57	-0.08	-0.28	0.49	-0.46	-0.18	0.14	-0.5	-0.23	0.17	-0.22	-0.33
A_06_P7176	YPR129W || SCD6 || 793453	1	-0.07	0.12	-0.23	0.64	-0.44	0.14	0.58	-0.54	-0.02	0.44	-0.3	-0.01	-0.72	-0.33	-0.41	-0.39	-0.62	0.03	-0.46	-0.34	0.01	-0.19	-0.36
A_06_P7175	YPR128C || ANT1 || 791272	1	-0.41	0.15	0.35	-1.13	0.46	-0.12	-0.6	0.5	-0.25	-0.34	0.56	-0.46	1.46	0.5	0.54	0.94	0.86	0.25	0.84	0.44	0.27	0.48	1.02
A_06_P7174	YPR127W || || 790847	1	-0.11	0.88	0.24	0.24	0.49	0.32	0.35	0.54	0.49	0.36	0.53	0.28	0.38	0.25	-0.06	0.76	0.11	0.15	0.63	0.13	0.16	0.35	0.75
A_06_P7173	YPR126C || || 789077	1	0.14	0.2	0.25	1.32	-0.32	0.54	0.74	-0.22	0.44	0.62	-0.29	0.69	-0.74	0.09	-0.82	-0.4	-0.27	-0.01	-0.46	0.22	-0.11	0.05	-0.35
A_06_P7172	YPR125W || YLH47 || 789063	1	0.18	0.1	0.22	0.91	-0.51	0.9	0.5	-0.49	0.67	0.38	-0.43	0.57	-1.48	0.19	-0.23	-0.55	-0.15	-0.21	-0.65	0.08	-0.07	0.12	-0.65
A_06_P7171	YPR124W || CTR1 || 787369	1	-2.16	-2.36	-1.74	-0.79	-2.45	-1.98	-0.46	-2.5	-1.77	-0.69	-2.58	-1.97	-1.11	-0.5	1.94	-0.48	0.42	-0.01	-1.05	-0.41	1.04	0.32	-0.8
A_06_P7170	YPR123C || || 786291	1	1.38	0.63	-0.37	0.44	-0.52	0.35	0.69	-0.5	0.39	0.54	-0.38	0.63	-1.27	-0.83	-1.73	-1.41	-2.17	-0.09	-0.16	-0.76	-1.05	-1.38	-1.67
A_06_P7169	YPR122W || AXL1 || 785434	1	0.16	0.42	-0.55	1.34	-0.35	0.13	0.63	-0.5	0.22	0.87	-0.38	0.42	-0.79	-0.47	-0.53	-0.33	-0.99	-0.12	-0.56	-0.59	0	-0.44	-0.53
A_06_P7168	YPR121W || THI22 || 780041	1	0.22	0.46	-0.22	0.28	0.4	-0.38	0.16	0.42	-0.33	0.24	0.4	-0.25	0.64	-0.22	0.26	0.27	-0.33	-0.23	0.29	-0.19	-0.11	-0.07	0.3
A_06_P7167	YPR120C || CLB5 || 773892	1	0.05	0.66	-0.15	1.16	-0.28	0.66	0.87	-0.45	0.5	0.98	-0.59	0.77	-0.71	0.02	-1.03	-0.38	-0.55	-0.04	-0.69	0.29	-0.14	0.04	-0.65
A_06_P7166	YPR119W || CLB2 || 772966	1	0.14	-1.78	-0.71	-0.05	-2.17	0.15	0.16	-1.98	-0.05	0.31	-2.29	0.24	-2.34	0.21	-0.14	-2.12	-0.62	-0.02	-2.51	0.31	0	0.1	-2.57
A_06_P7165	YPR118W || MRI1 || 768886	1	-0.13	-0.71	-0.48	0.04	-0.73	0.1	-0.24	-0.72	0.1	-0.03	-0.78	0.03	-1.31	-0.26	-0.48	-0.46	-0.09	0.19	-0.53	-0.14	0.12	-0.21	-0.7
A_06_P7164	YPR117W || || 767359	1	0.15	-1.65	-0.39	-0.46	-1.33	-0.51	-0.13	-1.29	-0.51	-0.19	-1.36	-0.74	-1.62	-0.46	0.39	-1.55	-0.55	-0.27	-1.41	-0.42	-0.12	-0.49	-1.39
A_06_P7163	YPR116W || RRG8 || 759416	1	-0.23	-0.94	-0.79	-0.34	-0.85	-0.27	-0.08	-1.16	-0.57	0	-1.12	-0.53	-1.75	-0.69	-0.1	-1.07	-0.52	0.08	-1.06	-0.43	-0.03	-0.43	-0.94
A_06_P7162	YPR115W || RGC1 || 757873	1	0.21	-0.12	-0.25	0.63	-0.15	-0.44	0.44	-0.4	-0.45	0.07	-0.21	-0.56	-0.21	-0.56	-0.21	-0.58	-0.82	-0.2	-0.39	-0.7	-0.26	-0.68	-0.41
A_06_P7161	YPR114W || || 754189	1	0.16	-0.04	0.05	0.6	-0.3	0.37	0.3	-0.46	0.31	0.15	-0.55	0.38	-0.86	0.12	0.02	-0.43	-0.24	-0.36	-0.45	0.07	-0.14	-0.03	-0.66
A_06_P7160	YPR113W || PIS1 || 752717	1	0.04	0.34	0.13	0.5	0.06	0.21	0.4	-0.02	0.3	0.39	-0.05	0.19	-0.14	0.24	0.21	0.14	0.04	-0.08	0.04	0.19	-0.08	0.28	-0.06
A_06_P7159	YPR112C || MRD1 || 749470	1	-0.18	-1.29	0.02	-1.11	-1.89	0.26	-0.46	-1.66	0.12	0.1	-1.67	0.37	-1.48	0.59	0.41	-1.45	0.5	0.32	-1.55	0.69	0.39	0.74	-1.73
A_06_P7158	YPR111W || DBF20 || 748714	1	0.05	0.77	0.26	0.23	0.44	0.67	0.22	0.26	0.54	0.26	0.25	0.52	-0.23	0.22	-0.43	0.62	0.16	0.06	0.3	0.09	-0.01	0.07	0.27
A_06_P7157	YPR110C || RPC40 || 745828	1	-0.24	-1.24	-0.08	-1.22	-1.35	-0.42	-0.78	-1.08	-0.54	-0.5	-1.16	-0.66	-0.32	0.2	0.74	-0.77	0.38	0.29	-0.92	0.34	0.4	0.39	-0.91
A_06_P7156	YPR109W || || 745317	1	-0.03	0.4	-0.25	-0.06	0.63	-0.67	-0.24	0.66	-0.39	-0.23	0.54	-0.54	0.99	-0.06	0.63	0.76	-0.03	-0.14	0.64	-0.03	-0.05	-0.03	0.66
A_06_P7155	YPR108W || RPN7 || 743552	1	0.02	0	0.87	-0.28	0.14	0.5	-0.14	0.17	0.51	-0.01	0.23	0.53	0.41	0.68	-0.14	-0.01	0.68	0.11	0.17	0.61	-0.01	0.62	0.19
A_06_P7154	YPR107C || YTH1 || 741585	1	-0.13	0.12	0.06	-0.83	0.6	-0.55	-0.61	0.79	-0.17	-0.45	0.94	-0.28	1.15	0.07	0.5	0.79	0.25	0.22	0.88	0.07	0.17	0.15	1.03
A_06_P7153	YPR106W || ISR1 || 741325	1	-0.26	1.27	-0.07	-0.04	0.99	0.28	0.04	0.91	0.02	0.05	0.92	-0.2	0.8	-0.12	0.03	1.19	0.01	0.1	1.13	-0.02	0.15	0.16	1.2
A_06_P7152	YPR105C || COG4 || 737133	1	0.09	0.28	0.18	-0.07	0.36	-0.29	0.38	0.16	-0.23	0.16	0.13	-0.33	0.25	0.01	0.16	0.11	0.22	0.12	0.28	-0.02	-0.01	-0.05	0.07
A_06_P7151	YPR104C || FHL1 || 733729	1	0.08	0.8	-0.26	0.82	-0.01	0.5	0.84	-0.19	0.37	0.87	-0.16	0.66	-1.42	-0.29	-0.71	-0.37	-0.74	0.01	-0.66	-0.28	-0.08	-0.28	-0.58
A_06_P7150	YPR103W || PRE2 || 732965	1	-0.01	0.09	0.81	-0.08	0.18	0.43	-0.03	0.27	0.63	-0.06	0.32	0.38	0.23	0.74	0.24	0.32	0.63	0.14	0.3	0.68	-0.02	0.69	0.31
A_06_P7149	YPR102C || RPL11A || 731681	1	0.06	-0.76	-0.83	-0.36	-0.85	-0.65	-0.08	-0.47	-0.48	0.16	-0.73	-0.4	-0.58	-0.13	0.36	-0.79	-0.4	0.12	-0.65	-0.12	0.07	-0.24	-0.73
A_06_P7148	YPR101W || SNT309 || 730806	1	-0.03	2.25	-0.04	0.51	0.97	0.85	0.63	1.12	0.99	0.75	1.05	1.24	-0.12	0.12	-1	1.5	-0.17	-0.05	0.88	0.27	0.08	0.25	0.79
A_06_P7147	YPR100W || MRPL51 || 730068	1	-0.04	-0.5	-0.67	0.3	-0.57	-0.55	0.33	-0.56	-0.3	0.21	-0.47	-0.27	-0.62	-0.59	-0.01	-0.48	-0.54	0.01	-0.54	-0.38	0.1	-0.46	-0.47
A_06_P7146	YPR099C || || 729837	1	-0.12	1.68	-0.18	1.02	0.04	0.7	0.9	0.25	0.61	1.29	0.33	1.02	-0.54	-0.14	-1.16	0.48	-0.62	0.2	0.02	0.05	0.16	0.02	0.2
A_06_P7145	YPR098C || || 729093	1	-0.29	1.01	0.28	0.26	0.48	1.09	0.13	0.58	1.14	0.09	0.94	1.16	0.02	0.48	-0.51	1.25	0.73	0.02	0.9	0.61	0.03	0.63	1.13
A_06_P7144	YPR097W || || 728429	1	0.09	-0.27	-0.14	1.32	-0.58	0.18	0.33	-0.66	0.21	0.24	-0.62	0.26	-0.8	-0.02	0.05	-0.43	-0.24	-0.22	-0.55	0.03	-0.07	-0.04	-0.56
A_06_P7143	YPR096C || || 725045	1	-0.21	-0.21	0.13					-0.36					-0.65			-0.06	0.12	0.23				0.03	-0.05
A_06_P7142	YPR095C || SYT1 || 721077	1	0.24	-1.24	0.02	-0.55	-0.29	-0.48	-0.29	-0.4	-0.46	-0.4	-0.34	-0.49	-0.34	-0.12	0.39	-1.15	-0.04	-0.13	-0.62	-0.23	-0.23	-0.44	-0.63
A_06_P7141	YPR094W || RDS3 || 720670	1	0.22	1.53	0.37	0.34	1.05	0.5	0.12	0.92	0.37	0.15	0.94	0.23	0.42	0.17	-0.04	1.25	0.3	-0.05	1.05	0.26	0.17	0.2	1.18
A_06_P7140	YPR093C || ASR1 || 719789	1	0.29	0.32	0.67	0.16	0.67	0.21	0.04	0.39	-0.03	-0.2	0.46	-0.26	0.4	0.34	0.22	0.36	0.22	-0.25	0.44	0.13	-0.2	-0.02	0.4
A_06_P7139	YPR092W || || 718526	1																0.4
A_06_P7138	YPR091C || NVJ2 || 716330	1	0.11	-0.83	-0.1	0.53	-0.58	-0.26	0.31	-0.71	-0.2	-0.39	-0.75	-0.18	-0.84	-0.29	-0.13	-0.99	-0.43	-0.23	-0.82	-0.32	-0.31	-0.5	-0.83
A_06_P7137	YPR089W || || 715660	1	-0.06	-0.43	0.22	-0.7	0.16	-0.42	-0.36	0	-0.53	-0.38	0.09	-0.53	0.45	0.08	0.71	-0.15	0.32	-0.07	0.02	-0.02	-0.11	-0.06	0.14
A_06_P7136	YPR089W || || 713529	1	0.07	0.1	-0.22	0.07	0.08	0.62	-0.1	0.11	0.13	0.07	-0.35	-0.21	-1.24	-0.04	-0.12	-0.24	0.22	-0.1	-0.36	-0.2	-0.01	-0.28	-0.77
A_06_P7135	YPR088C || SRP54 || 711513	1	0.1	-0.78	-0.03	-0.92	-0.17	-0.4	-0.42	-0.29	-0.52	-0.39	-0.33	-0.63	0.01	0.07	0.56	-0.48	0.18	0.01	-0.32	-0.09	-0.18	-0.12	-0.44
A_06_P7134	YPR087W || VPS69 || 711410	1	0.08	0.21	-0.05	0.12	-0.16	0.24	-0.02	-0.15	-0.06	0.11	-0.18	0.05	-0.33	-0.04	0.16	-0.1	-0.01	-0.08	-0.14	-0.09	-0.17	-0.03	-0.26
A_06_P7133	YPR086W || SUA7 || 711019	1	0.07	0.08	0.39	-0.85	0.39	-0.28	-0.44	0.38	-0.35	-0.67	0.2	-0.68	0.5	0.1	0.54	0.34	0.27	-0.09	0.28	0.15	-0.09	-0.04	0.13
A_06_P7132	YPR085C || ASA1 || 708686	1	0.08	0.32	0.3	-0.22	0.6	0.27	-0.17	0.48	0.3	0.02	0.56	0.18	0.4	0.28	0.23	0.41	0.55	-0.06	0.45	0.18	0.08	0.21	0.37
A_06_P7131	YPR084W || || 708198	1	0.1	0.29	0.57	-0.22	0.39	0.31	-0.22	0.24	0.13	-0.11	0.19	0.03	0.4	0.38	0.15	-0.27	0.4	-0.05	0.08	0.28	-0.23	0.28	0.06
A_06_P7130	YPR083W || MDM36 || 706474	1	0	0.05	0	-0.79	0.39	-0.29	-0.42	0.39	-0.35	-0.29	0.46	-0.5	1.25	-0.06	0.5	0.14	0.19	-0.06	0.33	-0.12	-0.05	-0.03	0.37
A_06_P7129	YPR082C || DIB1 || 704311	1	-0.22	-0.51	-0.36	0.67	-0.96	0.21	0.11	-0.75	0.42	0.36	-0.51	0.53	-1.3	-0.35	-0.54	-0.31	-0.12	0.11	-0.58	-0.02	0.24	0.08	-0.42
A_06_P7128	YPR081C || GRS2 || 702114	1	0.29	0.53	0.31	0.62	0.42	0.27	0.45	0.41	0.26	0.18	0.26	0.15	0.18	0.07	-0.28	-0.05	0.05	-0.21	0.17	-0.04	-0.31	-0.12	0.08
A_06_P7127	YPR080W || TEF1 || 701306	1	0	-0.09	0.31	-0.88	0.11	0.35	-0.38	0.11	0.25	-0.24	0.02	0.09	0.07	0.39	0.22	0.29	0.4	0.02	0.19	0.17	0.05	0.35	0.21
A_06_P7126	YPR079W || MRL1 || 699955	1	0.38	0.37	0.31	0.17	0.12	0.77	0.42	0.29	0.89	0.41	0.27	0.88	-1.08	-0.05	-0.81	-0.39	-0.05	-0.17	-0.24	-0.13	-0.2	-0.19	-0.18
A_06_P7125	YPR078C || || 697533	1		2.76	1.55	-0.7	2.88	0.58	-0.19	3.28	1.32		3.4	0.68	2.99	1.51	0.53	2.81	1.54	-0.18	3	1.27		1.51	3.32
A_06_P7124	YPR077C || || 697131	1	0.48	4.34	1.7	2	3.28	1.93	1.67	3.75	2.46	1.64	3.38	2.38	3.06	1.9	-0.84	3.11	1.21	0.04	3.37	1.9	0.26	1.83	3.61
A_06_P7123	YPR076W || || 696658	1		-0.3	-0.12	-1.11		-1.01			-0.67					0.15	0.67	-0.39	0.33		0.38			0.05
A_06_P7122	YPR075C || OPY2 || 695793	1	0.35	1.22	0.08	1.31	0.79	0.36	0.55	0.76	0.55	0.44	0.58	0.62	0	0.08	0.01	0.63	-0.19	-0.27	0.43	0.12	-0.22	-0.07	0.29
A_06_P7121	YPR074W-A || || 695078	1		-0.42	-0.76	-0.69			-1.13	-0.18	-1.2			-0.91			0.51	-0.05						-0.06	-0.06
A_06_P7120	YPR074C || TKL1 || 692799	1	0.06	-0.12	0.52	0.02	-0.14	0.94	0.26	-0.02	0.7	0.18	-0.1	0.8	-0.99	0.44	-0.62	-0.43	0.44	-0.02	-0.09	0.43	0.03	0.32	-0.16
A_06_P7119	YPR073C || LTP1 || 691951	1	-0.02	0.41	-0.04	0.38	-0.04	-0.05	0.05	-0.03	-0.23	0.13	0.32	-0.31	0.44	-0.27	0.04	0.28	-0.14	-0.03	0.2	-0.19	-0.07	-0.13	0.28
A_06_P7118	YPR072W || NOT5 || 691730	1	0.07	-0.37	0.21	-0.58	0.2	-0.31	-0.21	0.05	-0.28	-0.2	0.1	-0.39	0.39	-0.02	0.43	-0.2	0.01	-0.13	-0.08	-0.07	-0.12	-0.15	-0.07
A_06_P7117	YPR071W || || 688670	1	-0.12	0.81	0.69	-0.04	0.77	0.84	-0.23	0.62	0.59	-0.08	0.6	0.37	0.2	0.69	-0.03	1.07	1.01	0.15	0.85	0.73	0.29	0.63	0.81
A_06_P7116	YPR070W || MED1 || 687452	1	0.23	0.57	-0.06	-0.08	0.32	0.13	0.2	0.4	-0.05	0.3	0.26	0.15	-0.23	-0.39	-0.72	-0.04	-0.31	0.01	-0.05	-0.4	-0.15	-0.38	-0.13
A_06_P7115	YPR069C || SPE3 || 684576	1	-0.35	0.59	-0.58	0.37	-0.27	-0.29	0.16	0.04	-0.02	0.53	0.1	-0.15	-0.05	-0.37	0.08	0.61	-0.56	0.2	0.28	-0.26	0.21	-0.16	0.44
A_06_P7114	YPR068C || HOS1 || 683177	1	0.18	0.41	-0.12	0.11	0.17	-0.25	0.06	0.31	-0.37	0.25	0.24	-0.38	0.27	-0.48	-0.17	0.04	-0.35	-0.17	0.05	-0.45	-0.18	-0.46	0.11
A_06_P7113	YPR067W || ISA2 || 682606	1	-0.04	-0.29	-0.1	-0.79	0.29	-0.63	-0.57	0.35	-0.56	-0.4	0.46	-0.82	1.02	-0.45	0.55	0.35	-0.05	-0.07	0.3	-0.42	-0.08	-0.3	0.41
A_06_P7112	YPR066W || UBA3 || 682053	1	-0.01	-0.39	-0.81	0.13	-0.29	-0.73	-0.35	-0.16	-0.78	-0.1	-0.42	-0.88	-0.51	-0.91	-0.39	-0.36	-0.59	-0.05	-0.23	-0.9	0	-0.89	-0.54
A_06_P7111	YPR065W || ROX1 || 680624	1	-0.15	0.44	0.47	-0.54	0.85	0.25	-0.23	0.7	0.12	-0.16	0.7	-0.07	1.54	0.86	0.43	0.79	0.88	0.2	1.34	0.88	0.42	0.9	1.12
A_06_P7110	YPR064W || || 679216	1	0.34	0.63	-0.94	1.21	-0.43	-0.54	0.66	-0.41	-0.61	0.75	-0.55	-0.38	-0.94	-1.38	-1.36	-0.79	-1.77	-0.15	-0.55	-1.34	-0.31	-1.48	-0.86
A_06_P7109	YPR063C || || 677832	1	-0.29	-0.95	-0.84	-1.59	-0.29	-1.56	-1.05	-0.13	-1.19	-0.67	-0.07	-1.33	0.95	-0.42	1.12	-0.01	-0.41	0.27	0.21	-0.28	0.33	-0.23	0.17
A_06_P7108	YPR062W || FCY1 || 677582	1	0.14	-0.69	-0.41	0.01	-0.78	-0.31	0.51	-0.63	0	0.16	-0.62	0.11	-1.24	-0.47	0.03	-0.74	-0.63	-0.02	-0.68	-0.24	0.09	-0.29	-0.74
A_06_P7107	YPR061C || JID1 || 676100	1	-0.09	0.66	0.51	-0.36	1.04	-0.07	0.05	1.23	0.1	-0.19	1.39	-0.25	1.71	0.1	0.61	1.03	0.18	0.02	1.44	0.11	0.01	0.22	1.42
A_06_P7106	YPR060C || ARO7 || 675046	1	-0.06	-0.08	0.25	-0.06	-0.08	-0.02	0.05	0.1	-0.1	-0.01	0.26	0.06	0.79	0.24	0.54	0.11	0.21	0.05	0.18	0.47	0.13	0.62	0.34
A_06_P7105	YPR059C || || 674334	1	-0.19	0.06	-0.43	-0.15	-0.27	-0.47	-0.12	-0.13	-0.63	0.17	-0.31	-0.37	0.05	-0.5	-0.28	-0.18	-0.44	0.11	-0.22	-0.38	0.02	-0.32	-0.12
A_06_P7104	YPR058W || YMC1 || 674491	1	-0.54	-1.79	-1.44	-0.79	-1.38	-1.58	-1.11	-1.34	-1.62	-0.78	-1.15	-1.6	-0.28	-0.98	0.66	-0.64	-0.73	0.27	-0.89	-0.86	0.09	-0.61	-0.77
A_06_P7103	YPR057W || BRR1 || 673393	1	0.13	-0.14	-0.01	-0.83	0.45	-0.56	-0.48	0.4	-0.54	-0.42	0.45	-0.65	0.89	-0.13	0.81	0.15	0.05	-0.06	0.24	-0.12	-0.08	-0.17	0.24
A_06_P7102	YPR056W || TFB4 || 671849	1	-0.02	-0.58	-0.33	-0.1	-0.59	-0.43	-0.18	-0.52	-0.56	-0.11	-0.56	-0.51	-0.15	-0.13	0.24	-0.47	-0.42	0.07	-0.43	-0.07	-0.08	-0.2	-0.43
A_06_P7101	YPR055W || SEC8 || 670731	1	-0.03	0.36	0.29	-0.61	0.79	0.02	-0.27	0.69	-0.17	-0.17	0.86	-0.06	0.93	0.06	-0.1	0.72	0.17	0.02	0.82	0.08	0.01	-0.04	0.9
A_06_P7100	YPR054W || SMK1 || 667206	1	0	1.78	0.22	0.1	1.26	0.3	-0.02	1.26	0.36	0.3	1.46	0.37	0.95	0.52	0.39	1.62	0.53		1.11	0.17	-0.15	0.31	1.22
A_06_P7099	YPR053C || || 666025	1	-0.08	1.06	-0.38	-0.23	0.96	-0.16	-0.15	0.95	-0.23	-0.09	0.89	-0.21	0.71	-0.29	-0.1	1.02	-0.49	-0.12	0.83	-0.52	-0.02	-0.32	0.78
A_06_P7098	YPR052C || NHP6A || 665693	1	0.01	-0.42	-0.26	0.84	-0.73	0.6	0.34	-0.74	0.5	0.34	-0.75	0.65	-1.58	-0.11	-0.82	-0.87	-0.33	0.03	-0.74	-0.15	0.03	-0.19	-0.77
A_06_P7097	YPR051W || MAK3 || 665266	1	0.01	-0.76	-0.69	0.53	-1.3	-0.51	0.55	-1.27	-0.42	0.4	-1.34	-0.41	-1.44	-0.47	-0.06	-1.32	-0.97	-0.07	-1.39	-0.43	-0.01	-0.58	-1.37
A_06_P7096	YPR050C || || 665152	1	-0.23	-0.56	-0.22	0.43	-0.26	-0.44	-0.12	-0.18	-0.42	-0.49	-0.17	-0.41	0.32	-0.04	0.4	-0.19	-0.11	0.02	-0.23	0.04	0.11	-0.03	-0.01
A_06_P7095	YPR049C || ATG11 || 661187	1	0.09	0.56	0.4	0.1	0.54	0.36	-0.17	0.5	0.15	-0.03	0.54	0.1	0.73	0.26	0.35	0.62	0.31	-0.09	0.42	0.16	-0.14	0.12	0.49
A_06_P7094	YPR048W || TAH18 || 660795	1	0.07	-1.19	0.06	0.66	-0.46	0.19	0.33	-0.52	0.1	0.25	-0.53	0.23	-0.41	0.22	0.12	-0.38	0.17	0.03	-0.51	0.3	-0.1	0.22	-0.6
A_06_P7093	YPR047W || MSF1 || 658879	1	0.12	0.68	-0.33	-0.25	0.66	-0.18	0.21	0.6	-0.27	0.07	0.54	-0.38	0.05	-0.76	-0.12	0.42	-0.53	-0.26	0.23	-0.89	-0.16	-0.95	0.21
A_06_P7092	YPR046W || MCM16 || 657129	1	-0.04	0.36	-0.06	0.22	0.41	-0.39	-0.3	0.57	-0.32	-0.26	0.48	-0.08	0.62	-0.19	-0.23	0.61	-0.01	-0.1	0.38	-0.02	-0.04	-0.12	0.35
A_06_P7091	YPR045C || THP3 || 655185	1	0.28	1.22	0.33	0.4	0.91	0.39	0.56	0.87	0.41	0.38	0.79	0.39	0.11	-0.19	-0.41	0.49	-0.31	-0.28	0.35	-0.31	-0.19	-0.51	0.32
A_06_P7090	YPR044C || OPI11 || 654602	1	-0.23	-1.01	-1.04	-0.51	-1.22	-1.02	-0.17	-0.9	-0.81	0.07	-0.98	-0.71	-0.4	-0.49	0.42	-1	-0.72	0.24	-0.89	-0.16	0.21	-0.39	-0.7
A_06_P7089	YPR043W || RPL43A || 654632	1	0.05	-0.69	-0.49	-0.39	-0.43	-0.78	-0.26	-0.16	-0.54	-0.18	-0.28	-0.61	-0.3	-0.29	0.61	-0.46	-0.41	-0.02	-0.38	-0.25	0.01	-0.34	-0.4
A_06_P7088	YPR042C || PUF2 || 650614	1	-0.18	1.31	0.01	0.14	0.83	0.29	0.14	0.97	0.16	0.23	0.88	0.16	0.94	0.03	-0.38	1.09	0.03	-0.07	0.93	-0.15	0.01	-0.01	1.04
A_06_P7087	YPR041W || TIF5 || 649777	1	-0.2	-0.33	0.35	0.02	-0.89	0.37	0.02	-0.63	0.37	0.23	-0.53	0.38	-0.27	0.48	0.3	-0.55	0.48	0.13	-0.51	0.58	0.25	0.71	-0.33
A_06_P7086	YPR040W || TIP41 || 648219	1	0.13	0.87	0.2	-0.43	0.56	0.01	-0.04	0.63	-0.19	-0.13	0.67	-0.03	0.37	-0.3	-0.23	0.36	-0.11	-0.11	0.41	-0.23	-0.09	-0.32	0.5
A_06_P7085	YPR039W || || 647197	1	-0.21	-0.46	-0.54	-0.49	-0.39	-0.79	-0.26	0.03	-0.34	-0.05	0.07	-0.04	-0.14	-0.29	-0.14	-0.2	-0.23	0.13	-0.07	-0.2	0.19	-0.17	0.06
A_06_P7084	YPR038W || IRC16 || 646951	1	0.08	-0.91	-0.51	0.28		-0.2	-0.32	-0.81	-0.13	-4.33	-0.65	0.06	-0.36	-0.59	-0.32	-1.07	-0.82	0.02	-1.26	-0.41	-0.15	-0.82
A_06_P7083	YPR037C || ERV2 || 646536	1	0.53	-0.12	-0.85	1.45	-0.66	-0.27	0.63	-0.72	-0.22	0.59	-0.75	-0.14	-1.29	-0.83	-0.32	-1.07	-1.38	-0.34	-0.99	-0.82	-0.38	-1.03	-1.29
A_06_P7082	YPR036W || VMA13 || 645079	1	0.12	0.59	0.63	-0.2	0.37	0.08	0.3	0.67	0.29	0.28	0.71	0.15	0.45	0.17	-0.18	0.22	0.2	-0.05	0.52	0.1	-0.17	0.18	0.54
A_06_P7081	YPR035W || GLN1 || 643199	1	-0.02	-1.49	0.2	-0.48	-1.53	-0.32	-0.27	-1.29	-0.72	-0.11	-1.19	-0.54	-1.38	-0.03	0.08	-1.66	-0.08	-0.4	-1.46	-0.04	-0.19	-0.59	-1.24
A_06_P7080	YPR034W || ARP7 || 640740	1	0.04	-0.45	0.03	-0.87	-0.36	-0.42	-0.37	-0.22	-0.56	-0.29	-0.45	-0.39	-0.27	0.02	0.06	-0.67	0.2	0.06	-0.32	-0.23	0.12	-0.21	-0.61
A_06_P7079	YPR033C || HTS1 || 637417	1	-0.03	-0.99	-0.52	-0.28	-1.03	-0.84	0.14	-0.79	-0.69	0.01	-0.77	-0.99	-0.45	-0.33	0.65	-0.78	-0.35	0.01	-0.66	-0.3	-0.14	-0.17	-0.62
A_06_P7078	YPR032W || SRO7 || 637089	1	0.14	-0.06	0.16	-0.46	0.09	0.14	-0.29	0.04	0.1	-0.15	0.04	0.02	-0.43	0.01	0.07	-0.24	0.12	-0.14	-0.09	-0.1	-0.28	-0.21	-0.15
A_06_P7077	YPR031W || NTO1 || 633497	1	-0.11	-0.43	-0.15	-0.42	-0.85	0.31	0.01	-0.79	0.21	0.15	-0.83	0.22	-1.13	0.22	0.07	-0.74	-0.08	0.16	-0.68	0.18	0.1	0.35	-0.77
A_06_P7076	YPR030W || CSR2 || 630946	1	-0.11	2.21	0.47	1.13	1.76	0.66	0.97	3.2	1.43	0.26	2.77	1.09	1.84	0.3	-0.3	1.96	0.39	-0.07	2.98	0.27	0.44	0.64	3.07
A_06_P7075	YPR029C || APL4 || 624534	1	0.01	-0.03	-0.18	-0.15	-0.18	-0.35	-0.02	0.01	-0.5	-0.12	0.13	-0.58	0.26	-0.24	0.19	-0.21	-0.14	0	0.13	-0.22	-0.07	-0.25	0.13
A_06_P7074	YPR028W || YOP1 || 624103	1	0.03	-0.35	-0.05	-0.3	0.56	-0.09	-0.87	0.42	-0.38	-0.6	0.9	-0.25	0.83	-0.03	-0.12	0.63	0.06	0.04	0.81	-0.01	-0.15	-0.27	0.76
A_06_P7073	YPR027C || || 620615	1								-0.76
A_06_P7072	YPR026W || ATH1 || 618816	1	0.09	0.94	1.41	-0.78	2.03	0.49	-0.55	2.13	0.54	-1.05	2.22	0.19	2.66	0.97	0.78	1.65	1.44	-0.36	2.05	0.77	-0.52	0.8	2.16
A_06_P7071	YPR025C || CCL1 || 613501	1	0.1	1.11	0.15	0.55	0.77	-0.15	0.62	0.77	-0.08	0.33	0.77	-0.09	0.78	-0.27	-0.28	0.71	-0.54	-0.03	0.8	-0.24	-0.03	-0.2	0.78
A_06_P7070	YPR024W || YME1 || 612520	1	-0.02	-1.16	0.13	-1	-0.21	-0.59	-0.72	-0.37	-0.5	-0.86	-0.44	-0.83	0.07	0.09	0.98	-0.38	0.3	-0.06	-0.4	-0.2	-0.08	-0.03	-0.46
A_06_P7069	YPR023C || EAF3 || 609046	1	0.04	-0.18	-0.04	-0.34	0.25	-0.22	-0.02	0.11	-0.25	-0.29	-0.07	-0.42	0.25	0.05	0.67	0.02	0.01	-0.06	-0.02	-0.18	-0.22	-0.16	-0.09
A_06_P7068	YPR022C || || 604112	1	-0.04	0.13	-0.33	0.98	-0.42	0.29	0.57	-0.69	-0.01	0.69	-0.54	0.07	-0.74	-0.36	-0.44	-0.39	-0.58	-0.01	-0.39	-0.3	0	-0.23	-0.35
A_06_P7067	YPR021C || AGC1 || 600760	1	0.02	-0.5	0.07	0.2	-0.32	-0.04	0.17	-0.4	0.01	0.1	-0.54	-0.21	-0.52	0	0.2	-0.6	0.04	-0.09	-0.49	-0.07	-0.04	-0.17	-0.55
A_06_P7066	YPR020W || ATP20 || 600010	1	-0.26	-1.59	-0.09	-0.95	-1.22	-0.63	-0.58	-1.04	-0.42	-0.38	-0.75	-0.54	-0.21	0.16	0.37	-1.05	0.19	0.31	-0.75	0.32	0.46	0.47	-0.65
A_06_P7065	YPR019W || MCM4 || 599377	1	-0.16	-2.38	-0.56	-0.62	-1.24	-0.71	-0.93	-1.33	-0.69	-0.76	-1.29	-0.54	-0.96	-0.38	0.21	-1.32	-0.1	0.1	-1.21	-0.41	0.12	-0.19	-1.08
A_06_P7064	YPR018W || RLF2 || 596027	1	0.05	-1.1	-0.16	-1.03	-0.28	-0.81	-0.47	-0.42	-0.61	-0.48	-0.55	-0.68	-0.01	0.22	0.84	-0.57	0.14	-0.03	-0.25	0.09	-0.03	0.07	-0.52
A_06_P7063	YPR017C || DSS4 || 593669	1	-0.02	-0.01	-0.15	0.11	0.03	-0.27	0.2	0.13	-0.01	0.2	-0.05	-0.11	-0.04	0.06	-0.02	-0.07	0.1	0.09	0.14	0.08	0.18	0.06	0.05
A_06_P7062	YPR016W-A || || 593103	1	-0.42	1.5	-0.05	-0.53	0.54	0.55	0.15	1.18	0.44	0.52	0.92	0.5	0.61	0.64	-0.23	1.6	0.43	0.22	1.4	0.83	0.29	0.44	1.08
A_06_P7061	YPR016C || TIF6 || 592332	1	0.03	0.01	0.73	0.07	0.29	0.56	0.05	0.28	0.58	-0.14	0.24	0.75	0.17	0.71	0.07	0.13	0.75	-0.01	0.44	0.8	0.06	0.65	0.12
A_06_P7060	YPR015C || || 590314	1	0.33	-0.91	0.7	0.33	-0.15	0.52	-0.33	-0.36	0.34	-0.33	-0.64	0.26	-0.29	0.69	0.44	-0.74	0.73	-0.06	-0.38	0.71	-0.38	0.3	-0.68
A_06_P7059	YPR014C || || 587300	1	0.3	-0.59	-0.12	-0.38	-0.51	-0.25	-0.42	-0.24	-0.37	-0.33	-0.13	-0.28	0.2	0.02	0.55	-0.56	-0.03	-0.12	-0.47	0.03	-0.1	0.07	-0.57
A_06_P7058	YPR013C || CMR3 || 584653	1	-0.3	-1.2	-0.17	-0.06	-0.66	0	-1.41	-1.59	-0.61	-1.06	-1.41	-0.52	-0.76	-0.01	-0.01	-0.17	0.5	0.08	-0.74	-0.03	-0.38	-0.18	-0.99
A_06_P7057	YPR012W || || 584489	1	-0.12	0.47	-0.36	-0.65	0.81	-0.87	-0.83	0.62	-0.69	-0.32	0.6	-0.55	1.88	-0.12	0.77	0.96	0	0.21	1.15	0.07	0.04	-0.16	0.88
A_06_P7056	YPR011C || || 583062	1	-0.08	-1.22	-0.7	0.33	-0.97	-0.65	-0.18	-0.94	-0.56	-0.06	-1.12	-0.59	-0.85	-0.61	-0.08	-0.79	-0.46	0.05	-0.88	-0.66	0.07	-0.52	-0.98
A_06_P7055	YPR010C || RPA135 || 577747	1	-0.23	-1.07	-0.5	-0.85	-1.67	0.28	-0.28	-1.45	0.02	0.24	-1.48	0.34	-1.64	0.02	-0.13	-1.29	-0.18	0.34	-1.37	0.17	0.36	0.29	-1.36
A_06_P7054	YPR009W || SUT2 || 577079	1	-0.14	-1.47	-0.89	0.49	-2.09	-0.16	0.57	-1.71	0.35	0.48	-1.65	0.47	-2.06	-0.11	0.11	-1.73	-1.01	0.04	-1.54	0.17	0.39	0.45	-1.71
A_06_P7053	YPR008W || HAA1 || 574884	1	-0.05	-0.82	-0.15	-0.86	-0.23	-0.72	-0.41	-0.12	-0.47	-0.28	-0.01	-0.41	0.73	-0.19	0.72	-0.63	-0.03	-0.05	0.04	-0.3	0	-0.05	-0.1
A_06_P7052	YPR007C || REC8 || 569336	1	0.38	0.6	0.55	-0.52	1.26	0	-0.28	1.35	0.33	-0.49	1.44	-0.15	1.09	0.3	0.19	1.01	0.75	-0.06	1.14	0.23	-0.12	0.34	1.03
A_06_P7051	YPR006C || ICL2 || 567444	1	0.02	-0.93	-0.84	0.01	-0.81	-0.28	-0.09	-0.53	-0.08	0.06	-0.5	-0.16	-0.74	-0.51	-0.14	-0.71	-0.55	0.13	-0.36	-0.41	0.24	-0.25	-0.38
A_06_P7050	YPR005C || HAL1 || 565982	1	0.28	1.44	0.64	1.32	1.04	0.68	1.27	1.13	0.8	0.8	0.95	0.74	0.7	0.29	-0.29	0.87	-0.33	0.06	1.14	0.27	0.34	0.48	0.89
A_06_P7049	YPR004C || AIM45 || 564012	1	-0.17	-1.67	-0.58	-1.45	-0.85	-0.81	-1.2	-1.04	-1.06	-0.8	-1.12	-1.21	0.06	-0.07	1.16	-0.8	-0.03	0.19	-0.8	0.14	-0.03	-0.11	-0.82
A_06_P7048	YPR003C || || 561612	1	0.13	0.9	-0.12	0.42	0.46	0.48	0.15	0.42	0.3	0.37	0.29	0.36	-0.64	-0.35	-0.69	0.34	-0.55	-0.19	0.18	-0.54	-0.29	-0.48	0.14
A_06_P7047	YPR002W || PDH1 || 559661	1	-0.04	-0.02	-0.18	1.45	-0.42	1.06	0.78	0.51	1.22	0.73	0.3	1.15	-1.45	-0.06	-0.83	0.24	0.76	0.28	0.43	0.04	0.63	0.25	0.39
A_06_P7046	YPR002C-A || || 82925	1	0.49	0.57	0.61	0.86	0.08	0.51	0.71	0.27	0.76	0.79	0.23	0.9	-0.28	0.35	-0.61	-0.23	0.19	-0.05	-0.21	0.29	0	0.33	0.04
A_06_P7045	YPR001W || CIT3 || 557635	1	0.06	1.45	1.15	0.73	1.76	0.89	0.56	1.73	0.98	0.17	1.72	0.58	1.68	0.98	0.46	2.06	1.29	0.03	1.81	0.91	0.1	0.96	1.92
A_06_P7044	YPL283C || YRF1-7 || 576466	1	0.11	-0.41	0.08	-0.33	1.15	0.28	-0.63	-0.21	-0.81	-0.65	-0.35	-0.51	0.02	0.02	0.17	-0.03	0.33	-0.62	-0.44	-0.35	-0.55	-0.64	-0.66
A_06_P7043	YPL282C || PAU22 || 1083153	1	0.09	0.9	-0.54	0.89	0.47	-0.08	0.41	0.09	-0.28	0	-0.05	-0.4	-0.15	-0.71	0.02	0.36	-1.19	-0.22	-0.03	-0.71	-0.17	-0.75	-0.02
A_06_P7042	YPL281C || ERR2 || 9557	1	-0.02	-0.33	0.91	0.29	1.85	1.8	-0.38	1.16	1.37	-0.1	0.83	1.27	0.77	1.47	-0.01	0.61	1.63	0.22	1.07	1.31	0.64	1.74	1.55
A_06_P7041	YPL280W || HSP32 || 918366	1	0.53	1.02	1.75	-0.02	2.65	1.73	0.66	2.67	1.79	0.41	2.81	1.54	2.36	1.65	0.23	1.71	1.68	0.41	2.33	1.64	0.79	1.99	2.73
A_06_P7040	YPL279C || || 13413	1	-0.07	0.43	0.39	0.19	0.23	0.62	0.32	-0.1	0.51	0.38	-0.17	0.69	-0.13	0.59	-0.48	-0.02	0.48	0.03	0.1	0.57	0.08	0.53	0.05
A_06_P7039	YPL278C || || 15238	1	0.52	-0.55	0.42	-0.36	0.56	0.27	0.51	0.92	0.59	0.56	0.92	0.33	0.28	0.23	0.13	-0.52	0.16	0.04	0.19	0.41	0.54	0.73	0.5
A_06_P7038	YPL277C || || 15467	1	0.58	0.13	0.39	1.5	0.21	0.73	1.48	0.74	1.14	1.1	0.83	0.96	-0.5	0.19	-0.42	-0.32	-0.53	0.14	0.07	0.34	0.44	0.73	0.35
A_06_P7037	YPL276W || || 18326	1	0.1											-3.03	0.89			0.36			0.76			1.74
A_06_P7036	YPL275W || FDH2 || 18398	1	0.27	1.36	0.17	1.27	0.36	0.16	1.57	1.51	1.77	0.94	0.83	1.48	-0.74	-0.03	-0.33	0.21	-0.53	-0.11	0.4	-0.1	0.28	0.78	0.63
A_06_P7035	YPL274W || SAM3 || 24532	1	0.42	-0.6	-2.07	0.27	-1.57	-1.36	0.75	-0.93	-1.06	0.72	-0.89	-1.1	-1.95	-2.34	-1.78	-1.8	-2.26	0.16	-1.26	-2.23	-0.5	-1.87	-1.7
A_06_P7034	YPL273W || SAM4 || 25619	1	-0.27	-1.67	-1.19	-0.87	-1.95	-1.09	-0.54	-1.95	-1.1	-0.08	-1.71	-1.16	-1.23	-0.88	0.77	-1.21	-0.89	0.08	-1.41	-0.86	0.24	-0.49	-1.47
A_06_P7033	YPL272C || || 26632	1	0	0.11	-0.33	-1.12	0.7	-0.74	-0.64	0.65	-0.57	-0.4	0.45	-0.71	1.18	-0.16	0.65	0.67	-0.29	-0.09	0.44	0	0.11	0.05	0.54
A_06_P7032	YPL271W || ATP15 || 30132	1	-0.12	-0.64	-0.11	-0.71	-0.25	-0.11	-0.33	-0.1	0.28	-0.17	-0.27	0.34	-0.28	0.2	-0.27	-0.24	0.47	0.23	-0.11	0.72	0.27	0.28	0.01
A_06_P7031	YPL270W || MDL2 || 32693	1	0.03	0.11	0.29	0.35	0.26	0.11	0.27	0.14	-0.1	-0.13	0.2	-0.4	0.27	0.08	0.27	0.14	0.24	-0.31	0.14	0.13	-0.24	-0.07	0.15
A_06_P7030	YPL269W || KAR9 || 34710	1	0.06	-0.12	-0.47	0.93	-0.31	-0.28	0.52	-0.35	-0.31	0.21	-0.28	-0.17	-0.33	-0.35	-0.26	-0.42	-0.76	-0.09	-0.49	-0.42	-0.15	-0.28	-0.47
A_06_P7029	YPL268W || PLC1 || 37769	1	-0.01	0.32	-0.3	0.69	-0.57	0.5	0.67	-0.66	0.3	0.89	-0.52	0.47	-1.43	-0.38	-0.9	-0.56	-0.65	-0.01	-0.52	-0.32	-0.01	-0.41	-0.57
A_06_P7028	YPL267W || ACM1 || 38548	1	-0.23	0.3	-0.08	-0.19	-0.12	0.51	0.31	-0.13	0.44	0.38	0.04	0.64	-0.11	0.44	-0.49	-0.02	-0.05	0.03	0.02	0.81	0.18	0.69	0.07
A_06_P7027	YPL266W || DIM1 || 40007	1	-0.04	-1.04	-0.05	-0.38	-1.36	-0.05	-0.17	-1.1	-0.03	0.07	-1.17	0.14	-0.68	0.19	0.23	-1.16	0.19	0.19	-1.19	0.43	0.1	0.41	-1.22
A_06_P7026	YPL265W || DIP5 || 42698	1	-0.4	-0.34	0.62	-0.22	-0.72	0.71	-0.27	-0.72	-0.05	-0.07	-0.55	-0.15	-1.2	-0.31	-0.28	-0.44	0.63	-0.44	-0.58	-0.7	-0.53	-0.82	-0.63
A_06_P7025	YPL264C || || 43520	1	-0.04	-0.28	-0.26	-0.31	0.14	-0.98	-0.19	0.28	-0.62	-0.36	0.19	-1.09	0.4	-0.67	0.41	0.1	-0.48	-0.16	0.2	-0.87	-0.08	-0.55	0.13
A_06_P7024	YPL263C || KEL3 || 44678	1	0.02	-0.35	-0.24	-0.58	-0.36	-0.33	-0.2	-0.3	-0.48	-0.07	-0.44	-0.26	-0.16	-0.31	-0.13	-0.6	-0.32	0.03	-0.41	-0.2	0.06	-0.29	-0.57
A_06_P7023	YPL262W || FUM1 || 48583	1	-0.08	0.41	-0.14	0.86	0.09	0.77	0.39	0.16	0.52	0.54	0.11	0.46	-0.78	-0.2	-0.75	0.25	-0.14	0.09	0.12	-0.22	0.15	-0.11	0.11
A_06_P7022	YPL261C || || 49122	1	-0.08	0.37	-0.16	0.29	0.03	-0.07	0.28	0.14	0.05	0.45	-0.12	0.04	-0.18	-0.07	0.1	0.11	-0.22	-0.02	0.13	-0.02	0.05	-0.1	0.1
A_06_P7021	YPL260W || || 50663	1	0.03	0.71	0.51	-0.25	1.33	0.52	-0.14	1.14	0.5	-0.21	1.18	0.4	0.87	0.35	-0.15	1.06	0.63	-0.04	1.11	0.17	-0.06	0.13	1.08
A_06_P7020	YPL259C || APM1 || 51342	1	0.04	0.75	-0.05	1.26	0.46	0.1	0.44	0.29	-0.14	0.26	0.25	-0.14	-0.01	-0.25	-0.23	0.42	-0.4	-0.12	0.27	-0.19	-0.1	-0.35	0.21
A_06_P7019	YPL258C || THI21 || 53721	1	0.07	0.79	-0.13	-0.72	1.26	-0.45	-0.49	0.91	-0.49	-0.04	0.9	-0.34	1.28	0.11	0.08	1.16	0.24	0.11	1.25	-0.2	-0.06	-0.17	0.8
A_06_P7018	YPL257W || || 63625	1	0.11	-0.07	-0.34	-0.09	0.12	-0.19	0	0.07	-0.37	0.24	-0.25	-0.41	-0.24	-0.48	-0.34	-0.18	-0.47	0.08	-0.16	-0.43	0.01	-0.66	-0.29
A_06_P7017	YPL256C || CLN2 || 65211	1	-0.24	-1.03	0.08	0.57	-0.97	0.56	-0.18	-1.19	0.22	-0.06	-0.91	0.28	-1.03	0.57	-0.18	-0.72	0.45	0.11	-0.56	0.48	0.02	0.48	-0.59
A_06_P7016	YPL255W || BBP1 || 68769	1	0.16	0.15	-0.1	-0.14	-0.07	0.13	0.14	-0.08	0.08	0.24	-0.09	0.32	-0.04	0.21	0.24	-0.04	-0.18	-0.18	-0.06	0.32	-0.14	0.12	-0.13
A_06_P7015	YPL254W || HFI1 || 70658	1	0.05	-0.37	-0.08	0.46	-0.45	-0.34	0.43	-0.5	-0.24	0.02	-0.23	-0.34	-0.03	-0.15	0.53	-0.27	-0.49	-0.07	-0.28	-0.12	-0.18	-0.04	-0.24
A_06_P7014	YPL253C || VIK1 || 71161	1	-0.12	0.17	-0.51	0.07	-0.29	0.5	0.26	-0.36	0.23	0.13	-0.44	0.39	-1.19	-0.06	-0.59	0.19	-0.31	0.17	-0.23	0.18	0.15	-0.07	-0.32
A_06_P7013	YPL252C || YAH1 || 73455	1	-0.37	-0.86	-0.69	0.09	-1.46	0.26	0.18	-1.24	0.16	0.22	-1.28	0.21	-1.78	-0.44	-0.66	-0.89	-0.23	0.26	-1.11	-0.19	0.5	0.16	-0.9
A_06_P7012	YPL251W || || 73645	1	-0.48	-0.12	-0.73	0.84	-1.11	-0.01	0.14	-0.66	0.27	0.48	-0.79	0.52	-0.96	-0.3	-0.77	-0.41	-0.16	0.61	-0.47	-0.24	0.4	0.05	-0.35
A_06_P7011	YPL250C || ICY2 || 74436	1	0.24	-0.22	-1.26	1.21	-1.61	-0.92	0.49	-0.98	-0.9	0.44	-1.21	-0.95	-1.77	-2.23	-0.55	-0.77	-2.15	-0.19	-1.61	-1.92	-0.39	-1.73	-1.42
A_06_P7010	YPL249C-A || RPL36B || 75912	1	0.01	-0.11	-0.66	-0.6	-0.51	-0.66	-0.08	-0.11	-0.47	0.04	-0.17	-0.45	-0.39	-0.42	0.33	-0.17	-0.58	0.11	-0.22	-0.29	0.16	-0.39	-0.22
A_06_P7009	YPL249C || GYP5 || 76897	1	0.11	0.1	0.6	-0.52	0.83	0.38	-0.52	0.47	0.2	-0.55	0.52	0.37	0.24	0.44	-0.17	0.48	0.83	-0.2	0.41	0.13	-0.24	0.07	0.4
A_06_P7008	YPL248C || GAL4 || 79872	1	-0.19	0.08	0.05	-0.09	0.19	0.27	0.16	0.39	0.01	0.17	0.3	0.12	-0.34	-0.06	0.2	0.3	0.06	0.24	0.56	0.05	0.53	0.18	0.61
A_06_P7007	YPL247C || || 82695	1	0.17	1.29	0.05	-0.94	2.25	-0.87	-0.62	2.42	-0.49	-0.62	2.23	-0.76	2.39	-0.36	0.59	1.63	-0.22	-0.21	1.88	-0.89	-0.26	-0.77	2.01
A_06_P7006	YPL246C || RBD2 || 84628	1	0.07	-0.08	0.17	0.36	-0.53	0.26	0.45	-0.38	0.27	0.47	-0.55	0.26	-0.83	0.12	0.08	-0.56	-0.29	-0.04	-0.5	0.08	-0.09	0.04	-0.62
A_06_P7005	YPL245W || || 86847	1	0.03	0.36	0.06	0.36	-0.25	0.25	0.53	0	0.57	0.57	-0.07	0.38	-0.35	0.23	0.13	0.19	-0.13	0.11	-0.25	0.34	0.31	0.47	-0.03
A_06_P7004	YPL244C || HUT1 || 87114	1	-0.17	-0.49	-0.45	0.19	-0.74	-0.13	-0.14	-0.8	-0.16	0.05	-0.8	-0.11	-0.78	-0.36	-0.44	-0.35	-0.29	0.09	-0.61	-0.3	0.05	-0.16	-0.54
A_06_P7003	YPL243W || SRP68 || 90129	1	-0.03	-0.24	0.23	-0.24	-0.05	-0.18	-0.01	-0.14	-0.17	-0.27	0.01	-0.42	0.33	0.16	0.63	0.06	-0.08	-0.01	0.02	0.07	0.1	0.2	0.03
A_06_P7002	YPL242C || IQG1 || 90658	1	0	-0.01	-0.32	0.33	-0.67	0.05	0.53	-0.56	-0.01	0.56	-0.56	0.06	-0.84	-0.34	-0.61	-0.54	-0.6	0.07	-0.6	-0.18	-0.04	-0.3	-0.55
A_06_P7001	YPL241C || CIN2 || 95403	1	-0.43	-1.06	-1.01	0.17	-1.34	-0.98	0.03	-1.19	-0.82	-0.2	-1.19	-0.69	-0.91	-0.56	0.16	-0.88	-0.58	0.23	-0.93	-0.14	0.21	-0.16	-0.86
A_06_P7000	YPL240C || HSP82 || 96670	1	0.4	1.94	2.53	0.32	2.53	1.95	0.21	2.97	2.53	-0.19	2.81	2.15	2.13	1.93	-0.66	2.03	1.77	-0.12	2.1	1.63	-0.65	1.64	2.41
A_06_P6999	YPL239W || YAR1 || 99942	1	-0.13	0.31	0.24	0.91	-0.36	0.49	0.05	-0.2	0.26	0.11	-0.24	0.43	-0.36	0.38	0.32	0.23	0.19	-0.02	-0.22	0.49	0.21	0.5	-0.15
A_06_P6998	YPL238C || || 100571	1	0.07	0.12	-0.2	0.11	0.01	-0.4	-0.03	0.09	-0.3	0.2	-0.08	-0.13	0.2	-0.07	-0.09	-0.24	-0.19	-0.07	-0.06	-0.01	0.02	-0.24	0.01
A_06_P6997	YPL237W || SUI3 || 101194	1	-0.09	-1.15	-0.29	-0.75	-0.83	-0.78	-0.45	-0.71	-0.57	-0.18	-0.55	-0.59	-0.11	0.11	0.74	-0.78	0.12	0.1	-0.62	0.16	0.15	0.13	-0.63
A_06_P6996	YPL236C || ENV7 || 101732	1	-0.2	0.49	0.15	-0.1	0.93	0.22	-0.44	0.93	-0.11	-0.46	0.95	-0.28	0.64	-0.03	-0.17	1.04	0.14	-0.04	1.1	-0.26	0.14	-0.15	1.09
A_06_P6995	YPL235W || RVB2 || 104548	1	0.12	0.72	0.12	0.72	0.13	0.42	0.58	0.19	0.36	0.55	0.1	0.53	-0.47	0.15	-0.42	0.05	-0.16	-0.11	-0.02	-0.02	-0.05	-0.1	-0.18
A_06_P6994	YPL234C || VMA11 || 104994	1	0.16	-0.38	-0.12	-1.09	0.28	-0.69	-0.5	0.25	-0.45	-0.43	0.03	-0.62	0.52	0.11	0.78	-0.2	0.24	-0.18	0.04	0.02	-0.21	-0.23	-0.11
A_06_P6993	YPL233W || NSL1 || 106548	1	-0.09	-0.87	0.12	0.11	-0.73	0.65	0.02	-0.49	0.26	-0.28	-0.42	0.42	-1.33	0.09	-0.5	-0.96	-0.03	-0.09	-0.83	0.29	0.04	0.15	-0.86
A_06_P6992	YPL232W || SSO1 || 107857	1	0.14	0	-0.08	-0.31	-0.26	0.09	0.12	-0.14	-0.06	0.23	-0.16	0.19	-0.46	-0.13	-0.53	-0.38	-0.36	0.03	-0.27	-0.19	0.03	-0.2	-0.27
A_06_P6991	YPL231W || FAS2 || 114147	1	0.34	0.12	-0.63	-0.2	0.57	-0.79	-0.59	-0.17	-1.63	-0.53	-0.05	-1.57	0.69	-0.79	0.26	0.1	-1.1	-0.31	0.04	-1.13	-0.54	-1.47	-0.06
A_06_P6990	YPL230W || USV1 || 116427	1	-0.23	1.38	0.69	0.38	2.16	-0.33	0.66	2.6	1.14	-0.22	2.59	0.55	3.03	0.14	0.68	1.97	0.2	-0.16	2.56	0.22	0.42	0.77	2.8
A_06_P6989	YPL229W || || 117627	1	-0.1	1.2	0.39	-0.23	1	0.33	-0.22	1.1	0.23	-0.14	1.25	0.2	1.21	0.48	0.14	1.28	0.4	-0.05	1.49	0.43	0.08	0.49	1.56
A_06_P6988	YPL228W || CET1 || 119880	1	0.16	0.43	0.21	-0.31	0.8	-0.15	-0.07	0.77	-0.25	-0.15	0.68	-0.28	0.6	-0.1	0.07	0.39	-0.01	-0.22	0.55	-0.11	-0.22	-0.29	0.48
A_06_P6987	YPL227C || ALG5 || 120301	1	-0.09	-0.28	-0.18	0.24	-0.7	-0.17	0.21	-0.53	0.09	0.28	-0.42	-0.03	-0.49	-0.13	0.23	-0.18	-0.4	0.11	-0.31	0.08	-0.01	0.13	-0.36
A_06_P6986	YPL226W || NEW1 || 125195	1	-0.2	-1.47	-0.41	-1.67	-1.14	-0.67	-0.94	-0.91	-0.75	-0.45	-0.88	-0.7	0.17	0.06	1.06	-1.09	0.14	0.12	-0.97	0.03	0.19	0.21	-0.92
A_06_P6985	YPL225W || || 126367	1	0.05	0.35	0.5	-0.29	0.44	0.15	0.17	0.58	0.38	0.13	0.8	0.29	0.55	0.39	0.2	0.57	0.27	0.09	0.72	0.51	-0.02	0.39	0.78
A_06_P6984	YPL224C || MMT2 || 126910	1	-0.18	-0.17	-0.17	0.66	0.23	-0.43	-0.25	0.22	-0.6	-0.4	0.16	-0.85	0.87	-0.18	0.24	0.28	0.04	-0.05	0.51	-0.39	-0.08	-0.2	0.45
A_06_P6983	YPL223C || GRE1 || 128707	1	0.22	2.86	3.42	0.78	2.84	3.27	0.71	3.42	3.39	0.41	3.54	3.49	2.87	3.43	-0.73	2.7	3.57	-0.16	3.42	3.42	-0.13	3.41	3.31
A_06_P6982	YPL222W || FMP40 || 132158	1	0.06	1.99	1.32	1.06	1.46	1.48	0.92	1.83	1.82	0.59	1.68	1.56	0.98	0.99	-0.51	1.48	0.82	-0.31	1.54	0.87	-0.05	0.95	1.63
A_06_P6981	YPL221W || FLC1 || 135365	1	0.36	-0.37	0.73	-1.43	1.15	0.06	-0.55	0.95	-0.1	-0.43	1.14	-0.05	1.64	0.71	0.62	0.21	0.82	0.1	1.17	0.72	0.26	0.52	0.95
A_06_P6980	YPL220W || RPL1A || 136074	1	-0.25	-0.34	-0.18	-0.89	-0.4	-0.39	-0.34	-0.22	-0.34	-0.19	0.06	-0.43	0.22	-0.15	0.08	-0.05	-0.07	0.12	0.13	-0.03	0.16	0.03	0.2
A_06_P6979	YPL219W || PCL8 || 138047	1	0	1.06	0.36	0.16	1.19	-0.01	0.11	1.09	-0.04	0.08	1.06	-0.17	1.16	-0.05	-0.07	0.97	0.25	0	1.14	-0.07	-0.02	-0.22	1.12
A_06_P6978	YPL218W || SAR1 || 139326	1	-0.09	0.21	-0.32	0.88	-0.44	-0.02	0.33	-0.46	-0.1	0.47	-0.12	0.05	-0.18	-0.38	-0.36	-0.06	-0.53	-0.09	-0.2	-0.16	-0.04	-0.21	0.02
A_06_P6977	YPL217C || BMS1 || 139804	1	-0.01	-1.36	0	-0.36	-1.33	0.2	-0.24	-1.32	-0.14	-0.13	-1.36	0.22	-1.24	0.23	-0.12	-1.41	0.08	0.07	-1.42	0.38	0.15	0.2	-1.51
A_06_P6976	YPL216W || || 146945	1	0.19	0.24	0.11	0.72	-0.26	0.7	0.46	-0.3	0.46	0.71	-0.09	0.68	-0.68	-0.02	-0.72	-0.41	-0.3	0	-0.48	0.09	-0.14	0.05	-0.3
A_06_P6975	YPL215W || CBP3 || 148344	1	-0.08	-0.46	-0.52	0.8	-0.17	-0.33	0.06	-0.28	-0.08	-0.06	-0.17	-0.36	-0.32	-0.45	-0.04	-0.02	-0.42	0.04	-0.1	-0.45	0.08	-0.39	0
A_06_P6974	YPL214C || THI6 || 148614	1	0.06	-0.3	-0.26	-0.9	0.19	-0.95	-0.7	0.04	-0.86	-0.13	0.29	-1.03	0.72	-0.57	0.33	0.1	-0.3	0	0.18	-0.64	-0.26	-0.59	0.13
A_06_P6973	YPL213W || LEA1 || 151034	1	0.01	0.16	-0.14	-0.51	0.26	-0.4	-0.32	0.18	-0.43	-0.34	0.31	-0.5	0.35	-0.23	-0.09	0.59	-0.15	0.1	0.35	-0.19	0.06	-0.2	0.39
A_06_P6972	YPL212C || PUS1 || 151646	1	-0.01	0.29	-0.15	-0.17	-0.8	0.94	0.46	-0.71	0.76	0.68	-0.87	1.02	-2.14	0.16	-0.65	-0.48	0	0.12	-1.06	0.27	0.2	0.19	-1
A_06_P6971	YPL211W || NIP7 || 153981	1	-0.24	-1.73	0.08	-0.81	-2.25	0.03	-0.53	-1.82	0.07	0.15	-2.02	0.13	-1.46	0.57	0.2	-1.66	0.63	0.43	-1.93	0.74	0.39	0.79	-1.73
A_06_P6970	YPL210C || SRP72 || 154489	1	-0.1	-0.53	-0.17	-0.52	-0.67	0.05	-0.13	-0.65	-0.03	-0.21	-0.54	0.1	-0.84	0.06	0.05	-0.43	-0.01	0	-0.51	0.09	0.03	0.09	-0.5
A_06_P6969	YPL209C || IPL1 || 156570	1	0.15	0.66	0	-0.16	0.25	0.41	0.1	0.46	0.29	0.44	0.27	0.58	-0.33	0.07	-0.88	0.4	-0.06	0.08	0.21	0.37	0.13	0.03	0.12
A_06_P6968	YPL208W || RKM1 || 159534	1	-0.21	-0.56	-0.34	-0.68	-0.36	-0.23	-0.35	-0.24	-0.11	-0.14	-0.12	-0.18	-0.44	-0.22	0.3	-0.14	-0.06	0.1	-0.2	0.1	0.01	0.06	-0.13
A_06_P6967	YPL207W || TYW1 || 162110	1	-0.09	-0.88	-0.2	-0.71	-1.18	0.1	-0.05	-0.89	0.02	0.02	-0.8	0.15	-1.14	0.08	0.24	-0.87	-0.19	0.08	-0.9	0.19	0.21	0.19	-0.98
A_06_P6966	YPL206C || PGC1 || 162742	1	0.11	0.29	0.8	0.41	1.24	0.63	-0.54	1.15	0.52	-0.57	1.16	0.42	0.72	0.35	-0.46	0.97	0.77	-0.22	1.07	0.16	-0.15	0.23	1.09
A_06_P6965	YPL205C || || 164121	1		-0.85	0.18	0.02		-0.2	0.16	-0.39	0.2		0.12	0.28		0.15	0.48	-0.3	0.01		-0.39	0.49		-0.01
A_06_P6964	YPL204W || HRR25 || 165641	1	-0.12	-0.64	0.02	-0.98	0.09	-0.65	-0.76	0.06	-0.66	-0.77	0.15	-0.87	1.04	0.03	1.02	0.2	0.27	0.01	0.26	0.01	0.01	0.01	0.24
A_06_P6963	YPL203W || TPK2 || 167131	1	-0.15	0.11	0.18	0.11	1.04	-0.38	-0.06	1.06	-0.4	-0.77	1.15	-0.77	1.7	-0.19	0.65	0.97	0.07	-0.13	1.17	-0.3	-0.29	-0.14	1.4
A_06_P6962	YPL202C || AFT2 || 168266	1	-0.01	0.3	0.22	-0.13	0.02	0.58	0.1	0.06	0.27	0.32	0.14	0.47	-0.16	0.2	-0.49	0.13	0.27	0.02	0.2	0.23	0.13	0.36	0.33
A_06_P6961	YPL201C || YIG1 || 169818	1	0.04	0.24	-0.59	-1.26	0.62	-0.82	-0.67	1.15	-0.88	-0.37	0.77	-0.84	0.97	-0.46	0.54	0.56	-0.23	0.08	0.74	-0.41	0.03	-0.44	0.84
A_06_P6960	YPL200W || CSM4 || 171777	1																0.19
A_06_P6959	YPL199C || || 172236	1	0.1	0.58	-0.29	0.73	-0.21	0.16	0.47	-0.22	-0.01	0.74	-0.33	0.31	-0.61	-0.27	-0.75	-0.25	-0.67	-0.05	-0.51	-0.21	-0.1	-0.32	-0.47
A_06_P6958	YPL198W || RPL7B || 173584	1	-0.14	-1.36	-0.49	-0.51	-1.66	-0.22	-0.43	-1.46	-0.47	0.06	-1.58	-0.35	-1.03	-0.08	0.02	-1.34	-0.06	0.3	-1.71	0.07	0.29	0.08	-1.77
A_06_P6957	YPL197C || || 174383	1	-0.37	-0.83	-1.07	0.31	-1.11	-0.7	-0.49	-0.65	-0.46	0.06	-0.74	-0.23	-0.59	-0.59	-0.65	-0.55	-0.5	0.25	-0.62	-0.33	0.16	-0.58	-0.48
A_06_P6956	YPL196W || OXR1 || 175657	1	0.1	0.99	1	-0.25	1.47	0.54	-0.32	1.57	0.76	-0.28	1.55	0.47	1.17	0.71	0.67	1.33	0.89	-0.16	1.43	0.62	-0.09	0.55	1.44
A_06_P6955	YPL195W || APL5 || 178725	1	0.2	0.4	-0.16	0.72	0.04	0.07	0.68	-0.04	0.09	0.46	-0.24	0.17	-0.47	-0.18	-0.43	-0.27	-0.5	-0.12	-0.26	-0.19	-0.25	-0.4	-0.4
A_06_P6954	YPL194W || DDC1 || 181005	1	0.2	0.16	-0.16	1.07	-0.22	0.25	0.43	-0.35	0.06	0.27	-0.55	0.09	-1.31	-0.1	-0.12	-0.41	-0.36	-0.34	-0.54	-0.32	-0.09	-0.38	-0.76
A_06_P6953	YPL193W || RSA1 || 182297	1	0.03	0.23	0.32	-0.2	-0.04	0.87	0.32	-0.12	0.72	0.5	-0.19	0.99	-0.89	0.49	-0.55	-0.05	0.31	0.16	0.01	0.68	0.41	0.67	-0.17
A_06_P6952	YPL192C || PRM3 || 182859	1				-0.35		-0.8			-0.43					0.82		0.11	0.21			0.07		0.27
A_06_P6951	YPL191C || || 183820	1	0.08	-0.31	0.53	0.03	0.07	-0.04	-0.25	-0.03	-0.64	-0.25	-0.06	-0.43	0.06	-0.12	-0.01	-0.26	0.45	-0.1	0	-0.33	-0.32	-0.41	-0.1
A_06_P6950	YPL190C || NAB3 || 185481	1	-0.21	0.02	-0.02	-0.8	-0.02	-0.08	-0.4	-0.04	0.11	-0.1	-0.11	0.17	0.15	0.4	0.22	0.23	0.35	0.18	0.31	0.29	0.2	0.37	0.18
A_06_P6949	YPL189W || GUP2 || 190895	1	0.03	1.47	0.12	0.73	0.24	0.83	2.42	1.61	2.42	2.53	1.26	2.78	0.15	0.81	-0.64	0.81	-0.12	0.65	1.18	1.66	1.63	2.36	1.21
A_06_P6948	YPL188W || POS5 || 192375	1	-0.21	-0.26	-0.44	-0.32	-0.48	-0.11	-0.11	-0.35	-0.17	0.26	-0.57	-0.5	-0.41	-0.25	0.19	-0.25	-0.25	0.07	-0.39	-0.34	0.12	-0.03	-0.34
A_06_P6947	YPL187W || MF(ALPHA)1 || 193857	1	-0.24	-0.29	-1.39	1		-1.07	0.44	-0.1	-0.8	0.1	-0.28	-1.05	-1.14		-0.28	-0.32	-0.98	-0.09	-0.38		0.27	-1.24
A_06_P6946	YPL186C || UIP4 || 194552	1	0.16	1.71	0.34	0.37	1.42	0.93	0.72	1.71	1.43	0.5	1.63	1.34	0.16	0.05	-0.96	0.93	-0.27	-0.19	1.29	-0.03	-0.35	0.17	1.2
A_06_P6945	YPL185W || || 195399	1	0.12	-0.6	-0.39	0.43	-0.13	-0.25	-0.23	-0.02	-0.38	-0.19	0.04	-0.08	0.24	0.09	0.15	0.14	0.18	-0.1	0.49	-0.35	0.2	0.02	0.34
A_06_P6944	YPL184C || MRN1 || 196186	1	0	-0.18	-0.38	0.06	-0.47	0.42	0.12	-0.4	0.17	0.09	-0.39	0.26	-1.65	-0.43	-0.29	-0.48	-0.61	-0.05	-0.51	-0.53	-0.01	-0.42	-0.65
A_06_P6943	YPL183W-A || RTC6 || 199292	1	-0.08	-0.52	0.03	0.53	-0.5	0.03	0.34	-0.6	0.14	0.41	-0.4	0.02	-0.14	-0.01	-0.12	-0.72	-0.05	0.14	-0.39	0.14	0.02	0	-0.27
A_06_P6942	YPL183C || RTT10 || 199535	1	-0.13	-1.63	-0.03	0.29	-1.86	-0.11	0.59	-1.62	-0.04	-0.14	-1.71	0.08	-1.53	0.4	0.71	-1.51	-0.06	0.07	-1.56	0.66	0.26	0.58	-1.48
A_06_P6941	YPL182C || || 203326	1																1.56
A_06_P6940	YPL181W || CTI6 || 204740	1	0.16	1	-0.06	0.48	0.35	0.51	0.63	0.5	0.46	0.71	0.33	0.71	-0.57	-0.21	-0.92	-0.06	-0.61	-0.08	0.1	-0.22	-0.04	-0.28	0.06
A_06_P6939	YPL180W || TCO89 || 207384	1	0.06	0.57	0.03	0.3	0.48	0.07	0.06	0.27	-0.1	0.22	0.45	0.02	0.41	-0.13	-0.11	0.29	-0.32	-0.14	0.34	-0.19	-0.08	-0.12	0.36
A_06_P6938	YPL179W || PPQ1 || 209729	1	0.11	0.81	0.67	0.1	0.27	1	0.28	0.13	0.99	0.42	0.22	1.25	-0.57	0.33	-0.68	0.28	0.3	-0.03	0.17	0.38	-0.06	0.28	0.1
A_06_P6937	YPL178W || CBC2 || 212725	1	-0.01	-0.27	0.24	-0.59	-0.28	-0.47	-0.18	-0.13	-0.43	-0.25	0.1	-0.56	0.34	-0.14	0.47	-0.3	0.4	0.04	-0.12	-0.06	0	0.02	-0.01
A_06_P6936	YPL177C || CUP9 || 213177	1	-0.1	0.02	-0.06	-0.33	0.19	-0.3	0.4	0.6	-0.14	0.52	0.53	-0.18	0.93	-0.12	-0.12	-0.1	-0.24	0.23	0.51	-0.12	0.59	0.11	0.53
A_06_P6935	YPL176C || TRE1 || 216073	1	0.25	-0.54	0.26	-0.57	-0.23	-0.19	-0.33	-0.33	-0.26	-0.27	-0.43	-0.36	-0.21	-0.07	-0.01	-0.56	0.01	-0.09	-0.33	-0.2	-0.25	-0.35	-0.58
A_06_P6934	YPL175W || SPT14 || 219927	1	-0.02	-0.93	-0.41	0.95	-1.28	-0.17	0.43	-1.26	-0.33	0.27	-1.31	-0.26	-1.1	-0.33	-0.29	-1.19	-0.45	0.02	-1.1	-0.26	0.13	-0.19	-1.05
A_06_P6933	YPL174C || NIP100 || 220222	1	0.18	0.45	0.14	0.42	0.06	0.7	0.44	-0.09	0.37	0.45	0.04	0.56	-0.75	-0.08	-0.81	-0.15	-0.29	-0.05	0.06	-0.02	-0.08	-0.12	-0.08
A_06_P6932	YPL173W || MRPL40 || 223856	1	0.09	-0.85	-0.22	-0.75	-0.09	-0.68	-0.43	-0.21	-0.77	-0.43	-0.17	-0.8	0.21	-0.38	0.63	-0.58	-0.2	-0.04	-0.29	-0.54	-0.1	-0.5	-0.36
A_06_P6931	YPL172C || COX10 || 224462	1	-0.17	-0.77	-0.57	-0.1	-0.57	-0.65	0.11	-0.49	-0.68	0.04	-0.47	-0.72	-0.02	-0.52	0.21	-0.45	-0.58	0.12	-0.38	-0.32	0.09	-0.22	-0.28
A_06_P6930	YPL171C || OYE3 || 226297	1	0.42	0.24	1.22	0.04	0.74	0.73	0.14	1.79	1.8	0.28	1.71	1.61	0.78	0.91	-0.19	0.36	1.09	-0.02	1.24	1.4	0.31	1.51	1.36
A_06_P6929	YPL170W || DAP1 || 228630	1	0.15	-0.41	-0.09	1.26	-0.71	0.55	0.56	-0.7	0.56	0.26	-0.61	0.33	-1.39	-0.02	-0.2	-0.58	-0.29	-0.16	-0.67	0.12	0.08	-0.12	-0.6
A_06_P6928	YPL169C || MEX67 || 229139	1	-0.1	-0.18	0	1.12	-0.32	0.57	0.3	-0.29	0.54	0.26	-0.2	0.56	-0.62	0.19	-0.61	-0.28	0.06	0.04	-0.15	0.05	0.12	0.12	-0.07
A_06_P6927	YPL168W || || 232370	1	0.15	0.46	0.06	0.24	0.41	0.35	0.3	0.13	0.29	0.21	0.18	0.26	-0.39	-0.05	-0.35	0.13	-0.19	-0.22	0.15	0.05	-0.08	-0.18	0.04
A_06_P6926	YPL167C || REV3 || 232677	1	0.15	-0.42	0.22	-0.07	0.24	-0.12	0.05	0.08	-0.14	0.1	0.08	-0.17	0.21	-0.2	-0.06	-0.48	0	-0.17	-0.07	-0.16	-0.16	-0.32	-0.09
A_06_P6925	YPL166W || ATG29 || 237811	1	-0.17	1.29	0.83	0.37	1.28	0.76	0.44	1.23	0.51	0.2	1	0.04	0.38	-0.12	-0.57	0.95	0.14	-0.24	1.08	-0.14	-0.42	-0.16	0.98
A_06_P6923	YPL164C || MLH3 || 239530	1	0.11	0.44	0.19	-0.31	0.63	0.37	-0.06	0.53	0.23	-0.01	0.52	0.3	-0.07	-0.07	-0.14	0.38	-0.09	0.01	0.29	-0.14	-0.21	0.01	0.29
A_06_P6922	YPL163C || SVS1 || 242094	1	-0.22	-0.79	0.2	0.84	-1.22	1.23	-0.06	-1.49	0.17	-0.23	-1.39	0.24	-1.07	0.68	-0.06	-0.76	0.41	0.02	-1.03	0.87	0.09	0.49	-1
A_06_P6921	YPL162C || || 243347	1	-0.13	0.8	0.05	0.21	0.48	0.08	-0.11	0.37	0.01	0.1	0.13	-0.1	0.56	0.23	-0.01	0.58	0.24	0.04	0.56	0.19	-0.04	0.2	0.47
A_06_P6920	YPL161C || BEM4 || 244381	1	0.08	0.48	-0.01	-0.08	0.54	-0.4	-0.05	0.34	-0.42	0.05	0.51	-0.31	0.62	-0.36	-0.19	0.36	-0.29	-0.08	0.37	-0.4	-0.04	-0.35	0.38
A_06_P6919	YPL160W || CDC60 || 249963	1	0.08	-0.42	-0.5	-0.41	-0.63	-0.32	0.21	-0.56	-0.24	0.09	-0.8	-0.31	-1.16	-0.29	0.13	-0.65	-0.61	-0.07	-0.78	-0.46	-0.08	-0.49	-0.92
A_06_P6918	YPL159C || PET20 || 251092	1	0.1	0.41	0.22	0	0.62	0.38	-0.15	0.52	0.31	0.18	0.34	0.38	0.25	0.24	-0.54	0.48	0.46	0.2	0.56	0.06	0.18	0.19	0.54
A_06_P6917	YPL158C || AIM44 || 252114	1	0.17	-1.09	-0.58	0.2	-1.37	0.16	0.48	-1.64	-0.13	0.41	-1.59	0.3	-2.06	-0.49	-1.16	-1.81	-0.88	-0.15	-1.69	-0.44	-0.16	-0.63	-1.68
A_06_P6916	YPL157W || TGS1 || 255505	1	0.01	-1.03	-0.06	-0.02	-1.42	0.57	0.06	-1.68	0.36	0.35	-1.85	0.52	-2.12	0.28	-0.64	-1.54	0.08	0.13	-1.58	0.34	0.1	0.24	-1.78
A_06_P6915	YPL156C || PRM4 || 255996	1	0.12	-0.06	-0.47	1.06	-0.62	0.64	0.39	-0.82	0.49	0.49	-0.77	0.52	-1.61	-0.86	-0.88	-0.58	-0.89	-0.17	-0.62	-0.72	0.03	-0.41	-1
A_06_P6914	YPL155C || KIP2 || 257442	1	0.26	-0.8	-0.39	-0.54	0.01	-0.11	-0.26	-0.14	-0.45	-0.23	-0.26	-0.17	-0.47	-0.36	-0.39	-0.43	-0.48	-0.14	-0.39	-0.48	-0.08	-0.45	-0.67
A_06_P6913	YPL154C || PEP4 || 259909	1	0.21	0.63	1.29	-0.23	1.28	1.15	-0.26	1.01	1.11	-0.25	1.13	1.08	0.45	0.73	-0.32	0.93	1.01	-0.13	0.91	0.42	-0.29	0.67	0.86
A_06_P6912	YPL153C || RAD53 || 261873	1	-0.03	-0.25	-0.02	-0.17	0.17	0.26	-0.03	0.18	0.26	0	0.18	0.63	-0.35	0.22	-0.58	0.23	0.02	-0.03	-0.04	0.31	0.09	0.28	0.04
A_06_P6911	YPL152W || RRD2 || 265955	1	-0.11	0.83	0.1	0.1	0.46	0.39	-0.04	0.58	0.23	0.21	0.59	0.14	0.4	-0.02	-0.1	0.65	-0.06	0.03	0.54	-0.21	-0.09	0.01	0.82
A_06_P6910	YPL151C || PRP46 || 266283	1	0.09	0.9	0.75	0.37	0.61	0.38	0.1	0.52	0.13	0.1	0.5	0.39	0.48	0.13	-0.7	0.34	0.47	-0.06	0.32	0.02	-0.18	0.01	0.34
A_06_P6909	YPL150W || || 270816	1	0.31	-0.24	0.26	1.22	0.37	-0.19	0.49	0.28	0.05	-0.4	0.29	-0.05	0.12	-0.02	0.44	-0.2	-0.13	-0.39	0.01	-0.22	-0.22	-0.21	-0.06
A_06_P6908	YPL149W || ATG5 || 272065	1	-0.26	-0.21	-0.13	0.34	-0.42	-0.13	-0.09	-0.64	-0.2	0.17	-0.6	-0.19	0.15	-0.06	0.1	-0.16	-0.04	0.18	-0.32	0.08	0.42	0.29	-0.03
A_06_P6907	YPL148C || PPT2 || 272395	1	-0.39	0.84	0.65	0.81	0.26	1.75	0.66	0.85	1.76	0.75	0.9	1.75	-0.73	0.9	-0.5	0.98	1.01	0.25	0.78	1.14	0.42	1.28	0.9
A_06_P6906	YPL147W || PXA1 || 275577	1	0.05	2.07	1.28	0.02	1.7	0.55	0.23	2.89	0.69	-0.04	3.02	0.23	2.4	0.28	0.13	2.02	0.94	0.13	2.5	0.25	-0.06	0.51	2.81
A_06_P6905	YPL146C || NOP53 || 276328	1	0.01	-1.22	-0.08	-0.19	-1.66	-0.04	-0.08	-1.5	-0.01	0.24	-1.44	0.35	-1.17	0.6	0.17	-1.34	0.26	0.1	-1.23	0.67	0.23	0.6	-1.39
A_06_P6904	YPL145C || KES1 || 278515	1	-0.26	0.08	0.18	0.14	-0.43	0.4	0.24	-0.23	0.54	0.42	-0.34	0.66	-0.52	0.39	-0.23	-0.18	0.16	0.16	-0.14	0.28	0.37	0.56	-0.15
A_06_P6903	YPL144W || POC4 || 280845	1	-0.25	-0.6	0.22	-0.79	-0.24	-0.13	-0.43	-0.08	0.43	-0.12	-0.02	0.54	0.46	0.53	0.37	0.1	0.77	0.33	0.07	0.77	0.25	0.9	0.13
A_06_P6902	YPL143W || RPL33A || 282725	1	-0.29	-0.12	-0.49	-1.06	-0.38	-0.42	-0.28	-0.23	-0.36	-0.11	-0.26	-0.36	-0.37	-0.21	0.25	-0.07	-0.26	0.12	-0.06	-0.12	0.09	-0.16	0.06
A_06_P6901	YPL142C || || 282686	1	-0.41	-0.31	-1.09	-0.46	-0.84	-0.59	-0.02	-0.52	-0.47	0.29	-0.63	-0.27	-0.53	-0.56	-0.16	-0.21	-0.37	0.42	-0.36	0.28	0.24	-0.48	-0.06
A_06_P6900	YPL141C || FRK1 || 283473	1	0.14	-1.95	-0.82	-0.77	-1.15	-0.99	-0.38	-1.41	-0.86	-0.22	-1.58	-0.83	-0.85	-0.56	0.49	-1.63	-0.95	-0.09	-1.31	-0.45	0.03	-0.4	-1.76
A_06_P6899	YPL140C || MKK2 || 287747	1	0.17	-0.56	-0.21	-0.52	-0.07	-0.12	-0.35	-0.13	-0.24	-0.23	-0.4	-0.21	-0.25	-0.08	-0.11	-0.55	-0.16	0.06	-0.36	-0.26	-0.12	-0.3	-0.69
A_06_P6898	YPL139C || UME1 || 289749	1	0.01	-0.89	0.11	-0.76	-0.29	-0.57	-0.42	-0.19	-0.46	-0.47	-0.09	-0.72	0.23	-0.11	0.64	-0.42	0.23	0.11	-0.11	-0.08	0.02	0.01	-0.08
A_06_P6897	YPL138C || SPP1 || 291605	1	0.13	0.89	0.24	0.19	0.64	0.55	0.24	0.45	0.3	0.43	0.31	0.51	0.04	0.2	-0.8	0.31	0.13	0.04	0.49	0.02	0.03	0.04	0.24
A_06_P6896	YPL137C || GIP3 || 292841	1	-0.2	-0.71	0.35	-1.35	0.17	-0.32	-0.55	0.26	-0.22	-0.42	0.41	-0.32	1.09	0.44	0.64	0.08	0.54	0.16	0.54	0.45	0.26	0.5	0.58
A_06_P6895	YPL136W || || 296478	1	-0.06	0.31	-0.34	-0.27	-0.11	-0.11	0.13	0.18	0.32	0.46	0.2	0.59	-0.32	-0.14	-0.75	-0.04	-0.08	0.14	0.13	0.01	0.18	-0.02	0.22
A_06_P6894	YPL135W || ISU1 || 297880	1	-0.15	0.79	0.64	-0.43	0.91	0.36	-0.23	1.09	0.07	0.09	1.23	0.2	1.72	0.49	-0.21	0.88	0.63	0.23	1.45	0.3	0.32	0.55	1.35
A_06_P6893	YPL134C || ODC1 || 298572	1	-0.28	-0.79	0.24	-1.41	0.06	-0.64	-0.37	0.69	-0.06	-0.27	0.55	-0.11	0.93	0.29	1.29	0.27	0.79	0.26	0.48	0.42	0.57	0.74	0.71
A_06_P6892	YPL133C || RDS2 || 300125	1	0.01	-0.35	-0.07	0.11	-0.17	0.28	-0.07	0.01	0.33	-0.02	-0.05	0.19	-0.58	0.22	-0.08	-0.26	0.47	0.21	-0.14	0.17	0.11	0.16	-0.19
A_06_P6891	YPL132W || COX11 || 302459	1	-0.1	0.33	-0.3	0.21	-0.08	0.48	0.28	0.05	0.7	0.42	-0.01	0.6	-0.96	-0.24	-0.76	0.19	-0.12	0.1	-0.17	-0.19	0.14	-0.05	0.04
A_06_P6890	YPL131W || RPL5 || 303811	1	-0.26	0.11	-0.1	0.12	-0.4	-0.18	0.15	-0.29	-0.18	0.35	-0.35	-0.43	0.29	-0.06	-0.18	-0.22	-0.04	0.2	-0.13	-0.14	0.21	0.08	0.07
A_06_P6889	YPL130W || SPO19 || 304939	1			0.23		0.74	0.08			0.59		0.99	0.64	1.2	0.32	-0.06	1.11	0.05		1.26	0.04		0.68
A_06_P6888	YPL129W || TAF14 || 305945	1	0.1	-0.21	-0.06	-0.06	-0.54	-0.31	0.18	-0.47	-0.1	0.05	-0.37	-0.33	-0.15	-0.17	0.16	-0.55	-0.33	0.01	-0.5	-0.12	-0.09	-0.13	-0.51
A_06_P6887	YPL128C || TBF1 || 306573	1	-0.15	0.79	-0.3	0.3	-0.22	0.63	0.49	-0.29	0.49	0.78	-0.39	0.8	-0.85	0	-0.85	0.04	-0.27	0.22	-0.21	0.06	0.08	0.07	-0.22
A_06_P6886	YPL127C || HHO1 || 308918	1	-0.07	-0.22	-1.19	0.67	-0.65	-0.42	0.2	-0.57	-0.16	0.26	-0.63	-0.17	-1.03	-0.77	-0.39	-0.41	-0.92	0.17	-0.66	-0.54	0.06	-0.5	-0.69
A_06_P6885	YPL126W || NAN1 || 312655	1	-0.25	-0.73	0.22	0.44	-1.21	0.7	-0.4	-1.15	0.39	0.18	-1.08	0.72	-1.07	0.46	-0.3	-0.61	0.51	0.28	-1.05	0.63	0.28	0.74	-0.97
A_06_P6884	YPL125W || KAP120 || 316207	1	-0.3	-0.86	0.03	-0.85	-0.34	0.04	-0.62	-0.65	-0.33	-0.54	-0.45	-0.27	0.03	0.33	0.48	-0.16	0.57	0.21	-0.25	0.34	0.11	0.37	-0.08
A_06_P6883	YPL124W || SPC29 || 317247	1	-0.12	0.57	-0.34	0.78	0.57	0.2	0.37	0.49	0.11	-0.1	0.59	0.48	0.1	-0.08	-0.41	0.83	-0.27	-0.18	0.65	0.29	-0.25	0.13	0.63
A_06_P6882	YPL123C || RNY1 || 317667	1	0.4	1.67	0.62	1.59	1.39	0.48	0.78	1.54	0.76	0.34	1.53	0.49	1.2	0.16	-0.29	1.05	0.09	-0.51	1.25	-0.24	-0.58	-0.23	1.23
A_06_P6881	YPL122C || TFB2 || 319401	1	-0.08	-0.16	0.1	-0.06	-0.14	-0.11	0.16	-0.2	-0.13	-0.04	-0.09	0.01	-0.01	0.24	0.23	-0.22	0.01	0.1	-0.18	0.25	-0.02	0.3	-0.15
A_06_P6880	YPL121C || MEI5 || 320962	1		-0.55							-0.88							0.65	1.11		0.15
A_06_P6879	YPL120W || VPS30 || 323534	1	0.17	-0.25	0.18	0.18	0.49	0.24	-0.48	0.39	0.27	-0.41	0.46	0.27	0.08	0.3	-0.15	0.28	0.3	-0.03	0.34	0.32	-0.17	0.12	0.24
A_06_P6878	YPL119C || DBP1 || 324534	1	0.34	0.72	0.63	-0.66	1.81	0.19	-0.46	1.57	0.11	-0.77	0.91	-0.07	1.03	0.61	0.51	1.22	0.96	-0.09	1.26	0.19	-0.12	0.19	0.8
A_06_P6877	YPL118W || MRP51 || 327548	1	0.14	-0.35	0.05	-0.49	0.11	-0.46	-0.18	0.1	-0.38	-0.17	0.05	-0.46	0.32	-0.23	0.42	-0.25	-0.02	-0.05	-0.09	-0.24	-0.12	-0.24	-0.13
A_06_P6876	YPL117C || IDI1 || 327904	1	-0.01	-1.03	-0.15	0.66	-1.16	0.1	0.01	-0.92	0.17	0.14	-0.73	0.21	-0.88	0.05	-0.38	-0.88	-0.14	0.15	-0.72	0.15	0.11	0.19	-0.71
A_06_P6875	YPL116W || HOS3 || 331413	1	0.12	0.62	-0.36	0.08	0.46	0.32	0.38	0.54	0.3	0.23	0.2	0.13	-0.83	-0.28	-0.13	0.12	-0.45	-0.14	-0.07	-0.31	-0.19	-0.31	-0.31
A_06_P6874	YPL115C || BEM3 || 332308	1	-0.06	-0.45	-0.22	0.25	-0.49	-0.06	0.37	-0.54	-0.06	-0.06	-0.57	0.02	-0.96	-0.24	-0.19	-0.62	-0.42	-0.05	-0.6	-0.33	-0.02	-0.22	-0.52
A_06_P6873	YPL114W || || 336308	1		-0.49	-0.35	-0.77		-0.24	-0.11	-0.18	0.01	-0.1	-0.12	-0.69	-0.08	-0.12	0.52	-0.24	-0.66	0.17	-0.09	-0.16		-0.24	-0.27
A_06_P6872	YPL113C || || 336077	1	-0.01	1.04	0.63	0.65	0.75	0.45	0.41	1.17	0.46	0.19	1.08	0.3	0.97	0.33	-0.33	0.75	0.41	0.27	1.21	0.54	0.06	0.4	1.29
A_06_P6871	YPL112C || PEX25 || 337459	1	0.04	0.23	0.07	-0.05	0.01	0.1	-0.1	0.32	0.34	0.14	0.36	0.24	-0.17	-0.04	-0.17	0.26	0.11	0.15	0.26	0.05	0.09	0.17	0.29
A_06_P6870	YPL111W || CAR1 || 340847	1	-0.23	0.76	1.41	-1.81	1.82	-0.21	-1.46	1.95	-0.12	-1.26	1.87	-0.52	3.02	0.96	1.78	1.83	1.94	-0.46	2.13	0.78	-0.22	0.62	2.23
A_06_P6869	YPL110C || GDE1 || 341068	1	0.27	0.02	0.32	-0.27	0.2	0.24	-0.02	0.04	-0.01	-0.03	0.08	0.1	-0.27	-0.05	-0.4	-0.36	-0.01	-0.23	-0.24	-0.08	-0.27	-0.41	-0.17
A_06_P6868	YPL109C || || 345743	1	0.11	0.66	0.52	1.03	-0.02	0.85	0.48	0.17	0.76	0.75	0.3	0.58	-0.55	0.27	-0.72	0.07	0.06	-0.09	0.1	0.3	-0.04	0.18	0.44
A_06_P6867	YPL108W || || 348770	1	-0.01	-0.41	-0.37	0.41	-0.73	-0.16	0.01	-0.58	0	0.04	-0.65	0.12	-1.02	-0.11	-0.29	-0.49	-0.05	-0.03	-0.74	-0.01	0.02	-0.03	-0.71
A_06_P6866	YPL107W || || 349570	1	0.14	0.27	0.44	-0.06	0.32	0.24	-0.26	0.42	0.21	-0.29	0.42	0.14	0.08	0.47	0.08	0.33	0.35	-0.1	0.41	0.31	-0.08	0.32	0.3
A_06_P6865	YPL106C || SSE1 || 350340	1	0.2	0.47	0.22	0.46	-0.04	0.64	0.8	0.05	0.58	0.76	0.02	0.57	-0.63	0.27	-0.23	-0.36	-0.35	-0.08	-0.3	0.31	-0.14	0.17	-0.19
A_06_P6864	YPL105C || SYH1 || 353089	1	-0.07	0.34	-0.41	0.32	-0.32	0.42	0.22	-0.39	0.29	0.43	-0.4	0.5	-1.32	-0.17	-1.05	-0.29	-0.44	-0.04	-0.45	-0.5	0.09	-0.36	-0.51
A_06_P6863	YPL104W || MSD1 || 357529	1	0.06	1.38	0.26	0.34	0.72	0.99	0.46	0.6	1.02	0.47	0.58	0.83	-0.29	0.16	-0.75	0.88	0.25	0	0.55	0.06	-0.17	0	0.66
A_06_P6862	YPL103C || FMP30 || 358144	1	-0.17	-0.29	0.25	-0.57	0.48	0.04	-0.49	0.26	-0.32	-0.43	0.25	-0.45	0.46	0.25	0.43	0.42	0.54	0.03	0.42	-0.01	-0.09	0.01	0.41
A_06_P6860	YPL101W || ELP4 || 361362	1	0.14	-0.11	-0.07	-0.08	-0.24	-0.14	-0.08	-0.39	-0.16	0.12	-0.62	-0.04	-0.44	-0.09	-0.37	-0.62	-0.1	0.08	-0.59	-0.23	-0.03	-0.3	-0.74
A_06_P6859	YPL100W || ATG21 || 363269	1	0.2	1.69	0	0.81	1.07	0.32	0.7	1.06	0.4	0.67	1	0.32	0.38	-0.38	-0.76	0.87	-0.53	-0.08	0.82	-0.55	-0.16	-0.67	0.85
A_06_P6858	YPL099C || AIM43 || 363560	1	0.07	-0.81	-0.01	-0.29	-0.01	-0.2	-0.59	-0.08	0.05	-0.45	-0.15	0.17	-0.33	0.14	0.05	-0.13	0.52	0.12	-0.18	0.09	0.06	0.06	-0.23
A_06_P6857	YPL098C || MGR2 || 364454	1	-0.32	0.22	0.04	-0.29	-0.17	-0.14	-0.16	-0.09	-0.12	-0.05	-0.02	-0.08	0.14	-0.14	0.34	0.28	0.16	0.1	0.13	0.05	0.12	0.02	0.3
A_06_P6856	YPL097W || MSY1 || 366295	1	0.21	-0.05	0.41	-0.43	0.49	0.08	-0.22	0.47	-0.06	-0.32	0.42	-0.38	0.46	-0.01	0.45	0.33	0.38	-0.1	0.2	-0.14	-0.16	-0.03	0.15
A_06_P6855	YPL096W || PNG1 || 367866	1	0.37	0.35	0.02	1.16	0.33	-0.12	0.6	0.37	0.11	0.17	0.37	0	0.15	-0.03	0.07	-0.05	-0.43	-0.29	0.17	-0.13	-0.29	-0.29	0.1
A_06_P6854	YPL095C || EEB1 || 368251	1	0.23	-0.17	-0.37	-0.18	0.3	-0.88	-0.78	0.31	-1.11	-0.61	0.21	-1.36	0.72	-0.79	0.34	0.1	-0.41	-0.03	0.15	-0.77	-0.25	-0.66	0.13
A_06_P6853	YPL094C || SEC62 || 369943	1	0.13	-0.64	-0.5	-0.52	-0.47	-0.78	-0.21	-0.44	-0.53	-0.03	-0.65	-0.71	-0.31	-0.39	0.35	-0.73	-0.37	-0.11	-0.6	-0.37	-0.05	-0.29	-0.54
A_06_P6852	YPL093W || NOG1 || 372643	1	-0.17	-1.99	0.13	-0.96	-2.56	0.02	-0.43	-2.29	-0.24	-0.03	-2.41	-0.16	-1.88	0.53	0.51	-2.11	0.81	0.41	-2.3	0.6	0.39	0.67	-2.19
A_06_P6851	YPL092W || SSU1 || 374910	1	-0.33	0.73	0.06	0.18	0.02	-0.01	0.24	0.42	0.41	0.49	0.31	0.45	0.38	-0.07	-0.37	0.47	-0.01	0.13	0.56	0.1	0.2	0.33	0.54
A_06_P6850	YPL091W || GLR1 || 376697	1	0.07	0.44	0.1	-0.26	0.32	0.18	-0.02	0.38	0.1	0.02	0.5	-0.22	0.15	-0.24	0.28	0.52	-0.22	-0.17	0.25	-0.25	-0.07	-0.11	0.37
A_06_P6849	YPL090C || RPS6A || 377291	1	0.05	0.04	-0.34	0.32	-0.56	-0.24	0.54	-0.32	0.03	0.35	-0.31	0.05	-0.56	-0.13	0.27	-0.34	-0.59	0	-0.38	-0.1	-0.13	-0.08	-0.43
A_06_P6848	YPL089C || RLM1 || 379140	1	0.15	0.26	0.03	1.07	-0.27	0.5	0.92	-0.41	0.15	0.8	-0.33	0.41	-0.5	0.15	-0.87	-0.67	-0.28	-0.01	-0.36	0.21	0.25	-0.16	-0.24
A_06_P6847	YPL088W || || 382720	1	0.33	0.67	0.78	0.49	0.06	0.9	0.91	0.65	0.9	0.94	0.56	1.15	-0.48	0.74	-0.83	-0.06	0.67	0.39	0.2	0.89	1.04	0.88	0.4
A_06_P6846	YPL087W || YDC1 || 384205	1	0.03	0.17	0.53	0.26	0.45	0.51	0.38	0.51	0.56	-0.23	0.63	0.48	0.07	0.05	-0.04	0.44	-0.13	-0.32	0.57	-0.17	-0.36	0.05	0.56
A_06_P6845	YPL086C || ELP3 || 384779	1	0	-0.49	0.23	-0.77	-0.73	0.03	-0.21	-0.49	-0.02	0.02	-0.49	0.06	-0.18	0.17	0.09	-0.64	0.18	0.17	-0.54	0.41	0.08	0.28	-0.57
A_06_P6844	YPL085W || SEC16 || 393474	1	-0.17	-1.37	-0.51	-0.38	-0.94	-0.18	-0.6	-1.12	-0.43	-0.52	-1.1	-0.28	-1.18	-0.29	0.03	-1.07	-0.3	-0.03	-1.12	-0.43	-0.09	-0.35	-1
A_06_P6843	YPL084W || BRO1 || 396511	1	0.04	-1.26	0.02	-0.99	-0.49	-0.35	-0.54	-0.55	-0.49	-0.79	-0.57	-0.65	-0.26	-0.03	0.51	-0.92	0.19	-0.06	-0.66	-0.04	-0.2	-0.16	-0.62
A_06_P6842	YPL083C || SEN54 || 396781	1	0.09	-0.18	0.04	0.27	-0.18	0.17	-0.11	-0.39	-0.03	0.02	-0.45	-0.01	-0.66	0.11	0.25	-0.26	0.06	-0.1	-0.39	0.14	-0.21	-0.05	-0.57
A_06_P6841	YPL082C || MOT1 || 398480	1	0.13	-1.69	0.35	0.2	-1.73	0.39	0.39	-1.48	0.53	0.38	-1.56	0.64	-1.84	0.5	-0.12	-1.97	0.3	-0.02	-1.91	0.62	0.2	0.58	-1.83
A_06_P6840	YPL081W || RPS9A || 405678	1	-0.24	-1.21	0.42	0.59	-1.83	0.89	-0.16	-1.81	0.73	0.12	-1.48	0.66	-1.97	0.56	0.46	-1	0.66	0.03	-1.64	0.61	0.36	0.9	-1.2
A_06_P6838	YPL079W || RPL21B || 407297	1	-0.14	-2.06	-0.67	-1.19	-1.15	-1.07	-1.05	-0.9	-0.77	-0.74	-1	-0.84	-0.65	-0.23	0.73	-0.97	0.03	0.17	-0.82	-0.24	0.16	-0.15	-0.9
A_06_P6837	YPL078C || ATP4 || 408249	1	0.1	-0.18	-0.44	-0.04	-0.4	-0.5	0.25	-0.2	-0.11	0.18	-0.17	-0.43	-0.05	-0.26	0.23	-0.24	-0.28	0.21	-0.19	-0.2	-0.39	-0.74	-0.83
A_06_P6836	YPL077C || || 409596	1	0.04	-0.01	0.17	-0.27	0.25	-0.46	-0.26	0.44	-0.6	-0.19	0.28	-0.53	0.62	-0.07	0	0.19	-0.02	-0.15	0.2	-0.17	0.04	-0.15	0.27
A_06_P6835	YPL076W || GPI2 || 411185	1	-0.25	-0.81	0.27	0.17	-0.46	0.38	-0.53	-0.29	0.13	-0.32	-0.05	0.22	-0.34	0.4	-0.34	-0.33	0.54	0.05	-0.16	0.71	0.1	0.65	-0.11
A_06_P6834	YPL075W || GCR1 || 415179	1	0.05	-0.75	0.38	-0.32	-0.44	-0.26	-0.22	-0.47	0.09	-0.21	-0.55	0.11	-0.14	0.44	0.28	-0.6	0.28	-0.1	-0.42	0.61	-0.24	0.46	-0.52
A_06_P6833	YPL074W || YTA6 || 417968	1	0.11	-0.22	-0.14	-0.46	-0.15	-0.01	0.16	-0.13	-0.21	0.12	-0.01	-0.16	-0.61	-0.44	0.01	-0.4	-0.39	-0.06	-0.2	-0.49	-0.11	-0.44	-0.21
A_06_P6831	YPL072W || UBP16 || 419945	1	0.26	-0.21	-0.16	0.56	0.26	-0.37	0.04	0.06	-0.41	-0.25	0.19	-0.54	0.33	-0.34	0.38	0.06	-0.13	-0.08	0.04	-0.23	-0.03	-0.31	0.03
A_06_P6830	YPL071C || || 420260	1	-0.05	0.73	0.18	1.15	0.09	0.54	0.56	-0.07	0.26	0.42	0.28	0.3	0.12	0.07	-0.13	0.47	-0.32	-0.07	0.47	0.14	0.24	0.13	0.52
A_06_P6829	YPL070W || MUK1 || 422507	1	0.02	-0.29	0.18	-0.76	0.47	-0.44	-0.51	0.22	-0.73	-0.53	0.35	-0.81	0.96	0.09	0.69	0.24	0.39	-0.09	0.47	-0.08	0.11	-0.2	0.38
A_06_P6828	YPL069C || BTS1 || 423086	1	-0.24	-0.58	-0.22	-0.61	-0.11	-0.75	-0.47	-0.06	-0.62	-0.21	-0.03	-0.95	0.62	-0.01	0.78	-0.12	0.05	0.11	0.24	-0.02	0.19	0.07	0.21
A_06_P6827	YPL068C || || 424330	1	-0.09	0.08	0.1	-0.28	-0.42	0.44	-0.09	-0.49	0.41	0.3	-0.36	0.84	-0.41	0.41	-0.4	-0.12	0.27	0.29	-0.16	0.58	0.37	0.63	-0.09
A_06_P6826	YPL067C || || 425550	1	0.27	0.2	0.01	0.5	0.17	0.4	0.45	0.48	0.6	0.59	0.42	0.79	0.09	0.2	-0.93	-0.12	-0.54	0.12	0.26	0.3	0.3	0.32	0.23
A_06_P6825	YPL066W || RGL1 || 427416	1	-0.15	-0.41	-0.28	-1.13	-0.1	-0.6	-0.47	0.1	-0.59	-0.27	0.39	-0.71	0.93	-0.22	0.38	0.09	-0.27	0.36	0.44	-0.07	0.29	0.12	0.49
A_06_P6824	YPL065W || VPS28 || 428497	1	0.14	0.74	-0.14	0.51	0.28	0.24	0.48	0.28	0.31	0.55	0.22	0.35	-0.62	-0.3	-0.53	0.04	-0.46	-0.12	0.09	-0.28	-0.19	-0.46	-0.07
A_06_P6823	YPL064C || CWC27 || 428860	1	0.12	1.78	0.15	1.04	1.26	0.11	0.77	1.17	0.11	0.52	1.22	0.15	1.39	0.01	-0.32	1.17	-0.38	-0.16	1.3	0.01	-0.02	-0.07	1.21
A_06_P6822	YPL063W || TIM50 || 431209	1	0.01	-0.26	-0.39	-0.74	-0.09	-0.23	-0.26	-0.32	-0.33	-0.32	-0.3	-0.42	-0.43	-0.3	0.22	-0.14	-0.1	-0.03	-0.33	-0.5	-0.07	-0.44	-0.41
A_06_P6821	YPL062W || || 432208	1	0.06	0.01	0.02	-0.74	0.62	-0.63	-0.55	0.27	-0.83	-0.39	0.27	-0.69	1.31	0.5	0.95	0.5	0.64	-0.12	0.84	-0.08	-0.01	0.01	0.36
A_06_P6820	YPL061W || ALD6 || 434031	1	0.28	5.69	5.61	1.11	5.32	5.22	0.62	5.15	4.67	1.03	5.11	4.75	4.79	4.37	-0.86	4.67	4.92	-0.18	5.19	4.18	-0.28	4.05	4.99
A_06_P6819	YPL060W || MFM1 || 435481	1	0.08	2.81	0.51	1.38	1.56	0.79	1	1.69	0.74	0.82	1.65	0.72	1.24	0.33	-0.72	1.96	-0.06	0.02	1.74	0.27	0.05	0.18	1.58
A_06_P6818	YPL059W || GRX5 || 444876	1	-0.33	0.34	-0.12	0.98	-0.06	-0.26	0.33	0	-0.13	-0.01	0.18	-0.26	0.85	0.03	0.15	0.48	0	0.16	0.38	0.13	0.15	0.21	0.63
A_06_P6817	YPL058C || PDR12 || 446075	1	0.52	0.06	-0.79	-0.78	-0.3	-0.8	1.47	0.56	-0.21	1.84	0.41	-0.11	-0.76	-1.11	-0.85	-0.72	-1.66	0.64	-0.23	-0.93	1.34	-0.8	-0.12
A_06_P6816	YPL057C || SUR1 || 451912	1	0.02	1.22	0.65	0.05	1.42	0.15	0.69	1.53	0.35	0.6	1.58	0.17	1.79	0.29	0.77	1.29	0.09	0.23	1.8	0.38	0.56	0.62	1.59
A_06_P6815	YPL056C || LCL1 || 453467	1	-0.17	-0.82	-1.21	-0.01	-0.6	-1.49	-0.3	-0.67	-1.26	-0.62	-0.59	-1.32	-0.2	-0.87	0.55	-0.6	-1.05	-0.03	-0.81	-1.07	0.08	-0.9	-0.72
A_06_P6814	YPL055C || LGE1 || 454218	1	-0.17	0.39	-0.17	-0.04	0.42	-0.05	-0.06	0.31	-0.12	-0.05	0.34	0.02	0.31	-0.01	-0.13	0.6	0.12	-0.02	0.55	0.05	-0.04	0.01	0.57
A_06_P6813	YPL054W || LEE1 || 456435	1	-0.14	1.73	0.66	0.18	1.1	0.22	0.19	2.4	0.82	0.23	2.2	0.49	2.09	0.56	-0.01	1.47	0.56	0.32	2.14	0.41	0.11	0.72	2.51
A_06_P6812	YPL053C || KTR6 || 457232	1	0.25	-0.19	-0.28	0.11	-0.4	-0.48	0.19	-0.28	-0.23	0.33	-0.5	-0.36	-0.57	-0.42	0.01	-0.53	-0.59	-0.12	-0.55	-0.24	-0.26	-0.58	-0.79
A_06_P6811	YPL052W || OAZ1 || 459577	1	-0.03	-0.53	0.04	-0.14	-1.09	-0.1	-0.14	-0.56	-0.03	0.17	-0.42	0.02	-0.28	0.1	-0.04	-0.55	0.09	0.32	-0.65	0.26	0.23	0.28	-0.42
A_06_P6810	YPL051W || ARL3 || 460470	1	0.15	-0.15	-0.03	-0.25	-0.13	-0.7	-0.25	0.18	-0.52	-0.12	0.29	-0.49	0.45	-0.13	0.47	-0.16	-0.15	0.02	0.09	-0.16	-0.07	-0.17	0.09
A_06_P6809	YPL050C || MNN9 || 460992	1	-0.1	-1.25	0.02	-0.82	-0.96	-0.28	-0.42	-0.84	-0.3	-0.42	-0.7	-0.51	-0.51	0.03	0.44	-0.93	0.26	-0.03	-0.72	-0.09	0.06	0.16	-0.71
A_06_P6808	YPL049C || DIG1 || 462537	1	0.05	-0.17	-0.37	-0.15	0.1	-0.61	-0.07	0.12	-0.32	-0.12	-0.05	-0.42	0.53	-0.04	0.73	-0.21	-0.33	-0.11	-0.06	-0.26	0.05	-0.14	-0.07
A_06_P6807	YPL048W || CAM1 || 465508	1	0	0.42	0.02	0.2	0.61	-0.01	-0.03	0.75	-0.07	0.08	0.65	-0.03	0.73	0.13	0.18	0.44	-0.01	-0.19	0.61	0.1	-0.06	0.12	0.71
A_06_P6806	YPL047W || SGF11 || 466030	1	-0.27	1.57	0.58	1.22	1.07	0.49	0.54	1.14	0.66	0.26	1.26	0.38	2.03	0.96	0.44	1.51	0.68	0.23	1.66	1.01	0.28	1.03	1.41
A_06_P6805	YPL046C || ELC1 || 466664	1	0	-0.08	0.26	-0.06	0.04	-0.01	-0.11	0.2	0.1	0.07	0.31	0.25	0.29	0.22	-0.17	-0.08	0.2	0.08	0.12	0.29	0	0.28	0.29
A_06_P6804	YPL045W || VPS16 || 469546	1	0.15	0.26	-0.14	0.95	0.17	-0.15	0.35	0.14	-0.13	0.18	0.08	0.02	0.15	-0.16	-0.32	-0.08	-0.12	-0.13	0.05	-0.08	-0.04	-0.23	-0.04
A_06_P6803	YPL044C || || 469986	1	-0.05	-1.02	0.1	0.21	-1.22	0.98	0.12	-0.52	0.75	0.26	-1.3	0.95	-2.3	0.54	-0.57	-0.97	0.43	0.24	-1.11	1.09	0.1	0.39	-0.94
A_06_P6802	YPL043W || NOP4 || 471747	1	0.03	-0.63	-0.24	0.39	-1.97	0.94	0.48	-1.98	0.49	0.84	-2.05	1.03	-2.78	0.17	-0.54	-1.73	-0.34	0.1	-1.96	0.4	0.16	0.21	-2.12
A_06_P6801	YPL042C || SSN3 || 473183	1	0.09	0.35	-0.7	1.3	-0.01	-0.35	0.84	-0.07	-0.38	0.67	-0.24	-0.31	-0.24	-0.55	-0.26	-0.24	-0.92	-0.1	-0.05	-0.62	0.03	-0.76	-0.19
A_06_P6800	YPL041C || || 475304	1	-0.13	-0.12	0	-0.12	-0.18	0.13	-0.17	-0.2	0.04	-0.02	-0.21	0.19	-0.41	0.02	0.27	-0.14	0.12	-0.06	-0.23	-0.03	0.05	0.21	-0.22
A_06_P6799	YPL040C || ISM1 || 476148	1	-0.02	-1.05	-0.31	0.04	-1.07	-0.27	-0.02	-1.08	-0.32	-0.26	-1.14	-0.52	-1.46	-0.51	-0.13	-1.14	-0.09	0	-1.29	-0.53	0.03	-0.43	-1.29
A_06_P6798	YPL039W || || 480083	1	0.14	0.5	-0.09	1.15	0.41	-0.36	0.39	0.75	-0.02	0.01	0.59	-0.17	0.51	-0.11	0.37	0.49	-0.25	-0.14	0.58	0	-0.13	-0.08	0.59
A_06_P6797	YPL038W || MET31 || 480946	1	0	-0.05	-0.15	0.07	0.21	-0.38	-0.13	0.34	-0.2	-0.4	0.32	-0.18	0.55	0.17	0.56	0.28	0.01	-0.01	0.41	0.33	0.06	0.29	0.32
A_06_P6796	YPL037C || EGD1 || 481600	1	-0.23	0	-0.33	-0.46	-0.21	-0.36	-0.13	-0.01	-0.2	0.14	0.1	-0.31	0.29	-0.07	0.33	0.06	-0.11	0.18	0.14	0.02	0.19	0.06	0.28
A_06_P6795	YPL036W || PMA2 || 485546	1	-0.08	0.85	-0.22	-0.15	0.25	-0.2	-0.03	0.51	-0.31	0.28	0.3	-0.22	0.05	-0.07	-0.43	0.14	-0.44	0.12	0.06	-0.08	0.11	-0.18	-0.04
A_06_P6794	YPL035C || || 486620	1	-0.22	-0.02	-0.29	0.55	-0.17	-0.17	0.47	-0.32	0.1	0.37	-0.17	0.15	-0.68	-0.1	-0.29	-0.02	-0.63	-0.14	-0.22	-0.08	-0.06	-0.26	-0.04
A_06_P6793	YPL034W || || 487024	1	0.06	-0.89	0.18	0.1	-0.82	-0.11	-0.06	-0.69	0.15	0.07	-0.66	0.02	-0.47	0.22	0.21	-0.88	0.15	0.08	-0.6	0.25	0.16	0.41	-0.65
A_06_P6792	YPL033C || SRL4 || 487392	1		0.95	-0.26	0.35	1.32	0.07	-0.23	1.22	0.35	0.01	1.56	0.12	0.16	-0.53	-0.17	1.05	0.17	0.19	1.23	0.11	0.3	-0.4	1.26
A_06_P6791	YPL032C || SVL3 || 489090	1	-0.05	-0.38	-0.41	-0.05	-0.54	-0.06	-0.04	-0.62	-0.25	0.3	-0.66	-0.15	-0.7	-0.14	-0.41	-0.77	-0.42	-0.01	-0.74	-0.16	0.01	-0.19	-0.78
A_06_P6790	YPL031C || PHO85 || 492077	1	-0.01	0.11	0.1	0.18	-0.06	0.21	-0.01	-0.08	0.05	0.17	-0.11	0.21	0.02	0.05	-0.12	-0.09	-0.01	0.01	-0.19	-0.08	-0.19	-0.11	-0.19
A_06_P6789	YPL030W || TRM44 || 494954	1	-0.1	-0.84	-0.13	-0.46	-0.85	0.43	-0.27	-0.87	0.21	-0.03	-0.88	0.32	-1.32	0.19	-0.14	-0.68	0.2	-0.08	-0.82	0.09	0.11	0.22	-0.89
A_06_P6788	YPL029W || SUV3 || 497554	1	0	-0.28	0.34	0.38	-0.52	0.49	0.41	-0.8	0.28	0.35	-0.57	0.26	-0.78	0.18	-0.2	-0.6	0.17	0.02	-0.6	0.18	0.06	0.21	-0.57
A_06_P6787	YPL028W || ERG10 || 499076	1	0.5	-0.65	0.05	-0.89	0.34	-0.23	-0.56	-0.1	-0.62	-0.55	0	-0.77	0.49	0.03	0.44	-0.31	0.18	-0.23	-0.02	-0.1	-0.41	-0.31	-0.22
A_06_P6786	YPL027W || SMA1 || 500220	1	0.14	1.51	-0.35	1.28	1.09	0.43	0.92	1.25	1.03	0.84	1.41	1.42	0.09	0.2	-0.35	1.31	0.12	-0.03	1.32	0.24	0.48	0.41	1.44
A_06_P6785	YPL026C || SKS1 || 500784	1	1.47	-0.21	0.29	1.4	-0.7	1.96	0.62	-0.45	0.68	0.72	-0.53	0.64	-2.05	-0.01	-1.25	-2.12	-0.64	0.05	-0.73	-0.21	-0.77	-1.01	-1.67
A_06_P6784	YPL025C || || 502473	1	0.23	-0.26	-0.02	0.74	-0.28	0.25	0.1	-0.28	0.43	0.39	-0.26	0.59	-0.83	0.08	-0.81	-0.55	0.05	0.18	-0.3	-0.18	0.22	0.02	-0.53
A_06_P6783	YPL024W || RMI1 || 504060	1	0.68	-1.2	0.49	-0.43	-0.36	0.51	-0.84	-0.49	-0.06	-0.52	-0.46	0.12	0.07	0.41	-0.11	-1.06	0.17	0.28	-0.32	0.51	-0.15	0.1	-0.94
A_06_P6782	YPL023C || MET12 || 504399	1	-0.07	-1	-0.15	-1.06	-0.33	-0.31	-0.63	-0.34	-0.55	-0.53	-0.38	-0.54	0.29	-0.02	0.4	-0.61	0	0.07	-0.31	0	-0.01	-0.11	-0.33
A_06_P6781	YPL022W || RAD1 || 509720	1	0.15	-0.06	-0.22	0.38	-0.38	0.08	0.31	-0.56	-0.04	0.35	-0.51	0.2	-0.88	-0.21	-0.39	-0.69	-0.49	-0.1	-0.56	-0.28	-0.05	-0.26	-0.64
A_06_P6779	YPL020C || ULP1 || 512398	1	0.15	-0.22	-0.48	0.88	-0.36	0.01	0.46	-0.65	-0.01	0.22	-0.55	0.18	-1.03	-0.31	-0.39	-0.51	-0.65	-0.08	-0.42	-0.29	-0.01	-0.44	-0.58
A_06_P6778	YPL019C || VTC3 || 514707	1	0.19	-0.5	-1.23	0.99	-1.27	-0.92	0.76	-1.23	-0.49	0.63	-1.12	-0.5	-1.51	-1.23	-0.41	-1.32	-1.63	-0.18	-1.46	-1.29	-0.25	-1.17	-1.3
A_06_P6777	YPL018W || CTF19 || 518531	1	-0.04	-0.33	-0.39	0.09	-0.5	0.16	-0.03	-0.48	-0.01	0.02	-0.37	0.09	-1.67	-0.57	-0.95	-0.23	-0.49	-0.17	-0.6	-0.71	0.05	-0.65	-0.7
A_06_P6776	YPL017C || IRC15 || 518913	1	-0.29	3.86	2.35	0.54	4.08	2.38	-0.58	3.65	2.68		3.65	2.08	3.32	2.37		3.92	2.37		4.03	1.59		1.76	3.53
A_06_P6775	YPL016W || SWI1 || 524830	1	-0.21	-1.59	-0.32	-0.47	-1.37	-0.11	-0.19	-1.38	-0.23	-0.17	-1.42	-0.31	-1.16	-0.19	-0.04	-1.67	-0.22	0.1	-1.55	-0.1	-0.1	-0.03	-1.35
A_06_P6774	YPL015C || HST2 || 525942	1	-0.08	0.14	0.09	0.05	-0.22	0	0.5	-0.23	0.42	0.23	-0.26	0.32	0.18	0.24	0.03	-0.27	-0.41	0.02	-0.13	0.23	0.12	0.27	-0.43
A_06_P6773	YPL014W || || 528450	1	-0.4	-0.11	-0.36	0.11	-0.43	0.55	-0.07	-0.35	0.26	-0.01	-0.25	-0.08	-0.47	0.11	-0.24	-0.05	-0.01	0.19	0.07	0.21	0.17	0.32	-0.13
A_06_P6772	YPL013C || MRPS16 || 529057	1	0.03	-0.44	-0.31	-0.45	-0.61	0.09	0.24	-0.78	0	0.18	-0.78	0.14	-1.11	-0.35	-0.04	-0.75	-0.28	-0.09	-0.74	-0.17	0.02	-0.26	-0.76
A_06_P6771	YPL012W || RRP12 || 533122	1	-0.14	-2.71	-0.09	-1.51	-2.6	-0.18	-0.99	-2.41	-0.59	-0.52	-2.52	-0.22	-1.83	0.32	0.72	-2.25	0.49	0.2	-2.5	0.55	0.33	0.46	-2.54
A_06_P6770	YPL011C || TAF3 || 533642	1	-0.08	0.53	0.1	0.53	0.12	0.4	0.25	0	0.47	0.34	0.1	0.54	-0.24	0.04	-0.83	0.3	-0.05	0.05	0.27	-0.04	0.03	-0.05	0.23
A_06_P6769	YPL010W || RET3 || 535312	1	-0.32	-0.45	-0.93	0.37	-0.97	-0.5	-0.03	-0.79	-0.44	0.07	-0.55	-0.61	-0.62	-0.57	0.3	-0.03	-0.71	0.21	-0.24	-0.37	0.36	-0.13	-0.01
A_06_P6768	YPL009C || TAE2 || 535978	1	-0.06	-0.74	0.13	0.3	-0.19	0.47	-0.48	-0.28	0.45	-0.46	-0.3	0.61	-0.88	0.25	-0.51	-0.16	0.43	0.02	-0.28	0.2	-0.06	0.13	-0.36
A_06_P6767	YPL008W || CHL1 || 541724	1	0.09	-1.08	-0.48	-0.48	-0.47	-0.54	-0.35	-0.46	-0.64	-0.15	-0.58	-0.57	-0.3	-0.39	0.05	-0.81	-0.32	-0.04	-0.59	-0.41	0.07	-0.43	-0.67
A_06_P6766	YPL007C || TFC8 || 542178	1	0.14	0.62	0.27	-0.1	0.44	0.38	0.2	0.41	0.28	0.14	0.63	0.15	0.05	-0.06	-0.27	0.43	0.06	-0.19	0.34	0.06	-0.15	0.01	0.41
A_06_P6765	YPL006W || NCR1 || 547955	1	0.08	0.05	0.47	-0.32	0.27	0.55	0.04	0.29	0.41	-0.04	0.42	0.48	0.13	0.37	0.05	0.31	0.41	-0.08	0.32	0.23	-0.18	0.25	0.28
A_06_P6764	YPL005W || AEP3 || 550215	1	0.23	0.41	0.21	-0.03	0.54	0.06	0.04	0.43	-0.03	0.1	0.63	-0.1	0.88	-0.04	-0.09	0.23	-0.02	-0.1	0.46	-0.24	-0.21	-0.23	0.4
A_06_P6763	YPL004C || LSP1 || 550733	1	-0.02	1.48	1.21	-0.48	1.96	0.51	-0.03	2.02	1.05	-0.23	2.15	0.53	1.62	0.64	0.55	1.77	0.86	-0.21	1.83	0.5	-0.24	0.8	2.05
A_06_P6762	YPL003W || ULA1 || 553226	1	0.07	1.08	-0.12	0.58	1.34	-0.56	0.13	1.47	-0.23	-0.3	1.21	-0.46	1.7	-0.33	-0.05	1.17	-0.21	-0.11	1.34	-0.54	-0.13	-0.56	1.26
A_06_P6761	YPL002C || SNF8 || 553773	1	-0.08	1.13	0.35	0.44	0.52	0.71	0.12	0.61	0.34	0.31	0.7	0.32	0.42	0.4	-0.29	1	0.33	0.06	0.74	0.34	0.13	0.36	0.89
A_06_P6760	YPL001W || HAT1 || 555490	1	-0.02	1.41	0.5	0.88	0.64	0.57	0.51	0.67	0.39	0.53	0.26	0.48	1.03	0.37	-0.53	1.1	0.28	0.03	0.93	0.48	-0.11	0.38	1.18
A_06_P6759	YOR396W || YRF1-8 || 445	1	0.18	-0.72	-0.23	-0.8	1.26	-0.22	-0.98	-0.14	-1.07	-1.07	-0.52	-1.18	0.43	-0.02	0.9	-0.14	0.08	-0.58	-0.25	-0.31	-0.7	-0.81	-0.74
A_06_P6758	YOR394W || PAU21 || 1083153	1	0.07	0	-0.36	-0.05	0.47	-0.57	-0.58	0.06	-0.85	-0.7	-0.02	-1.23	0.51	-0.66	0.26	0.16	-0.4	-0.18	0.05	-0.7	-0.13	-0.69	0.03
A_06_P6757	YOR393W || ERR1 || 9557	1	0.17	1.17	1.57	1.86	2.03	2.6	0.92	1.57	2.48	1.03	1.47	1.97	0.22	1.31	-0.7	0.81	1.21	0.12	1.31	1.34	0.28	1.74	1.44
A_06_P6756	YOR392W || || 11466	1	-0.18	0.49	0.31	0.38	0.49	1.08	0.65	0.2	0.81	0.43	0.36	0.62	-1.09	0.48	0.32	0.32	0.26	-0.07	0.23	0.04	-0.17	0.36	-0.05
A_06_P6755	YOR391C || HSP33 || 1078905	1	0.07	-0.34	0.4	-0.23	1.31	0.61	-0.43	0.98	0.61	-0.13	1.35	0.47	0.91	0.68	0.1	0.59	0.7	0.03	0.99	0.49	0.17	1.01	1.35
A_06_P6754	YOR390W || || 1077667	1	-0.12	-0.31	0.26	-0.46	0.15	0.16	-0.28	-0.15	0.11	0.01	-0.09	0.31	0.36	0.51	0.09	-0.16	0.43	-0.09	0.02	0.55	-0.02	0.54	-0.13
A_06_P6753	YOR389W || || 1075721	1	0.54	0.69	0.33	1.41	0.12	1.4	1.57	0.6	1.56	1.59	0.6	1.72	-1.12	0.34	-0.67	-0.11	-0.41	0.04	-0.07	0.45	0.62	0.73	0.14
A_06_P6752	YOR388C || FDH1 || 1072415	1	0.18	0.74	0.46	0.98	0.13	0.09	1.03	1.49	1.21	0.7	0.8	1.06	-0.05	-0.02	-0.18	0.11	-0.4	-0.71	0.4	0.02	0.35	0.85	0.49
A_06_P6751	YOR387C || || 1069668	1	2.35	-1.6	-1.88	0.49	-0.03	-2.04	-0.42	-0.71	-2.32	1.16	1.8	-1.38	-0.56	-3.46	-0.58	-1.99	-3.99	0.44	-0.06	-3.36	-0.77	-3.5	-0.59
A_06_P6750	YOR386W || PHR1 || 1068313	1	0.08	0.72	0.25	1.13	0.7	0.06	0.99	0.59	0.1	0.42	0.6	-0.16	0.42	-0.11	-0.07	0.38	-0.48	-0.14	0.52	-0.27	-0.27	-0.53	0.68
A_06_P6749	YOR385W || || 1065856	1	0.13	0.64	-0.36	0.13	0.9	-0.76	-0.05	0.54	-0.79	-0.14	0.57	-0.93	0.97	-0.57	0.45	0.63	-0.46	-0.06	0.69	-0.59	-0.08	-0.64	0.66
A_06_P6748	YOR384W || FRE5 || 1063469	1									-1.56							-0.4			-0.04
A_06_P6747	YOR383C || FIT3 || 1060594	1	-0.08	0.01	-0.58	-0.34	0.11	-0.76	-0.73	-0.33	-1.1	-0.56	-0.21	-1.1	0.63	-0.63	0.49	0.32	-0.41	0.14	0.47	-0.48	-0.81	-1.17	-0.51
A_06_P6746	YOR382W || FIT2 || 1059693	1	-0.19	-0.03	0.72	0.4	-0.89	1.1	-0.16	-0.78	0.67	-0.05	-0.37	0.71	-1.19	0.21	-0.2	0.05	0.66	0.06	-0.32	0.37	-0.55	0.21	-0.88
A_06_P6745	YOR381W || FRE3 || 1057479	1	-0.1	0.5	0.2	1.06	0.1	0.39	0.33	-0.19	0.01	0.4	-0.15	0.31	0.09	-0.05	-0.66	0.09	-0.04	-0.03	0.17	0.06	-0.21	-0.05	-0.03
A_06_P6744	YOR380W || RDR1 || 1052704	1	0.07	0.57	-0.03	0.24	0.25	0.04	0.24	0.25	-0.18	0.47	0.21	-0.03	0.05	-0.31	-0.59	0.08	-0.36	-0.01	0.23	-0.49	0	-0.49	0.11
A_06_P6743	YOR379C || || 1050822	1							-2.19												-0.28			0.43
A_06_P6742	YOR378W || || 1050966	1	-0.39	0.76	0.56	-0.07	0.21	0.63	0.47	0.46	1.07	0.42	0.42	1.07	-0.57	0.36	-0.57	0.47	0.57	0.11	0.53	0.57	0.2	0.69	0.69
A_06_P6741	YOR377W || ATF1 || 1047664	1	-0.29	0.28	0.15	0.54	0.37	0.71	-0.19	0.11	0.53	0.07	0.16	0.53	0.06	0.23	-0.6	0.54	0.67	0.24	0.53	0.36	0.15	0.37	0.54
A_06_P6740	YOR376W || || 1043280	1	-0.15	0.18	-0.02	1.09	0.16	-0.29	0.78	0.25	0.01	0.61	0.3	0.2	0.27	0.28	-0.13	0.13	-0.17	-0.08	0.4	0.17	0.04	0.18	0.23
A_06_P6739	YOR375C || GDH1 || 1041783	1	0.29	-1.14	-0.78	-0.03	-0.95	-0.9	0.15	-0.79	-1.13	-0.29	-0.84	-0.87	-0.9	-1.19	-0.12	-1.07	-1.29	-0.31	-0.95	-1.13	-0.34	-1.37	-0.83
A_06_P6738	YOR374W || ALD4 || 1041340	1	0.09	2.9	3.63	-0.65	3.48	3.21	-0.37	3.29	3.3	-0.52	3.33	3.16	2.71	3.26	0.43	2.92	3.54	-0.25	3.16	3.32	-0.54	3.13	3.19
A_06_P6737	YOR373W || NUD1 || 1039188	1	-0.28	0.75	-0.42	0.52	-0.27	0.61	0.46	-0.36	0.49	0.69	-0.19	0.79	-0.91	-0.03	-0.75	0.22	-0.33	0.12	-0.19	0.18	0.14	0.13	-0.03
A_06_P6736	YOR372C || NDD1 || 1034865	1	-0.23	0.68	0.28	-0.27	0.89	0.24	-0.16	0.73	0	-0.05	0.71	0.33	0.72	0.27	-0.28	0.93	0.43	0.19	0.84	0.47	0.13	0.24	0.93
A_06_P6735	YOR371C || GPB1 || 1031651	1	0.03	-0.89	-0.1	-0.53	-0.13	-0.33	-0.59	-0.3	-0.65	-0.55	-0.25	-0.49	-0.07	-0.3	-0.01	-0.42	0.03	-0.1	-0.35	-0.28	-0.18	-0.33	-0.18
A_06_P6734	YOR370C || MRS6 || 1029311	1	-0.06	-0.35	0.07	-0.16	-0.66	0.45	0.17	-0.6	0.17	0.38	-0.53	0.38	-0.73	0.04	-0.5	-0.74	0.05	0.04	-0.65	0.2	0.07	0.21	-0.47
A_06_P6733	YOR369C || RPS12 || 1028406	1	-0.34	-0.16	0.16	-0.86	-0.47	0.08	-0.34	-0.27	0	-0.09	0.06	0.11	0.71	0.39	0.11	0.05	0.48	0.29	0.18	0.44	0.17	0.52	0.39
A_06_P6732	YOR368W || RAD17 || 1027803	1	0.07	0.48	-0.16	-0.12	-0.06	-0.1	0.27	0.21	0.05	0.28	0.2	0.09	-0.28	-0.23	-0.24	0.15	-0.43	0.01	-0.03	-0.08	-0.03	-0.12	-0.09
A_06_P6731	YOR367W || SCP1 || 1026490	1	0.07	-0.5	0.06	-0.88	-0.07	-0.38	-0.41	-0.06	-0.16	-0.35	0.13	-0.31	0.58	-0.12	0.53	-0.3	0.05	-0.07	-0.16	-0.14	-0.08	-0.04	-0.14
A_06_P6730	YOR366W || || 1025523	1	0.42	-0.01	0.02	-0.24	-0.19	0.41	0.25	0.04	0.56	0.39	0.02	0.47	-0.98	-0.24	-0.48	-0.25	-0.33	-0.15	-0.19	-0.17	-0.06	-0.18	-0.24
A_06_P6729	YOR365C || || 1023576	1	-0.06	2.36	1.08	0.89	1.34	1.53	0.65	1.62	1.53	0.85	1.71	1.48	0.9	0.83	-0.84	1.37	1.04	-0.02	2.25	1.19	0.16	1.19	1.46
A_06_P6728	YOR364W || || 1023605	1	-0.08	-0.46	-0.1	-0.04	0.13	-0.01	-0.55	0.08	0.18	-0.12	0.03	-0.04	-0.53	-0.48	0.07	-0.02	0.07	0	0.16	0.46	0.12	0.35	0.12
A_06_P6727	YOR363C || PIP2 || 1020222	1	-0.14	-0.79	0.05	-0.41	0.09	-0.28	-0.7	0.18	-0.31	-0.48	0.22	-0.19	0.3	-0.03	0.07	0.06	0.27	0.12	0.21	-0.11	0.19	0.1	0.29
A_06_P6726	YOR362C || PRE10 || 1017995	1	-0.06	-0.26	0.59	-0.23	-0.11	0.06	-0.15	-0.01	0.39	-0.22	0.33	0.13	0.7	0.62	0.71	0.13	0.51	0.12	0.37	0.62	0.07	0.83	0.33
A_06_P6725	YOR361C || PRT1 || 1015501	1	-0.17	-0.15	-0.26	-0.56	-0.49	-0.07	-0.28	-0.35	-0.25	0.15	-0.37	-0.04	-0.23	0.06	0.14	-0.27	-0.14	0.06	-0.36	0.06	0.12	0.06	-0.31
A_06_P6724	YOR360C || PDE2 || 1013443	1	-0.17	0.63	0.53	1.18	0.52	0.34	0.52	0.72	0.38	0.17	0.8	0.22	1.48	0.8	0.35	0.69	0.84	0.11	1.24	1.03	0.3	0.99	1.24
A_06_P6723	YOR359W || VTS1 || 1012560	1	-0.45	-1.39	0.52	0.09	-1.86	0.6	-0.08	-1.74	0.18	0.18	-1.7	0.14	-1.21	0.84	0.17	-1.44	0.84	0.36	-1.23	0.98	0.5	1.06	-0.99
A_06_P6722	YOR358W || HAP5 || 1010604	1	0.13	0.68	-0.09	0.12	0.63	-0.08	0.27	0.47	0.11	0.28	0.21	-0.05	-0.13	-0.09	-0.13	0.33	-0.26	-0.15	0.36	-0.49	0.03	-0.32	0.1
A_06_P6721	YOR357C || SNX3 || 1009403	1	-0.06	-0.45	-0.08	-0.37	-0.18	-0.15	-0.42	0.02	0.35	-0.2	0.08	0.35	0.1	0.13	0.29	0.06	0.36	0.04	0.08	0.25	-0.02	0.23	0.16
A_06_P6720	YOR356W || CIR2 || 1008845	1	-0.1	0.58	0.46	-0.23	-0.01	0.56	0.57	0.38	0.72	0.59	0.35	0.68	-0.4	0.17	-0.57	0.17	0.24	0.05	0.27	0.13	0.38	0.19	0.35
A_06_P6719	YOR355W || GDS1 || 1006585	1	-0.5	-1.13	0.57	-0.09	-1.34	0.29	-0.16	-1.2	0.27	-0.03	-1	0.09	-0.45	0.94	0.66	-0.78	1.14	0.39	-0.57	1.07	0.38	1.13	-0.36
A_06_P6718	YOR354C || MSC6 || 1001359	1	-0.06	-0.22	0.04	-0.49	0.02	-0.11	-0.23	0.09	0.07	-0.24	0.17	-0.12	0.08	-0.12	0.05	0.22	0.19	0.09	0.13	-0.19	0.12	0.03	0.18
A_06_P6717	YOR353C || SOG2 || 998536	1	0.13	0.76	0.29	-0.13	0.86	-0.12	0.11	0.83	-0.18	0.01	0.97	-0.19	1.34	0.04	0.27	0.83	-0.04	0.08	0.94	0.04	0.12	-0.03	0.9
A_06_P6716	YOR352W || TFB6 || 998073	1	-0.01	0.14	0.36	0.85	0.26	0.46	0.39	0.26	0.5	0.09	0.36	0.36	-0.25	0.06	-0.56	-0.12	0.01	0.04	0.33	0.12	-0.07	0.15	0.38
A_06_P6715	YOR351C || MEK1 || 995199	1																2.12
A_06_P6714	YOR350C || MNE1 || 993088	1	0.02	-0.62	0.69	-0.42	-0.41	0.38	-0.28	-0.19	0.33	-0.15	-0.05	0.4	0.19	0.74	0.25	-0.21	0.96	0.17	0.18	0.79	0	0.83	0.21
A_06_P6713	YOR349W || CIN1 || 992573	1	-0.23	0.42	0.31	-0.59	-0.03	0.47	-0.03	0.13	0.53	0.31	0.26	0.54	0.64	0.63	-0.08	0.36	0.53	0.25	0.6	0.55	0.32	0.81	0.61
A_06_P6712	YOR348C || PUT4 || 986939	1	0.6	2.64	3.39	-0.57	3.61	2.67	-0.17	3.54	2.66	0.27	3.72	2.97	4.18	3.38	-0.67	2.7	2.84	0.3	4.19	3.22	0.32	2.88	3.66
A_06_P6711	YOR347C || PYK2 || 985116	1	0.06	0.13	-0.08	0.03	0.07	-0.17	0.22	0.27	0.03	0.17	0.05	-0.02	-0.16	-0.33	-0.76	-0.12	-0.34	-0.04	0.14	-0.46	-0.13	-0.39	0.16
A_06_P6710	YOR346W || REV1 || 984595	1	-0.07	0.02	-0.25	0.28	-0.99	0.5	0.23	-1.04	0.5	0.35	-0.99	0.67	-1.72	0.12	-0.41	-0.44	-0.21	0.05	-0.82	0.23	0.12	0.08	-0.9
A_06_P6709	YOR345C || || 981976	1	-0.06	1.92	0.83	-0.73	2.37	0.08	-0.06	2.47	0.5	-0.75	2.5	0.29	2.65	0.16	0.03	1.91	0.29	-0.14	2.08	0	-0.17	0.14	2.29
A_06_P6708	YOR344C || TYE7 || 977200	1	0.11	-0.27	-0.32	1.16	-1.06	0.15	0.55	-0.82	0.12	0.66	-1	0.27	-0.98	-0.2	-0.52	-0.99	-0.63	0.04	-0.76	-0.14	0.21	-0.11	-0.63
A_06_P6707	YOR343C || || 968352	1	0.34	1.17	0.09	1.59	-0.05	0.57	1.41	0.46	1	1.37	0.55	1.36	0.01	0.1	-1.02	0.07	-0.77	0.13	0.49	0.27	0.46	0.57	0.35
A_06_P6706	YOR342C || || 966726	1	-0.44	-1.99	0.12	-0.5	-2.73	0.1	0.19	-1.87	0.76	0.33	-1.59	0.88	-1.96	0.43	-0.07	-1.85	0.55	0.36	-1.31	0.96	0.64	1.28	-1.16
A_06_P6705	YOR341W || RPA190 || 965702	1	-0.24	-1.48	-0.64	0.48	-1.83	-0.1	-0.16	-1.66	-0.06	-0.03	-1.56	0.14	-1.47	0.03	-0.01	-1.4	-0.22	0.16	-1.49	0.13	0.26	0.16	-1.41
A_06_P6704	YOR340C || RPA43 || 959242	1	-0.16	-1.01	0.11	-0.5	-1.79	0.14	-0.27	-1.12	-0.1	0.05	-1.17	0.08	-0.75	0.32	0.29	-1.18	0.24	0.12	-1.34	0.72	0.21	0.6	-1.22
A_06_P6703	YOR339C || UBC11 || 958505	1			-0.47	-0.86		-1.24	-1.32	-0.44	-1.02		-0.62	-0.79		-0.04	1.31	-0.69	-0.09					-0.56
A_06_P6702	YOR338W || || 957778	1	0.07	0.36	2.47	-0.18	0.3	2.45	0.3	1.23	2.58	0.76	1.13	2.77	0.95	2.95	0.48	0.24	3.33	0.35	0.95	3.23	0.56	3.3	1.33
A_06_P6701	YOR337W || TEA1 || 956503	1	-0.11	0.43	0.18	0.53	-0.27	0.67	0.52	-0.35	0.32	0.77	-0.39	0.56	-0.7	0.4	-0.44	-0.25	0.31	0.2	-0.42	0.44	0.27	0.54	-0.31
A_06_P6700	YOR336W || KRE5 || 953678	1	0.09	-0.96	-0.08	-1.09	-0.11	-0.63	-0.76	-0.19	-0.7	-0.8	-0.31	-0.89	0.06	-0.14	0.85	-0.21	0.18	-0.22	-0.36	-0.26	-0.07	-0.34	-0.3
A_06_P6699	YOR335C || ALA1 || 946456	1	-0.2	-0.85	-0.5	-0.95	-0.89	-0.15	-0.41	-0.8	-0.42	-0.14	-0.74	-0.3	-0.74	-0.23	0.39	-0.58	-0.36	0.02	-0.66	-0.12	0.04	-0.12	-0.6
A_06_P6698	YOR334W || MRS2 || 945755	1	-0.13	-0.31	-0.13	0.38	-0.44	0.27	0.11	-0.63	-0.03	0.25	-0.5	-0.32	-0.93	-0.41	-0.37	-0.46	-0.41	0.04	-0.47	-0.4	0.06	-0.2	-0.32
A_06_P6697	YOR333C || || 944764	1																1.1		-0.23
A_06_P6696	YOR332W || VMA4 || 944142	1	0.27	-0.44	-0.1	-0.73	0.34	-0.29	-0.32	0.19	-0.3	-0.5	0.04	-0.49	-0.34	-0.11	0.8	-0.23	-0.02	-0.21	-0.08	-0.38	-0.17	-0.4	-0.2
A_06_P6695	YOR331C || || 943783	1	0	-0.04	-0.68	0.18	-0.35	-0.43	0.05	-0.18	-0.3	0.2	-0.18	-0.22	-0.23	-0.41	0.04	-0.16	-0.58	-0.04	-0.29	-0.32	0.02	-0.33	-0.07
A_06_P6694	YOR330C || MIP1 || 939837	1	0.27	0.05	-0.13	0.84	0.07	0.27	0.62	-0.21	0.22	0.16	-0.42	0.31	-0.87	-0.14	-0.34	-0.48	-0.32	-0.29	-0.39	-0.19	-0.17	-0.44	-0.61
A_06_P6693	YOR329C || SCD5 || 936791	1	-0.2	-0.72	-0.31	0.26	-0.78	-0.17	-0.07	-0.97	-0.29	-0.04	-0.85	-0.41	-0.81	-0.15	0.14	-0.68	-0.28	-0.04	-0.73	-0.05	-0.05	-0.16	-0.6
A_06_P6692	YOR328W || PDR10 || 936362	1	0.1	1.23	0.57	0.37	0.93	0.72	0.93	1.01	0.97	0.78	0.78	0.97	0.35	0.33	-0.28	0.65	0.06	-0.14	0.88	0.34	0.03	0.32	0.84
A_06_P6691	YOR327C || SNC2 || 930787	1	-0.08	-0.68	0.04	-0.62	-0.52	-0.14	0.08	-0.4	0.13	0.27	-0.31	0.35	-0.4	-0.07	-0.21	-0.6	-0.02	0.29	-0.26	0.24	0.35	0.3	-0.21
A_06_P6690	YOR326W || MYO2 || 930318	1	0.15	-0.74	-0.12	-0.78	-0.52	-0.09	-0.3	-0.55	-0.03	-0.11	-0.49	-0.02	-0.64	-0.1	0.27	-0.64	-0.11	-0.15	-0.64	-0.11	-0.02	-0.07	-0.58
A_06_P6689	YOR325W || || 924817	1	-0.05	-0.68	-0.66	-0.01	-0.53	-0.16	-0.68	-0.47	-0.52	-0.38	-0.46	-0.34	-0.66	-0.13	-0.21	0.15	-0.64	-0.12	0.01	0.14	-0.21	-0.32	-0.24
A_06_P6688	YOR324C || FRT1 || 923282	1	-0.02	-0.59	-0.35	-0.27	-0.08	-0.79	0.04	-0.2	-0.65	-0.3	-0.3	-0.72	-0.01	-0.39	0.83	-0.37	-0.73	-0.13	-0.29	-0.41	-0.16	-0.43	-0.23
A_06_P6687	YOR323C || PRO2 || 921537	1	0.06	-0.27	-0.46	-0.57	0.03	-0.42	-0.43	-0.09	-0.67	-0.47	-0.1	-0.89	-0.39	-0.46	0.66	0.13	-0.54	-0.17	-0.16	-0.48	-0.09	-0.56	-0.22
A_06_P6686	YOR322C || LDB19 || 918622	1	0.04	-0.17	0.06	-0.33	0.04	-0.14	-0.08	-0.22	-0.22	0.03	-0.04	-0.17	-0.1	-0.15	-0.07	-0.31	0.02	-0.05	-0.08	-0.13	-0.03	-0.21	-0.12
A_06_P6685	YOR321W || PMT3 || 918047	1	0.09	-0.84	-1.22	-0.08	-0.47	-1.37	-0.26	-0.77	-1.31	-0.3	-0.92	-1.34	-0.19	-1.12	0.59	-0.65	-1.24	-0.3	-0.79	-1.37	-0.23	-1.17	-0.8
A_06_P6684	YOR320C || GNT1 || 913786	1	0.06	-0.96	-0.24	-0.36	-0.97	-0.38	-0.36	-1.05	-0.31	-0.04	-0.98	-0.38	-0.65	-0.27	0.33	-0.98	-0.2	-0.03	-0.98	-0.27	-0.15	-0.22	-1.14
A_06_P6683	YOR319W || HSH49 || 913221	1	0.03	0.18	0.4	-0.54	0.61	-0.29	-0.54	-0.01	-0.27	-0.31	0.26	-0.22	1.23	0.35	0.61	0.61	0.52	0.11	0.91	0.42	0.11	0.49	0.41
A_06_P6682	YOR318C || || 911824	1	0.29	0.37	-0.11	0.41	0.72	0.4	-0.86	0.15	-0.28	-0.6	-0.03	-0.1	0.29	-0.03	-0.23	0.64	0.13	-0.15	0.24	0.08	-0.57	-0.34	-0.2
A_06_P6681	YOR317W || FAA1 || 911152	1	0.23	0.04	-0.38	-0.01	0.4	-0.81	0.04	0.27	-0.48	0.09	0.23	-0.81	0.45	-0.29	0.22	-0.1	-0.82	-0.05	0.46	-0.43	-0.17	-0.5	0.15
A_06_P6680	YOR316C || COT1 || 906275	1	0.05	-0.77	-0.02	-1.18	-0.08	-0.33	-0.57	-0.25	-0.32	-0.23	-0.43	-0.26	0.1	-0.09	0.18	-0.49	0.15	0.05	-0.03	-0.12	0	-0.04	-0.41
A_06_P6679	YOR315W || SFG1 || 905720	1	0.58	-3.35	-1.66	1.25	-3.74	0.21	-0.29	-3.55	-0.83	-0.56	-3.69	-0.7	-4.24	-1.05	-0.49	-3.85	-1.95	0.04	-3.94	-0.88	-0.44	-1.07	-3.99
A_06_P6677	YOR314W || || 903300	1	-0.3	0.54	-0.19	0.48	-0.24	0.82	0.19	-0.28	0.8	0.49	-0.4	0.88	-1.74	0.17	-0.62	0.07	-0.35	-0.04	-0.18	0.34	-0.08	0.07	-0.12
A_06_P6676	YOR313C || SPS4 || 902007	1	1.32	0.43	-1.35	1.62	-0.68	0.51	0.16	-0.19	-0.62	0.12	-0.58	-0.75	-3.03	-1.87	-1.33	-1.28	-3.06	-0.33	-1.92	-1.91	-1	-2.43	-2.33
A_06_P6675	YOR312C || RPL20B || 900311	1	-0.26	-1.45	-0.77	-1.06	-1.16	-1.26	-0.71	-0.86	-1.17	-0.39	-0.64	-0.99	0.03	-0.48	0.44	-0.8	-0.33	0.25	-0.57	-0.24	0.18	-0.24	-0.46
A_06_P6674	YOR311C || DGK1 || 899109	1	0.05	0.15	0.22	-0.09	-0.46	0.35	0.21	-0.42	0.26	0.38	-0.43	0.34	-0.99	-0.11	-0.28	-0.2	-0.04	-0.07	-0.48	0.01	0.08	0.06	-0.48
A_06_P6673	YOR310C || NOP58 || 897321	1	-0.2	-0.03	-0.21	0.12	-1.4	0.12	0.27	-1.01	-0.14	0.65	-0.9	0.18	-0.81	-0.2	-0.56	-0.9	-0.45	0.19	-0.9	-0.15	0.32	0	-0.93
A_06_P6672	YOR309C || || 896698	1	-0.03	-1.63	-0.61	-0.99	-1.72	-0.65	-0.33	-1.53	-0.66	-0.07	-1.7	-0.5	-1.32	0.01	0.56	-1.69	-0.15	0.16	-1.67	-0.01	0.33	-0.12	-1.8
A_06_P6671	YOR308C || SNU66 || 894629	1	0.1	0.35	-0.19	0.94	-0.7	0.7	0.82	-0.89	0.42	0.95	-0.91	0.74	-1.83	-0.14	-0.81	-0.72	-0.53	-0.13	-0.89	-0.14	-0.06	-0.27	-1.03
A_06_P6670	YOR307C || SLY41 || 892822	1	-0.11	-0.11	0.38	0.12	-0.16	0.73	0.05	-0.04	0.53	0.27	-0.1	0.69	-0.64	0.29	-0.82	-0.2	0.37	0.04	-0.08	0.4	0.16	0.32	0.03
A_06_P6669	YOR306C || MCH5 || 890030	1	-0.1	0.41	-0.39	0.48	-0.2	0.64	0.35	-0.38	0.13	0.57	-0.46	0.6	-1.13	0.2	-0.54	-0.29	-0.35	-0.14	-0.5	0.35	0.14	0	-0.42
A_06_P6668	YOR305W || RRG7 || 889595	1	0.05	-0.12	0.02	-0.14	-0.31	0.17	0.01	-0.31	-0.1	0.16	-0.19	0.11	0.13	0.04	-0.24	-0.35	0.01	0.08	-0.19	0.14	0.08	0.15	-0.24
A_06_P6667	YOR304W || ISW2 || 887713	1	0.24	-0.29	0.03	0.27	-0.1	0.04	0.07	-0.38	-0.29	0.06	-0.28	0.02	-0.32	0	-0.08	-0.55	-0.2	-0.26	-0.37	-0.05	-0.23	-0.24	-0.48
A_06_P6666	YOR304C-A || BIL1 || 888634	1	0.2	0.01	-0.56	0.02	-0.31	0.08	0.3	-0.21	-0.07	0.42	-0.56	0.08	-1.2	-0.08	-0.26	-0.4	-0.44	0	-0.53	-0.29	0.04	-0.17	-0.82
A_06_P6665	YOR303W || CPA1 || 883844	1	-0.41	0.73	0.05	-0.02	0.44	0.55	-0.32	0.13	0.25	0.09	0.13	0.6	1.15	0.84	0.09	0.92	0.58	0.14	0.92	1.06	0.39	1.17	0.87
A_06_P6664	YOR302W || || 882775	1	-0.3	1.38	-0.49	0.4	0.56	0.5	0.24	0.29	0.11	0.47	-0.01	0.52	0.19	0.18	-0.88	0.83	-0.02	0.18	0.58	0.23	0.17	0.24	0.37
A_06_P6663	YOR301W || RAX1 || 882034	1	-0.15	-0.83	-0.6	-0.1	-0.66	-0.42	-0.14	-0.82	-0.55	-0.14	-0.95	-0.44	-0.59	-0.1	0.38	-0.69	-0.41	0.04	-0.65	-0.12	0.12	-0.02	-0.89
A_06_P6662	YOR300W || || 880734	1	0.18	1.48	-0.23	0.89	1.05	0.13	0.37	0.76	0.08	0.44	0.86	-0.05	1.02	-0.21	-0.51	1	-0.41	-0.11	0.81	-0.23	-0.01	-0.4	0.83
A_06_P6661	YOR299W || BUD7 || 880489	1	0.05	0.92	-0.14	0.65	0.45	0.25	0.37	0.34	0.26	0.39	0.38	0.34	-0.06	-0.17	-0.4	0.45	-0.32	-0.11	0.24	-0.32	-0.09	-0.34	0.28
A_06_P6660	YOR298W || MUM3 || 876775	1	-0.02	2.18	0.37	0.13	1.66	0.16	0.16	1.76	0.09	0.29	1.5	0.17	1.44	0.07	-0.71	1.33	-0.04	0.09	1.56	-0.25	0.08	-0.14	1.48
A_06_P6659	YOR298C-A || MBF1 || 877258	1	0.02	3	2.32	0.28	2.74	2.16	0.3	2.89	2.25	0.26	2.44	2.05	2.17	2.05	-0.48	2.47	2.04	0.01	2.57	1.69	-0.31	1.64	2.49
A_06_P6658	YOR297C || TIM18 || 874967	1	-0.26	-0.49	0.39	0.64	-0.3	0.45	-0.06	-0.18	0.15	-0.34	-0.04	-0.03	0.06	0.27	-0.37	-0.24	0.12	0.02	0.09	0.33	0.19	0.47	0.27
A_06_P6657	YOR296W || || 873946	1	0.05	-0.26	0.04	0.61	-0.73	0.3	0.25	-0.8	-0.02	0.46	-0.63	0.11	-0.52	-0.26	-0.9	-0.77	-0.19	0.09	-0.78	-0.16	-0.06	-0.08	-0.62
A_06_P6656	YOR295W || UAF30 || 869708	1	0.03	-0.32	-0.03	0.07	-0.52	-0.05	0.07	-0.41	-0.09	0.16	-0.34	0.07	-0.42	0.08	0.42	-0.02	-0.01	0.04	-0.58	0.23	0.04	0.18	-0.55
A_06_P6655	YOR294W || RRS1 || 868816	1	-0.19	-2.46	-0.3	0.81	-3.21	0.77	0.17	-3.05	0.32	0.31	-3.07	0.57	-3.45	0.31	-0.35	-2.87	0.3	0.29	-3.02	0.6	0.39	0.56	-2.97
A_06_P6654	YOR293W || RPS10A ||	1	-0.17	-1.21	-1.04	-0.58	-1.35	-1.36	-0.07	-1.02	-1.06	-0.11	-0.99	-1.26	-0.57	-0.6	0.68	-1.02	-0.56	0.1	-0.81	-0.42	0.1	-0.45	-0.82
A_06_P6653	YOR292C || || 865693	1	0.08	0.78	0.52	0.15	0.83	0.13	-0.11	1.04	0.08	-0.05	0.91	-0.08	1.02	0.11	-0.17	0.64	0.28	-0.15	0.67	0.01	-0.19	-0.08	0.78
A_06_P6652	YOR291W || YPK9 || 865393	1	-0.05	-0.32	0.34	0.58	-0.21	0.28	0.25	-0.11	0.39	-0.09	-0.16	0.16	-0.47	0.31	0.4	-0.36	-0.01	-0.19	-0.39	0.16	-0.23	0.28	-0.25
A_06_P6651	YOR290C || SNF2 || 855329	1	0.14	-0.65	-0.12	-1.07	0.17	-0.47	-0.53	0	-0.64	-0.59	-0.12	-0.6	-0.03	-0.24	0.41	-0.39	-0.14	-0.16	-0.34	-0.55	-0.27	-0.48	-0.41
A_06_P6650	YOR289W || || 853974	1	0.35	0.92	0.21	1.29	0.6	0.35	0.59	0.74	0.57	0.25	0.68	0.37	-0.11	-0.25	-0.41	0.36	-0.24	-0.38	0.22	-0.37	-0.35	-0.23	0.35
A_06_P6649	YOR288C || MPD1 || 852277	1	-0.18	0.17	-0.97	-0.11	-0.29	-1.21	0.1	-0.06	-1.04	-0.01	0.12	-1.17	-0.11	-1.34	-0.14	0.03	-1.03	0.04	-0.15	-1.3	0.05	-0.99	0.18
A_06_P6648	YOR287C || RRP36 || 851116	1	0.06	-0.56	0.44	-0.05	-1.17	0.71	0.11	-0.63	0.43	0.3	-0.74	0.97	-1.04	0.84	-0.01	-0.78	0.58	0.09	-1.11	1.11	0.17	0.95	-1.07
A_06_P6647	YOR286W || RDL2 || 850446	1	-0.04	-0.9	-0.46	-0.9	-0.49	-0.97	-0.45	-0.33	-0.56	-0.23	-0.54	-0.74	-0.13	-0.39	0.65	-0.53	-0.21	0.16	-0.49	-0.33	0.18	-0.25	-0.67
A_06_P6646	YOR285W || RDL1 || 849975	1	-0.02	0.1	0.98	-0.69	1.06	0.26	-0.32	1.18	0.59	-0.93	1.3	0.46	1.67	1.04	1.21	1.01	1.17	-0.12	1.19	1.17	-0.2	1.1	1.37
A_06_P6645	YOR284W || HUA2 || 849050	1	0.04	0.2	-0.83	0.82	-0.41	-0.89	0.52	-0.23	-0.73	0.38	-0.17	-0.84	-0.32	-1.2	-0.27	-0.22	-1.45	-0.05	-0.61	-0.95	0.04	-0.95	-0.3
A_06_P6644	YOR283W || || 848045	1	0.18	0	0.02	-0.06	-0.33	-0.07	0.16	0.03	-0.01	0.25	-0.12	-0.01	-0.05	-0.02	0.03	-0.33	0.02	0.06	-0.28	0.1	-0.01	0.13	-0.22
A_06_P6643	YOR282W || || 847030	1	-0.12	0.09	-0.47	-0.59	-0.45	-0.36	0.05	-0.29	0.04	0.27	-0.21	0.04	-0.55	-0.06	0.12	-0.17	-0.3	0.01	-0.18	-0.07	0.15	-0.04	-0.28
A_06_P6642	YOR281C || PLP2 || 846503	1	0.21	0.54	0.06	0.1	-0.15	0.25	0.63	0.08	0.44	0.24	-0.04	0.53	-0.93	-0.18	-0.27	-0.32	-0.68	-0.2	-0.39	-0.19	-0.11	-0.21	-0.57
A_06_P6641	YOR280C || FSH3 || 845223	1	0.26	0.57	0.14	0.58	0.4	-0.17	0.18	0.94	0.2	0.28	0.87	-0.08	0.67	-0.05	0.28	0.42	-0.29	0.02	0.59	0.06	0.07	0.12	0.58
A_06_P6640	YOR279C || RFM1 || 843765	1	0.09	0.7	-0.02	-0.89	1.07	-0.6	-0.46	1.26	-0.66	-0.6	1.17	-0.61	1.56	-0.01	0.49	1.05	-0.02	-0.13	1.02	0.12	-0.1	-0.16	1.05
A_06_P6639	YOR278W || HEM4 || 843525	1	-0.15	-0.64	0.21	-0.78	-0.19	-0.35	-0.62	0.12	-0.33	-0.59	0.27	-0.4	0.66	0.21	0.65	0.08	0.56	0.12	0.17	0.38	0.15	0.44	0.33
A_06_P6638	YOR277C || || 841668	1	-0.2	0.47	-0.15	1.4	-0.73	0.34	0.69	-0.61	0.38	1.14	-0.56	0.59	-1.23	-0.2	-1.13	-0.7	-0.85	0.13	-1.08	-0.06	0.14	-0.21	-0.65
A_06_P6637	YOR276W || CAF20 || 841679	1	-0.12	-0.91	-0.31	0.03	-0.8	-0.61	-0.47	-0.35	-0.46	-0.16	-0.28	-0.34	-0.18	-0.41	-0.14	-0.37	-0.15	0.06	-0.44	-0.24	0.2	-0.22	-0.27
A_06_P6636	YOR275C || RIM20 || 839224	1	0.08	0.75	0.47	-0.16	0.92	-0.12	-0.12	0.95	-0.23	-0.17	1.05	-0.27	1.33	-0.02	0.1	0.75	0.2	0.03	0.97	-0.2	-0.06	-0.05	1
A_06_P6635	YOR274W || MOD5 || 838872	1	0.33	-1.7	-0.31	-0.98	-1.19	-0.7	-0.64	-1.09	-0.73	-0.44	-1.3	-0.57	-1.13	-0.21	0.44	-1.55	-0.22	-0.08	-1.3	-0.29	0.11	-0.37	-1.58
A_06_P6634	YOR273C || TPO4 || 834494	1	0.52	1.63	-1.23	-0.29	1.49	-2.19	0.3	1.7	-1.39	0.36	1.5	-1.38	0.87	-2.25	-0.88	0.43	-2.51	-0.02	1.14	-2.48	0.11	-2.51	0.89
A_06_P6633	YOR272W || YTM1 || 833905	1	-0.06	-0.43	-0.17	0.05	-1.13	0.08	0.04	-0.89	0.14	0.23	-0.97	0.18	-0.63	0.31	0.12	-0.84	0.07	0.19	-0.96	0.36	0.38	0.48	-0.97
A_06_P6632	YOR271C || FSF1 || 831159	1	-0.19	-1.75	-0.62	-1.74	-1.37	-1.29	-0.95	-0.94	-0.91	-0.51	-1.17	-1.01	-0.13	-0.14	1.26	-1.06	-0.09	0.15	-1.04	0.03	0.33	0.15	-0.88
A_06_P6631	YOR270C || VPH1 || 828274	1	-0.01	-0.41	0.51	-0.73	0.15	-0.19	-0.28	0.28	-0.13	-0.35	0.39	-0.24	0.75	0.54	0.73	0.09	0.43	-0.1	0.39	0.44	-0.09	0.62	0.46
A_06_P6630	YOR269W || PAC1 || 827672	1	-0.09	-0.23	-0.32	-1.11	-0.35	-0.77	-0.32	0.11	-0.68	-0.16	-0.1	-0.81	0.54	-0.1	0.54	-0.12	0.1	0.3	0.02	-0.02	0.43	0.11	0.02
A_06_P6629	YOR268C || || 825558	1	-0.17	0.1	-0.73	-0.45	-0.39	-0.43	-0.16	-0.27	-0.19	0.06	-0.21	-0.08	-0.54	-0.39	-0.06	-0.05	-0.51	0.25	-0.13	-0.35	0.08	-0.25	-0.14
A_06_P6628	YOR267C || HRK1 || 822710	1	-0.08	-0.34	-0.06	-0.15	0.13	-0.61	-0.01	0.18	-0.42	-0.41	0.14	-0.4	0.78	0.08	0.89	-0.06	-0.3	-0.15	0.03	-0.07	0.09	-0.01	0.13
A_06_P6627	YOR266W || PNT1 || 822037	1	0.22	-0.35	-0.21	1.03	-0.59	-0.39	0.6	-0.48	-0.19	0.28	-0.41	-0.45	-0.59	-0.51	0.07	-0.64	-0.49	-0.22	-0.71	-0.46	-0.23	-0.4	-0.8
A_06_P6626	YOR265W || RBL2 || 820606	1	-0.11	0.02	0.43	-0.41	0.02	0.03	-0.14	0.06	0.02	-0.01	0.27	0.39	0.26	0.17	-0.28	0.12	0.29	0.11	0.14	0.35	0.07	0.33	0.22
A_06_P6625	YOR264W || DSE3 || 819925	1	0	-0.48	-1.24	0.05	-0.86	-0.44	0.46	-0.85	-0.57	0.08	-1	-0.38	-1.22	-0.78	-0.3	-0.68	-1.54	-0.17	-0.93	-0.76	-0.06	-0.77	-1.03
A_06_P6624	YOR263C || || 818922	1	-0.37	-0.43	-0.89	-0.25	-0.73	-1.19	0.03	-0.41	-0.67	0.1	-0.22	-0.77	0.4	-0.72	0.33	-0.28	-0.76	-0.04	-0.56	-0.32	0.09	-0.26	-0.1
A_06_P6623	YOR262W || GPN2 || 818053	1	0.03	0.22	0.48	-0.07	0.23	0.15	0	0.16	0.38	-0.3	0.11	0.16	0.38	0.34	0.34	0.48	0.43	0.08	0.24	0.32	0.08	0.49	0.1
A_06_P6622	YOR261C || RPN8 || 815963	1	-0.13	-0.23	0.65	0.91	0.13	0.52	0.14	0.22	0.8	-0.39	0.48	0.82	0.24	0.6	-0.18	0.41	0.46	0.08	0.52	0.72	0.08	0.74	0.55
A_06_P6621	YOR260W || GCD1 || 815641	1	-0.14	-0.77	0.43	0.06	-0.44	0.29	-0.45	-0.49	0.23	-0.16	-0.46	0.23	-0.32	0.39	-0.15	-0.23	0.66	0.19	-0.4	0.53	0.15	0.51	-0.29
A_06_P6620	YOR259C || RPT4 || 812601	1	0.1	1.06	0.9	0.61	0.25	1.09	0.61	0.2	1.03	0.67	0.16	1.2	-0.47	0.55	-0.96	0.04	0.22	-0.05	0.07	0.43	-0.14	0.31	-0.02
A_06_P6619	YOR258W || HNT3 || 812203	1	-0.01	0.15	-0.06	0.28	0.15	-0.09	0.02	0.2	0.02	0.18	0.49	0.03	0.45	-0.04	-0.19	0.39	-0.03	0.16	0.43	0.14	0.07	0.03	0.53
A_06_P6618	YOR257W || CDC31 || 811328	1	0.16	0.12	-0.08	0.14	-0.08	0.18	0.26	-0.31	0.06	0.24	-0.24	0.1	-0.45	-0.16	-0.1	-0.38	-0.29	-0.17	-0.35	-0.01	-0.04	-0.21	-0.35
A_06_P6617	YOR256C || TRE2 || 808388	1	0.03	-0.62	0.05	-0.87	0.12	-0.18	-0.5	-0.02	-0.27	-0.55	-0.08	-0.27	-0.18	-0.02	0.17	-0.04	0.33	-0.02	-0.04	-0.02	-0.06	-0.1	-0.18
A_06_P6616	YOR255W || OSW1 || 807885	1		0.36	-0.15	-0.63	0.72	-1.14	-0.6	0.75	-0.16			-0.57	1.2		0.09	0.8	0.49		0.89			0.04	0.77
A_06_P6615	YOR254C || SEC63 || 805233	1	0.04	-0.89	-0.15	-0.44	-0.52	-0.14	0.31	-0.54	-0.5	-0.57	-0.47	-0.67	-0.69	-0.34	0.28	-0.46	-0.31	-0.15	-0.55	-0.54	-0.04	-0.33	-0.5
A_06_P6614	YOR253W || NAT5 || 804709	1	-0.08	-0.09	-0.4	-0.07	-0.2	-0.19	-0.28	-0.02	-0.09	0.07	-0.07	0.02	-0.31	-0.19	-0.26	0.24	-0.15	0.14	-0.02	-0.2	0.17	-0.21	-0.16
A_06_P6613	YOR252W || TMA16 || 803911	1	-0.12	-0.38	0	-0.12	-1.42	0.61	0.05	-1.19	0.45	0.33	-1.07	0.75	-1.63	0.4	-0.26	-0.57	0.07	0.16	-0.82	0.53	0.37	0.59	-1.18
A_06_P6612	YOR251C || TUM1 || 802680	1	-0.13	0.07	-0.48	-0.28	-0.3	-0.34	-0.2	-0.21	-0.3	0.1	-0.3	-0.51	-0.16	-0.25	0.22	0.11	-0.28	0.23	-0.06	-0.2	0.12	-0.14	-0.04
A_06_P6611	YOR250C || CLP1 || 801210	1	0.07	0.15	-0.67	0.22	0.02	-0.9	-0.07	-0.08	-0.9	0	-0.01	-1.03	0.28	-0.78	-0.01	-0.02	-0.76	-0.14	-0.02	-0.86	-0.13	-0.77	0.06
A_06_P6610	YOR249C || APC5 || 798734	1	0.15	0.77	0.09	0.41	0.93	0.31	0.07	0.83	0.39	0.07	0.94	0.4	0.4	-0.18	-0.74	0.79	0.02	-0.04	0.79	-0.2	-0.12	-0.28	0.67
A_06_P6609	YOR248W || || 798256	1	0.21	-0.4	0.34	-0.86	-0.14	0.33	-0.1	-0.1	0.45	0.09	0.09	0.55	-0.39	0.2	0.01	-0.34	0.06	0.03	-0.14	0.39	-0.05	0.22	-0.19
A_06_P6608	YOR247W || SRL1 || 797724	1	-0.08	-0.53	-0.1	0.99	-0.85	-0.04	0.18	-0.71	-0.03	0.22	-0.57	0.07	-0.22	-0.04	-0.18	-0.62	-0.27	0.17	-0.38	0.22	0.16	0.08	-0.46
A_06_P6607	YOR246C || ENV9 || 795860	1	-0.01	0.19	-0.01	-1.01	0.77	-0.57	-0.66	0.68	-0.62	-0.3	0.59	-0.63	1.1	0.02	0.41	0.66	0.23	0.07	0.7	-0.08	0.12	-0.07	0.55
A_06_P6606	YOR245C || DGA1 || 794308	1	-0.03	0.14	0.54	-1.08	1.16	-0.3	-0.93	1.01	-0.08	-0.56	1.12	-0.36	2.17	0.66	1.25	1.14	0.9	0.15	1.42	0.73	0.08	0.64	1.44
A_06_P6605	YOR244W || ESA1 || 793697	1	0.18	0.45	0.46	-0.07	0.35	-0.01	0.11	0.28	0.03	-0.02	0.34	-0.05	0.49	0.19	0.09	0.18	0.06	-0.03	0.28	0.16	-0.18	0.09	0.24
A_06_P6604	YOR243C || PUS7 || 790412	1	-0.12	-2.15	-0.71	-1.07	-1.99	-0.94	-0.55	-1.86	-1.05	-0.34	-1.72	-1.01	-1.13	-0.41	0.57	-1.81	-0.36	0.21	-1.82	-0.39	0.14	-0.21	-1.74
A_06_P6603	YOR242C || SSP2 || 788819	1	0.18	-0.18	0.25	-0.6	-0.11	0.79	-0.02	-0.28	0.71	0.29	-0.07	1.12	-0.72	0.29	-0.41	-0.01	0.36	0.04	-0.45	0.44	0.12	0.52	-0.28
A_06_P6602	YOR241W || MET7 || 788456	1	0.12	-0.68	0.12	-0.4	-0.56	0.14	-0.03	-0.6	0	0.07	-0.58	-0.02	-0.61	-0.08	-0.21	-0.78	0.16	-0.04	-0.71	-0.09	0.01	-0.17	-0.71
A_06_P6601	YOR239W || ABP140 || 786547	1	0.28	-0.65	-0.51	-0.38	-0.33	-0.86	-0.38	-0.54	-1.09	-0.39	-0.72	-1.12	-0.42	-0.78	0.49	-0.89	-0.61	-0.39	-0.93	-0.93	-0.32	-0.99	-0.97
A_06_P6600	YOR238W || || 784374	1	-0.01	0.18	0.07	-0.12	0.05	0.33	-0.01	0.06	0.11	-0.07	0.09	0.04	-0.43	-0.13	0.21	0.1	-0.05	-0.08	-0.11	-0.1	0.02	-0.07	-0.08
A_06_P6599	YOR237W || HES1 || 783218	1	-0.08	1.66	0.45	-0.18	1.02	-0.01	0.89	1.63	1.15	0.76	1.57	1.07	1.1	0.35	0.07	1.81	0.66	-0.03	1.5	0.56	0.84	1.04	1.64
A_06_P6598	YOR236W || DFR1 || 781260	1	-0.01	-1.91	-1.21	0.01	-1.88	-1.26	0.05	-1.87	-0.9	-0.12	-1.96	-0.97	-1.72	-0.92	0.74	-1.84	-1.27	-0.02	-2	-0.57	0.04	-0.55	-1.88
A_06_P6597	YOR235W || IRC13 || 780077	1	-0.69	0.85	0.39	2.2		0.93	0.69	0.4	0.56	-0.09	0.13	0.92	-0.75	0.01	-0.94	-0.03	-0.23		0.53			0.35	0.59
A_06_P6596	YOR234C || RPL33B || 778736	1	-0.34	-1.07	-0.62	-1.04	-1.47	-0.61	-0.57	-1.22	-0.39	-0.03	-1.13	-0.27	-0.71	-0.08	0.66	-0.71	-0.18	0.25	-0.9	0.24	0.3	0.14	-0.79
A_06_P6595	YOR233W || KIN4 || 778011	1	-0.01	-0.78	-0.41	0.17	-0.98	-0.13	0.16	-1.05	-0.28	0.22	-0.95	-0.13	-0.91	-0.09	0.01	-0.97	-0.4	-0.04	-1.21	-0.1	-0.05	-0.04	-1.01
A_06_P6594	YOR232W || MGE1 || 774989	1	-0.17	-1.1	-0.27	0.35	-1.26	-0.4	0.3	-1.29	-0.34	-0.24	-0.99	-0.22	-0.79	-0.4	-0.12	-0.96	-0.53	0.08	-1.02	-0.23	0.06	-0.14	-0.89
A_06_P6593	YOR231W || MKK1 || 773963	1	-0.07	0.65	-0.12	0.32	0.04	0.32	0.33	-0.02	0.28	0.36	-0.17	0.31	-0.6	-0.01	-0.11	0.26	-0.24	0.09	-0.06	0.09	0	-0.02	-0.12
A_06_P6592	YOR230W || WTM1 || 771859	1	-0.01	0.75	0.26	0.14	0.8	0.23	0.06	0.84	-0.05	0.04	0.9	-0.26	0.5	-0.22	0.02	0.86	-0.03	-0.16	0.63	-0.45	0.05	-0.13	0.92
A_06_P6591	YOR229W || WTM2 || 769733	1	0.13	0.37	-0.29	0.72	-0.06	-0.05	0.36	-0.22	0	0.58	-0.48	0.05	-0.51	-0.31	-0.17	-0.2	-0.37	0.03	-0.27	-0.33	0.07	-0.41	-0.54
A_06_P6590	YOR228C || MCP1 || 766929	1	-0.08	-0.04	-0.28	-1.4	0.68	-1.17	-0.58	0.89	-0.87	-0.59	0.97	-0.99	1.47	-0.38	0.73	0.63	-0.05	0.06	0.98	-0.42	-0.01	-0.38	1.06
A_06_P6589	YOR227W || HER1 || 766394	1	0.03	-0.29	-0.34	0.1	0.31	-0.58	-0.16	0.23	-0.63	-0.5	0.25	-0.83	0.5	-0.4	0.5	0	-0.48	-0.34	0.11	-0.49	-0.28	-0.55	0.21
A_06_P6588	YOR226C || ISU2 || 761830	1	0.01	0.13	-0.73	-0.72	0.26	0.93	-0.3	0.54	1.31	-0.31	0.65	1.11	0.59	1.48	0.61	0.45	1.79	0.02	0.43	1.59	0.22	1.96	0.52
A_06_P6587	YOR225W || || 761562	1	-0.23	-1.01	0.59	-0.18		0.85	-0.87	-0.11	0.52			0.97		0.89	0.53	-0.01	0.87	-0.09	-0.2	0.79		1.25
A_06_P6586	YOR224C || RPB8 || 760852	1	-0.37	-1.91	-0.67	-1.64	-1.28	-1.24	-1.05	-1.02	-0.91	-0.51	-1.09	-1.02	0.02	-0.07	1.44	-0.82	0.16	0.25	-0.93	0.18	0.47	0.16	-0.68
A_06_P6585	YOR223W || || 760461	1	0.12	0.87	0.11	-0.97	1.83	-0.49	-0.72	1.79	-0.61	-0.83	1.4	-0.59	1.87	-0.06	0.46	1.58	0.27	-0.12	1.58	-0.27	-0.18	-0.57	1.42
A_06_P6584	YOR222W || ODC2 || 759194	1	-0.17	-0.94	-1	-1.31	-0.27	-1.41	-0.9	-0.31	-1.39	-0.57	-0.29	-1.59	0.48	-0.82	1.21	-0.18	-0.54	0.11	-0.38	-0.76	0.08	-0.63	-0.31
A_06_P6583	YOR221C || MCT1 || 756496	1	-0.18	1.2	1.12	0.06	0.78	1.15	0.03	0.73	0.97	0.28	0.93	0.95	0.85	0.83	-0.64	1	1.11	0.18	1.03	0.66	0.06	0.79	1.18
A_06_P6582	YOR220W || RCN2 || 756006	1	0.21	1.01	0.37	-0.07	1.33	-0.17	-0.14	1.22	-0.21	-0.16	1.28	-0.41	1.42	-0.32	-0.08	0.92	-0.13	-0.15	1.1	-0.58	-0.1	-0.63	1.22
A_06_P6581	YOR219C || STE13 || 752314	1	0.18	1.12	-0.4	0.42	0.51	0.33	0.4	0.3	0.47	0.35	0.45	0.35	-0.76	-0.61	-0.7	0.49	-0.87	-0.18	0.29	-0.72	-0.03	-0.66	0.13
A_06_P6580	YOR218C || || 751476	1	-0.06	-1.11	-0.48	-1.13	-0.75	-0.88	-0.68	-0.43	-0.82	-0.55	-0.48	-0.78	-0.25	-0.01	0.48	-0.42	-0.19	-0.02	-0.44	-0.42	0.15	-0.43	-0.38
A_06_P6579	YOR217W || RFC1 || 751588	1	-0.03	-0.36	-0.28	0.58	-0.8	0.31	0.32	-0.92	0.25	0.41	-0.85	0.41	-1.46	-0.3	-0.79	-0.83	-0.39	-0.04	-0.88	-0.38	-0.18	-0.41	-0.96
A_06_P6578	YOR216C || RUD3 || 747525	1	0.04	-1.17	-0.27	-0.76	-0.79	-0.55	-0.15	-0.93	-0.57	-0.27	-0.97	-0.48	-0.66	-0.08	0.44	-0.95	-0.27	-0.03	-0.92	-0.02	-0.15	-0.19	-0.97
A_06_P6577	YOR215C || AIM41 || 746897	1	0.11	-0.67	0.19	-0.39	0.08	-0.33	-0.37	0.03	-0.19	-0.46	-0.02	-0.4	0.45	0.24	0.53	-0.23	0.44	-0.08	0.05	-0.02	-0.25	0	-0.07
A_06_P6576	YOR214C || || 745788	1									-0.2				-0.01			1.6	0.23		1.01			0.02
A_06_P6575	YOR213C || SAS5 || 744675	1	0.01	-0.44	-0.86	0.12	-0.56	-0.44	-0.05	-0.74	-0.39	0.2	-1.14	-0.71	-1	-0.21	0.39	-0.51	-0.22	0.09	-0.59	-0.26	0.18	-0.28	-0.97
A_06_P6574	YOR212W || STE4 || 743961	1	0.2	-0.73	-0.34	-0.23	-1.04	-0.04	0.09	-0.9	-0.12	0.17	-0.94	-0.08	-1.38	-0.42	-0.27	-0.97	-0.65	-0.06	-1.18	-0.38	0.04	-0.4	-1.39
A_06_P6573	YOR211C || MGM1 || 738994	1	0.17	0.33	0.01	0.39	0.17	0.46	0.25	-0.05	0.38	0.05	-0.07	0.2	-0.23	0	-0.35	-0.06	0.01	-0.03	-0.06	-0.11	-0.05	-0.1	-0.15
A_06_P6572	YOR210W || RPB10 || 738454	1	-0.09	-1.27	-0.12	-0.08	-1.45	-0.38	0	-1.36	-0.31	0.1	-1.19	-0.36	-0.94	-0.14	0.01	-1.34	0.02	0.15	-1.29	0.03	0.32	0.12	-1.11
A_06_P6571	YOR209C || NPT1 || 736564	1	0.18	-0.66	-0.31	-0.3	-0.34	-0.51	-0.42	-0.51	-0.67	-0.52	-0.45	-0.76	-0.46	-0.46	0.53	-0.41	-0.45	-0.17	-0.66	-0.71	-0.15	-0.6	-0.71
A_06_P6570	YOR208W || PTP2 || 735957	1	-0.02	0.47	-0.14	0.16	0.57	0.13	0.39	0.11	-0.15	-0.02	0.38	-0.23	0	-0.14	0.21	0.55	-0.51	-0.09	0.5	-0.26	0.17	-0.32	0.52
A_06_P6569	YOR207C || RET1 || 730008	1	-0.08	-1.13	-0.01	-1.18	-0.83	-0.28	-0.58	-0.76	-0.43	-0.3	-0.79	-0.37	-0.11	0.19	0.5	-0.71	0.26	0.19	-0.71	0.33	0.24	0.22	-0.69
A_06_P6568	YOR206W || NOC2 || 729463	1	-0.12	-0.77	-0.13	0.72	-2.19	0.52	0.61	-2.02	0.17	0.76	-2.03	0.43	-2.01	0.17	-0.54	-1.81	-0.29	0.12	-2.06	0.39	0.19	0.34	-2.02
A_06_P6567	YOR205C || GEP3 || 725643	1	0.1	-0.61	0.16	-0.27	-0.27	-0.07	0.18	-0.44	-0.14	-0.1	-0.47	-0.09	-0.15	0.23	0.7	-0.41	0.15	-0.05	-0.36	0.28	-0.06	0.21	-0.4
A_06_P6566	YOR204W || DED1 || 724442	1	-0.18	-0.35	0.23	0.32	-0.46	0.45	-0.45	-0.46	0.41	-0.1	-0.79	0.67	-0.62	0.65	-0.52	-0.16	0.61	0.15	-0.39	0.57	0.17	0.51	-0.55
A_06_P6565	YOR203W || || 722702	1	-0.4	0.35	-0.27	-0.01	0.43	-0.36	-0.15	0.17	-0.28	0.09	0.11	-0.36	0.53	-0.14	0.38	0.58	0.25	0.09	0.29	-0.05	0.3	0.17	0.55
A_06_P6563	YOR201C || MRM1 || 720642	1	0.03	-1.18	-0.2	-1.04	-0.63	-0.57	-0.43	-0.52	-0.56	-0.44	-0.54	-0.65	-0.2	-0.25	0.58	-0.83	0.14	0.08	-0.7	-0.22	0.09	-0.1	-0.53
A_06_P6562	YOR200W || || 720665	1	0.18	0.35	0	1.41	-0.33	0.81	0.87	-0.51	0.74	0.88	-0.31	0.63	-1.41	-0.24	-0.28	-0.61	-0.83	-0.05	-0.95	-0.43	-0.31	-0.38	-0.76
A_06_P6561	YOR199W || || 720269	1					-0.39			-0.01								0.28	0.68			0.32
A_06_P6560	YOR198C || BFR1 || 718853	1	0.3	-1.18	-0.61	-0.62	-0.06	-0.64	-0.58	-0.23	-0.78	-0.43	-0.67	-0.66	-0.99	-0.48	0.14	-0.73	-0.29	-0.07	-0.82	-0.65	-0.03	-0.72	-0.84
A_06_P6559	YOR197W || MCA1 || 718314	1	0.19	-0.03	0.1	-0.67	0.29	0.08	-0.17	0.12	-0.15	-0.02	0.11	-0.19	-0.1	-0.21	0.06	-0.03	-0.04	-0.07	-0.08	-0.19	-0.07	-0.35	-0.04
A_06_P6558	YOR196C || LIP5 || 715738	1	0.19	0.06	0.19	0.21	0.02	-0.01	0.35	-0.12	-0.17	0.08	-0.14	-0.54	-0.17	-0.05	0.25	-0.14	0.13	-0.06	-0.22	-0.1	-0.06	-0.18	-0.33
A_06_P6557	YOR195W || SLK19 || 715262	1	-0.1	0.2	-0.11	0.6	0.28	0	-0.06	0.24	-0.02	-0.22	0.24	0.34	0.38	0.25	-0.19	0.81	0.29	0.16	0.44	0.53	0.2	0.37	0.52
A_06_P6556	YOR194C || TOA1 || 711723	1	0.17	-0.44	-0.29	-0.26	0.19	-0.25	-0.28	-0.02	-0.04	-0.28	-0.09	0.14	-0.38	-0.22	-0.26	-0.32	-0.25	-0.14	-0.28	-0.13	-0.13	-0.36	-0.32
A_06_P6555	YOR193W || PEX27 || 711299	1	0.12	0.01	-0.1	0.29	0.22	0.16	0.39	0.43	0.25	0.36	0.7	0.08	-0.36	-0.57	-0.43	0.24	-0.47	-0.18	0.3	-0.37	-0.23	-0.35	0.4
A_06_P6554	YOR192C || THI72 || 698830	1	0.12	-0.29	-0.03	-0.19	-0.07	-0.21	-0.05	-0.18	-0.34	-0.06	-0.12	-0.1	-0.29	-0.36	-0.34	-0.18	-0.16	-0.11	-0.21	-0.36	0.19	-0.28	-0.13
A_06_P6553	YOR191W || ULS1 || 697275	1	0.1	-0.35	0.13	0.14	-0.34	0.22	0.09	-0.48	0.04	0.01	-0.46	-0.12	-0.61	0.17	0.18	-0.56	0.17	-0.03	-0.38	0.15	-0.06	-0.01	-0.42
A_06_P6552	YOR190W || SPR1 || 691846	1	0.25	-0.12	0.44	-0.66	0.82	0.29	-0.27	0.55	0.29	-0.15	0.32	0.26	0.11	0.44	0.02	0.3	0.6	0.17	0.29	0.5	0.18	0.48	0.33
A_06_P6551	YOR189W || IES4 || 689913	1	0.12	-0.61	-0.25	-0.37	0.04	-0.49	-0.24	-0.16	-0.69	-0.4	-0.1	-0.47	0.05	-0.37	0.11	-0.48	-0.27	-0.13	-0.39	-0.27	-0.09	-0.46	-0.26
A_06_P6550	YOR188W || MSB1 || 689066	1	-0.04	-0.36	-0.12	0.42	-1.01	0.16	0.13	-1.35	-0.23	0.24	-1.36	0.15	-1.71	-0.26	-0.31	-1.05	-0.17	0	-1.33	-0.23	0.07	-0.22	-1.5
A_06_P6549	YOR187W || TUF1 || 685164	1	-0.14	-1.54	-0.24	-1.42	-0.36	-0.83	-0.7	-0.34	-0.76	-0.51	-0.41	-0.83	0.07	-0.24	0.81	-0.4	0.27	0.18	-0.39	-0.38	0.12	-0.02	-0.32
A_06_P6548	YOR186W || || 683405	1	-0.08	1.67	-0.13	-0.46	1.84	-0.54	-0.3	2.17	0.04	-0.12	1.98	-0.22	2.25	-0.35	0	2.12	-0.07	0.11	2.1	-0.22	0.16	-0.12	2.23
A_06_P6547	YOR185C || GSP2 || 681585	1	-0.06	0.76	1.04	-0.11	1	0.97	0.09	1.16	1.02	0.2	1.35	0.79	1.65	0.75	-0.12	0.97	0.97	0.09	1.13	0.89	0.09	1.06	1.48
A_06_P6546	YOR184W || SER1 || 680393	1	-0.36	0.46	-0.27	0.35	0.07	-0.11	0.15	-0.19	-0.05	-0.04	-0.16	-0.18	0.01	-0.04	0.74	0.82	-0.46	-0.08	0.16	-0.01	-0.2	0.1	0.15
A_06_P6545	YOR183W || FYV12 || 679122	1	-0.13	-1.04	-0.13	-1.06	-0.08	-0.01	-0.22	-0.18	0.35	0.25	-0.11	0.04	0.01	0.25	0.49	0.05	0.02	0.08	-0.16	0.28	0.31	0.12
A_06_P6544	YOR182C || RPS30B || 678292	1	-0.48	-0.99	-0.81	-1.54	-0.88	-0.99	-0.82	-0.41	-0.84	-0.55	-0.4	-0.56	0.37	-0.14	0.49	-0.18	0.01	0.3	-0.1	0.15	0.42	0.05	-0.05
A_06_P6543	YOR181W || LAS17 || 677625	1	0.01	0.34	0.31	0.34	0.58	0.09	0.33	0.51	0.18	-0.18	0.43	0.32	0.15	0.14	-0.18	0.04	-0.07	-0.14	0.3	0.01	-0.1	-0.16	0.34
A_06_P6542	YOR180C || DCI1 || 674473	1	0	1.21	0.04	0.05	0.73	0.51	0.19	0.83	0.33	0.18	0.59	0.21	0.37	-0.07	-0.32	0.86	-0.22	0.04	0.92	0.22	-0.02	0.21	0.66
A_06_P6541	YOR179C || SYC1 || 672004	1	0.13	0.18	0.14	0.36	-0.22	0.17	0.36	-0.2	0.28	0.17	-0.15	0.35	0.03	0.17	0.02	-0.11	-0.09	-0.12	-0.25	0.19	-0.02	0.44	-0.25
A_06_P6540	YOR178C || GAC1 || 667953	1	0.44	1.47	0.81	1.06	1.75	0.58	2.16	4.3	2.84	0.92	3.47	2.39	1.79	0.1	-0.87	0.81	-0.64	-0.3	2.45	0.06	0.56	0.92	2.67
A_06_P6539	YOR177C || MPC54 || 665873	1	0.47	1.85	0.88	-0.23	2.13	0.68	0.17	2.46	0.62	0.04	1.95	0.46	1.9	0.53	-0.39	1.46	0.62	-0.21	1.81	0.6	-0.09	0.52	1.84
A_06_P6538	YOR176W || HEM15 || 663463	1	-0.06	-0.49	-0.06	-0.65	0.3	-0.67	-0.48	0.23	-0.63	-0.42	0.13	-0.95	0.86	0.02	0.94	-0.04	0.16	-0.03	0.17	-0.02	0.01	0.02	0.4
A_06_P6537	YOR175C || ALE1 || 659895	1	-0.14	-0.34	-0.57	-0.45	-0.15	-0.74	-0.47	-0.36	-0.86	-0.43	-0.38	-0.85	0.23	-0.6	0.15	-0.08	-0.33	0.02	-0.1	-0.57	-0.12	-0.58	-0.16
A_06_P6536	YOR174W || MED4 || 659327	1	0.02	1.21	-0.19	0.86	0.3	0.45	0.53	0.35	0.47	0.63	0.49	0.72	-0.25	-0.29	-0.77	0.49	-0.71	-0.12	0.25	-0.19	-0.12	-0.19	0.34
A_06_P6535	YOR173W || DCS2 || 658107	1	0.52	3.19	1.63	0.44	3.14	1.86	0.55	3.42	2.23	0.15	3.32	1.99	2.23	1.08	-1.1	2.35	0.99	-0.4	2.61	0.67	-0.79	0.85	2.73
A_06_P6534	YOR172W || YRM1 || 656511	1	0.15	0.08	-0.36	0.88	0.1	-0.37	0.63	-0.08	-0.25	0	-0.11	-0.17	-0.42	-0.58	0.01	-0.18	-0.76	-0.24	-0.23	-0.56	-0.04	-0.63	-0.13
A_06_P6533	YOR171C || LCB4 || 652134	1	-0.02	-0.18	0.5	-0.67	0.47	-0.16	-0.43	0.44	0.09	-0.41	0.34	0.09	0.34	0.24	0.21	0.24	0.82	0.14	0.36	0.13	0.02	0.07	0.27
A_06_P6532	YOR170W || || 652000	1	-0.18	-1.15	-0.06	-0.7		-1.19	-0.56		-0.73		-0.07	-0.85		0.07	0.32	-0.67	-0.07		-0.23			-0.33
A_06_P6531	YOR169C || || 651576	1	0.32	1.22	-0.09	1	-0.3	0.92	1.09	-0.34	0.96	1.06	-0.25	1.41	-1.11	0.18	-0.62	0.16	-0.39	-0.2	-0.3	0.2	0.01	0.12	-0.33
A_06_P6530	YOR168W || GLN4 || 651639	1	0.06	0.62	0.54	0.26	0.28	0.91	0.1	0.33	0.69	0.16	0.25	0.66	-0.61	0.41	-0.1	0.44	0.32	-0.1	0.13	0.43	-0.03	0.31	0.01
A_06_P6529	YOR167C || RPS28A || 648946	1	-0.24	-0.65	-1.04	-0.66	-0.49	-1.29	-0.28	-0.34	-0.95	-0.45	-0.27	-0.75	0.3	-0.46	0.52	-0.19	-0.38	-0.07	-0.14	-0.12	0.11	-0.43	0.07
A_06_P6528	YOR166C || SWT1 || 647341	1	0.03	-0.27	0.32	1.16	-0.27	0.82	0.52	-0.23	0.48	0.21	-0.34	0.28	-0.79	0.32	-0.65	-0.56	0.26	0.03	-0.21	0.22	-0.06	0.25	-0.28
A_06_P6527	YOR165W || SEY1 || 646793	1	0.08	-0.03	-0.56	0.9	-0.22	0.12	0.13	-0.37	0.07	0.1	-0.36	0.1	-0.92	-0.3	-0.21	-0.11	-0.35	-0.03	-0.27	-0.28	-0.13	-0.33	-0.41
A_06_P6526	YOR164C || GET4 || 643422	1	-0.39	-0.26	-0.23	0.47	0.15	0	-0.75	0.3	0.04	-0.33	0.58	-0.04	0.34	-0.09	-0.39	1.07	0.32	0.29	0.81	-0.01	0.31	0.16	1.01
A_06_P6525	YOR163W || DDP1 || 643188	1	0.13	-0.42	0.06	-0.23	-0.13	0.02	-0.13	-0.13	0.24	-0.02	-0.08	0.26	-0.43	0.09	0.33	-0.35	0.07	-0.06	-0.19	0.23	-0.26	0.09	-0.09
A_06_P6524	YOR162C || YRR1 || 639565	1	0.06	1.85	0.37	0.92	1.17	1.22	0.61	1.03	0.96	0.66	1.01	1	0.16	0.33	-0.55	1.2	0.12	-0.06	1.01	0.34	-0.03	0.19	1.07
A_06_P6523	YOR161C || PNS1 || 637100	1	0.1	4.45	3.29	0.73	4.32	2.28	1.22	4.58	3.13	0.86	4.35	3.05	4.45	2.96	-0.71	4	2.94	-0.01	4.61	2.67	0.11	2.9	4.46
A_06_P6522	YOR160W || MTR10 || 636698	1	-0.07	0.73	0.39	0.86	0.67	0.92	0.4	0.66	0.72	0.39	0.61	0.76	0.11	0.31	-0.58	0.49	0.29	-0.08	0.56	0.33	0	0.26	0.75
A_06_P6521	YOR159C || SME1 || 633401	1	-0.01	0.36	0.02	0.9	-0.44	0.61	0.61	-0.35	0.57	0.98	-0.43	0.81	-0.82	0.21	-0.91	-0.43	-0.06	0.15	-0.44	0.3	0.13	0.26	-0.42
A_06_P6520	YOR158W || PET123 || 632909	1	-0.05	1.15	-0.11	-0.06	0.71	-0.2	0.08	0.69	-0.15	0.16	0.77	-0.07	0.9	-0.39	-0.33	0.91	-0.27	-0.1	0.81	-0.28	0.01	-0.27	0.85
A_06_P6519	YOR157C || PUP1 || 631067	1	0.02	0.05	0.67	0.27	-0.02	0.66	0.33	0.05	0.75	-0.03	0.19	0.61	-0.24	0.6	0.48	0.24	0.17	-0.06	0.08	0.68	-0.06	0.61	0.25
A_06_P6518	YOR156C || NFI1 || 628493	1	-0.18	-0.04	0.01	-0.1	0.33	-0.11	-0.13	0.22	-0.4	-0.06	0.28	-0.44	0.73	0.09	0.15	0.25	0.11	0.11	0.31	-0.06	-0.05	-0.07	0.48
A_06_P6517	YOR155C || ISN1 || 626761	1	0.06	0.1	0.14	-0.25	0.48	0.18	-0.23	0.4	0.11	-0.36	0.35	-0.25	-0.03	0.06	0.11	0.51	0.27	-0.1	0.38	-0.24	-0.19	-0.19	0.32
A_06_P6516	YOR154W || SLP1 || 626373	1	0.01	0.38	0.32	-0.02	0.14	0.48	0.08	0.02	0.21	0.3	-0.01	0.42	-0.19	0.34	-0.32	-0.08	0.39	0.12	0.03	0.3	0	0.23	-0.16
A_06_P6515	YOR153W || PDR5 || 624183	1	-0.21	0.16	-0.36	-0.86	-0.52	-0.7	0.63	0.69	0.06	0.52	0.21	0.14	-0.58	-0.18	0.43	-0.1	-0.35	0.16	-0.07	0.02	0.71	0.02	0.36
A_06_P6514	YOR152C || || 617709	1	-0.28	0.96	0.44	0.86	0.59	0.35	0.53	1	0.69	0.28	1.11	0.53	0.94	0.1	-0.34	0.98	-0.05	-0.07	0.92	0.12	0.29	0.34	1.23
A_06_P6513	YOR151C || RPB2 || 613068	1	0.04	-1.4	0.15	-1.19	-0.63	-0.47	-0.62	-0.64	-0.51	-0.59	-0.62	-0.52	0.05	0.3	0.83	-0.9	0.31	-0.03	-0.6	0.24	-0.04	0.15	-0.51
A_06_P6512	YOR150W || MRPL23 || 612318	1	-0.15	0	-0.25	0.02	0.08	-0.34	-0.13	0.12	-0.02	0.06	0.2	-0.19	0.42	-0.04	0.42	0.34	0.07	0.1	0.32	0.03	0.03	0.04	0.33
A_06_P6511	YOR149C || SMP3 || 609965	1	0.01	0.4	0.38	0.62	-0.14	0.72	0.19	-0.11	0.53	0.38	-0.04	0.63	-0.27	0.33	-0.43	-0.02	0.2	-0.12	-0.04	0.3	-0.08	0.34	-0.06
A_06_P6510	YOR148C || SPP2 || 608754	1	0.18	0.36	-0.06	0.96	0.07	-0.15	0.74	0.17	0.12	0.25	0.24	0.25	0.26	0.18	0.06	0.12	-0.3	-0.15	0.22	0.28	0.24	0.28	0.27
A_06_P6509	YOR147W || MDM32 || 608249	1	0.01	0.58	0.45	-0.05	0.84	0.09	0.2	0.78	-0.03	-0.37	0.84	-0.25	1.2	0.36	0.59	0.86	0.33	-0.02	0.94	0.26	0	0.21	0.87
A_06_P6508	YOR146W || || 605886	1	0.08	0.64	-0.2	0.22	-0.58	-0.35	0.1	-0.67	-0.35	-0.14	-0.54	-0.2	-0.34	0.24	0.77	-0.82	0.07	0.02	-0.68	0.26	-0.11	0.35	-0.77
A_06_P6507	YOR145C || PNO1 || 605586	1	-0.15	-1.98	0.54	-1.05	-2.02	0.29	-0.6	-1.99	0.1	-0.43	-2.19	0.02	-1.73	1.01	0.91	-1.52	1.31	0.31	-1.83	1.17	0.48	1.02	-2.06
A_06_P6506	YOR144C || ELG1 || 602717	1	-0.15	-0.43	0.18	-0.26	-0.33	0.31	0.05	-0.62	0.08	0.01	-0.43	0.14	-0.04	0.39	0.16	-0.17	0.44	0.09	-0.31	0.57	-0.03	0.6	-0.18
A_06_P6505	YOR143C || THI80 || 601582	1	-0.14	-0.95	-0.21	0.16	-0.88	0.12	-0.23	-0.91	0.23	0.06	-0.59	0.49	-1.13	-0.07	-0.82	-0.37	0.02	0.31	-0.51	0.08	0.22	0.2	-0.39
A_06_P6504	YOR142W || LSC1 || 593787	1	0.06	-0.18	0.03	-0.29	-0.14	-0.25	-0.08	-0.03	-0.02	0.01	0.13	-0.12	0.08	-0.16	0.41	-0.24	-0.18	-0.15	-0.12	-0.19	-0.14	-0.03	-0.09
A_06_P6503	YOR141C || ARP8 || 589942	1	-0.13	0.28	0.3	0.09	0.47	0.39	-0.16	0.39	0.39	-0.07	0.4	0.4	-0.02	0.28	-0.55	0.56	0.63	0.1	0.42	0.21	0.09	0.18	0.51
A_06_P6502	YOR140W || SFL1 || 589192	1	-0.14	-0.42	0.16	0.83	-0.95	0.83	0.67	-1.08	0.72	0.8	-0.84	0.96	-1.58	0.31	-0.88	-1.08	-0.15	-0.07	-0.92	0.16	0.29	0.4	-0.77
A_06_P6501	YOR139C || || 586963	1	-0.08	2.26	0.51	0.45	1.98	0.49	0.42	1.7	0.53	0.5	1.82	0.46	1.73	0.36	-0.9	1.63	0.42	-0.12	1.91	0.12	-0.03	0.12	1.65
A_06_P6500	YOR138C || RUP1 || 584487	1	0.11	-0.48	0.29	-0.27	0.26	-0.28	-0.1	0.25	-0.08	-0.69	0.31	-0.19	0.48	0.18	0.54	-0.11	0.08	-0.17	0.16	-0.08	-0.08	0	0.11
A_06_P6499	YOR137C || SIA1 || 581833	1	0.4	0.59	0.13	1.76	0.78	0.14	0.39	0.71	0.14	0.08	0.77	-0.14	0.34	-0.28	-0.12	0.22	-0.4	-0.37	0.49	-0.36	-0.24	-0.43	0.55
A_06_P6498	YOR136W || IDH2 || 581159	1	-0.27	-0.24	0.28	-0.34	-0.24	0.06	0.43	0.52	0.05	0.05	0.51	-0.35	0.45	0.5	0.47	0.07	0.36	0.14	0.46	0.58	0.37	0.68	0.88
A_06_P6497	YOR135C || IRC14 || 580160	1	-0.39	-0.8	-0.03	0.02	-0.91	0.29	0.52	-0.1	-0.15	0.62	-0.11	-0.25	-0.23	0.33	-0.08	-0.4	0.09	0.3	-0.1	0.32	0.47	0.41	0.29
A_06_P6496	YOR134W || BAG7 || 579687	1	0.32	2	0.78	-0.42	2.04	0.78	0.99	1.76	1.18	0.71	2.35	1.31	1.56	0.52	-0.72	1.64	0.05	0.33	2.2	0.73	1.01	0.76	2.7
A_06_P6495	YOR133W || EFT1 || 577209	1	0.02	0.28	0.24	-0.69	0.1	0.28	-0.09	0.19	0.3	-0.02	0.22	0.33	-0.26	0.13	-0.24	0.14	0.04	-0.05	0.18	-0.15	-0.05	0.04	0.11
A_06_P6494	YOR132W || VPS17 || 574691	1	0.12	0.08	0.09	-0.67	0.84	-0.66	-0.27	0.66	-0.57	-0.54	0.71	-0.91	0.92	-0.3	0.77	0.29	0.11	-0.25	0.45	-0.53	-0.25	-0.58	0.53
A_06_P6493	YOR131C || || 572252	1	-0.05	-0.47	-0.29	-0.75	0.05	-0.67	-0.49	0.07	-0.75	-0.38	0.24	-0.76	0.55	-0.31	0.29	-0.04	-0.11	0.09	0.02	-0.32	-0.01	-0.35	0.24
A_06_P6492	YOR130C || ORT1 || 570152	1	-0.12	-0.39	-0.39	0.37	-0.07	-0.03	-0.25	0.05	-0.14	-0.39	0.07	-0.28	-0.42	-0.48	-0.36	-0.07	-0.11	0.06	-0.09	-0.42	0.04	-0.25	0.04
A_06_P6491	YOR129C || AFI1 || 566879	1	-0.13	0.12	-0.21	0.27	-0.01	0.25	-0.02	-0.08	-0.06	0.09	0.01	0.07	-0.14	-0.07	-0.11	0.41	-0.08	0	-0.06	0.15	-0.02	0.14	0.21
A_06_P6490	YOR128C || ADE2 || 564476	1	-0.23	0	-0.17	0	0.51	-0.8	-0.66	0.54	-0.18	-0.6	0.76	-0.34	1.03	0.36	1.39	0.89	0	-0.16	0.73	0.67	-0.16	0.45	0.94
A_06_P6489	YOR127W || RGA1 || 563983	1	0.06	0.33	-0.2	1.27	-0.33	0.32	0.85	-0.46	0.08	0.78	-0.4	0.16	-0.52	-0.21	-0.61	-0.41	-0.52	-0.19	-0.57	-0.18	-0.05	-0.31	-0.43
A_06_P6488	YOR126C || IAH1 || 560021	1	-0.32	-0.09	0.06	-0.15	-0.4	0.46	-0.09	-0.31	0.35	0.2	-0.36	0.27	-0.42	0.39	-0.27	0.1	0.64	0.19	-0.2	0.3	0.2	0.36	-0.01
A_06_P6487	YOR125C || CAT5 || 559050	1	0.03	-0.56	-0.14	-1.06	0.26	-0.62	-0.68	0.25	-0.51	-0.44	0.35	-0.67	0.5	-0.31	0.55	0.01	0.05	0.03	0.08	-0.39	-0.16	-0.43	0.16
A_06_P6486	YOR124C || UBP2 || 555038	1	-0.05	-0.37	0.5	-0.66	0.2	0.13	-0.4	0.08	-0.13	-0.59	0.31	-0.44	0.78	0.35	0.48	0.08	0.69	-0.18	0.29	0.17	-0.16	0.27	0.37
A_06_P6485	YOR123C || LEO1 || 553398	1	0.14	-0.48	0.11	-1.12	0.35	-0.3	-0.62	0.02	-0.61	-0.58	-0.05	-0.2	0.05	-0.07	0.14	-0.29	-0.01	-0.17	-0.12	-0.19	-0.16	-0.4	-0.25
A_06_P6484	YOR122C || PFY1 || 552350	1	-0.12	0.82	0.56	0.16	0.53	0.57	0.12	0.44	0.43	0.3	0.66	0.42	0.62	0.36	-0.08	0.65	0.34	-0.05	0.55	0.36	0	0.44	0.73
A_06_P6483	YOR121C || || 551798	1	0.05	1.56	0.34	1.08	0.81	0.27	1.1	0.76	0.36	1	0.34	0.72	-0.26	-0.31	-0.34	0.26	-0.46	-0.17	0.13	-0.38	-0.47	-0.45	0.1
A_06_P6482	YOR120W || GCY1 || 551758	1	0.14	1.79	0.29	0.82	1.79	0.65	0.4	1.77	0.82	0.58	1.61	0.52	1.54	0.43	-0.56	1.19	0.14	-0.07	1.69	0.17	-0.01	0.28	1.6
A_06_P6481	YOR119C || RIO1 || 548908	1	-0.02	0.19	-0.05	0.19	-0.33	0.24	0.18	-0.25	0.1	0.43	-0.38	0.41	-0.14	0.24	-0.23	-0.34	0.04	0.11	-0.3	0.46	0.24	0.27	-0.41
A_06_P6480	YOR118W || RTC5 || 548432	1	-0.01	0.15	-0.01	0.02	-0.38	0.43	0.39	-0.36	0.4	0.37	-0.39	0.47	-1.02	-0.04	-0.83	-0.28	0	0.09	-0.42	-0.13	-0.13	-0.12	-0.36
A_06_P6479	YOR117W || RPT5 || 546234	1	0.15	-0.15	0.59	-0.08	0.28	0.12	-0.1	0.25	0.35	-0.14	0.32	0.19	0.3	0.53	0.58	-0.07	0.47	-0.1	0.13	0.4	-0.11	0.41	0.09
A_06_P6478	YOR116C || RPO31 || 539807	1	-0.22	-1.43	0.18	-0.71	-1.07	-0.05	-0.36	-1.13	-0.17	-0.36	-1.23	-0.39	-0.6	0.48	1.1	-0.79	0.34	0.19	-1.03	0.65	0.14	0.53	-0.98
A_06_P6477	YOR115C || TRS33 || 538859	1	0.01	0.02	-0.26	1.09	-0.79	0.21	0.45	-0.78	0.24	0.54	-0.5	0.37	-1.11	-0.21	-0.23	-0.3	-0.68	-0.05	-0.55	-0.11	0.05	-0.05	-0.48
A_06_P6476	YOR114W || || 538386	1	0.08	-0.33	-0.23	0.08	0.18	-0.32	-0.32	0.12	-0.43	-0.16	0.32	-0.22	0.29	-0.45	-0.28	0.23	-0.3	0.09	0.1	-0.29	0.07	-0.5	0.11
A_06_P6475	YOR113W || AZF1 || 536596	1	0.16	-0.13	0.09	0.73	-0.02	-0.06	0.52	-0.21	0.05	0.32	-0.36	-0.18	-0.61	-0.27	-0.03	-0.89	-0.48	-0.19	-0.52	-0.46	-0.33	-0.5	-0.5
A_06_P6474	YOR112W || CEX1 || 533668	1	0.14	-0.37	-0.12	0.1	-0.1	-0.63	0.18	-0.21	-0.48	-0.07	-0.09	-0.71	0.14	-0.39	0.56	-0.24	-0.57	-0.19	-0.18	-0.4	-0.26	-0.49	-0.24
A_06_P6473	YOR111W || || 530854	1	0.05	-0.34	-0.16	-0.64	0.03	-0.48	-0.33	0	-0.47	-0.19	0.03	-0.67	0.5	-0.24	0.39	-0.07	-0.15	-0.07	-0.09	-0.24	-0.04	-0.22	-0.16
A_06_P6472	YOR110W || TFC7 || 530136	1	0.16	-0.59	-0.08	-0.37	-0.13	-0.23	-0.3	-0.23	-0.35	-0.49	-0.26	-0.44	-0.47	-0.36	0.38	-0.3	-0.28	-0.25	-0.34	-0.32	-0.1	-0.34	-0.42
A_06_P6471	YOR109W || INP53 || 528383	1	-0.13	-0.62	-0.19	-0.7	-0.71	0.09	-0.19	-0.7	-0.06	-0.12	-0.62	-0.07	-0.64	0.05	0.06	-0.5	-0.04	0.09	-0.51	-0.01	0.01	0.06	-0.43
A_06_P6470	YOR108W || LEU9 || 524671	1	-0.64	-0.99	-0.91	-0.81	-1.6	-0.51	-0.62	-1.6	-0.77	-0.02	-1.68	-0.7	-0.58	-0.25	0.13	-0.97	-0.33	0.3	-1.11	-0.03	0.34	0.13	-1.1
A_06_P6469	YOR107W || RGS2 || 522128	1	1.11	-0.15	0.29	-0.46	-0.84	0.73	0.33	-0.11	0.98	0.78	-0.74	1.09	-2.13	0.49	-1.15	-1.35	-0.3	0.35	-1.81	0.52	-0.69	0.04	-1.8
A_06_P6468	YOR106W || VAM3 || 519727	1	-0.06	-0.1	-0.13	-0.49	-0.33	0.1	0	-0.49	0.03	0.13	-0.58	0.16	-0.75	-0.03	-0.3	-0.42	-0.06	0.08	-0.41	-0.09	0	-0.06	-0.71
A_06_P6467	YOR105W || || 518422	1	0.33	-0.67	0.07	0.66	-0.45	0.08	0.19	-0.52	-0.29	-0.09	-0.55	-0.36	-0.58	0.02	0.26	-0.82	-0.16	-0.29	-0.76	0.17	-0.19	-0.19	-0.93
A_06_P6466	YOR104W || PIN2 || 518028	1	0.34	0.1	0.22	0.83	-0.25	0.75	0.3	-0.31	0.4	0.44	-0.47	0.55	-1.67	-0.24	-0.58	-0.61	-0.3	-0.16	-0.89	0.14	-0.15	-0.36	-1.06
A_06_P6465	YOR103C || OST2 || 516519	1	-0.16	-0.41	-0.37	-0.23	-0.7	-0.2	-0.22	-0.78	-0.43	-0.1	-0.63	-0.28	-0.3	-0.25	0	-0.43	-0.35	0	-0.54	-0.25	0.07	-0.21	-0.54
A_06_P6464	YOR102W || || 516507	1	0	-0.59	-0.57	-0.2	-0.78	-0.15	0.05	-0.64	-0.16	-0.11	-0.93	-0.31	-1.23	-0.19	0.04	-0.9	-0.43	-0.1	-0.99	-0.48	-0.09	-0.45
A_06_P6463	YOR101W || RAS1 || 516032	1	-0.1	-1.3	-1.12	0.53	-2.29	-0.38	0.4	-1.71	0.2	0.5	-1.93	0.23	-2.38	-0.41	-0.32	-1.94	-0.85	0.35	-2	-0.18	0.41	0.05	-2.17
A_06_P6462	YOR100C || CRC1 || 513375	1	-0.23	2.59	0.68	1.2	1.95	0.74	1	2.74	1.52	0.52	2.19	1.31	2.19	0.86	0.13	2.49	0.76	-0.03	2.63	0.82	0.3	1.18	2.49
A_06_P6461	YOR099W || KTR1 || 512818	1	0.42	-0.33	-0.63	0.29	0.06	-0.64	-0.02	-0.28	-0.74	-0.22	-0.4	-1.12	-0.72	-0.63	0.42	-0.41	-0.68	-0.32	-0.51	-0.78	-0.23	-0.82	-0.78
A_06_P6460	YOR098C || NUP1 || 508157	1	-0.11	-1.01	-0.02	-1.25	-0.49	-0.47	-0.75	-0.53	-0.56	-0.48	-0.52	-0.52	0.23	0.16	0.66	-0.54	0.24	0.14	-0.48	0.08	0.11	0.2	-0.41
A_06_P6459	YOR097C || || 507055	1	0.1	-0.86	0.23	0.42	-0.18	0.17	-0.44	-0.21	0.49	-0.33	-0.08	0.45	-0.26	0.34	0.15	-0.35	0.74	-0.07	-0.19	0.26	-0.03	0.31	-0.19
A_06_P6458	YOR096W || RPS7A || 506560	1	-0.27	-0.7	-0.64	-1.06	-0.89	-0.77	-0.41	-0.59	-0.55	0.01	-0.4	-0.53	-0.21	-0.51	0.07	-0.52	-0.49	0.22	-0.34	-0.34	0.19	-0.26	-0.2
A_06_P6457	YOR095C || RKI1 || 503792	1	-0.32	-1.3	-0.54	-0.33	-1.82	-0.12	-0.33	-1.24	0.03	0.06	-1.25	-0.02	-1.08	0.07	0.12	-1.32	0.03	0.43	-1.11	0.4	0.48	0.57	-1.15
A_06_P6456	YOR094W || ARF3 || 503267	1	-0.01	-0.45	0.43	-0.19	0.12	0.3	-0.62	-0.03	0.3	-0.36	0.02	0.37	-0.01	0.43	-0.19	0.08	0.78	0.01	0.17	0.44	0.09	0.31	-0.03
A_06_P6455	YOR093C || || 497732	1	0.07	-0.64	-0.2	0	-0.34	-0.53	0.14	-0.41	-0.5	-0.06	-0.41	-0.67	-0.15	-0.43	0.38	-0.55	-0.5	-0.01	-0.54	-0.45	-0.16	-0.27	-0.48
A_06_P6454	YOR092W || ECM3 || 496869	1	-0.02	-0.28	0.19	-0.13	0.52	-0.06	-0.47	0.55	0.36	-0.25	0.62	0.45	0.78	0.33	0.15	0.54	0.63	0.14	0.73	0.47	0.21	0.57	0.73
A_06_P6453	YOR091W || TMA46 || 494213	1	-0.03	-0.51	0.48	-0.63	-0.37	0.13	-0.13	-0.31	0.28	-0.25	-0.27	0.41	0.06	0.8	0.83	-0.36	0.43	0.01	-0.33	0.77	0.14	0.78	-0.32
A_06_P6452	YOR090C || PTC5 || 491284	1	0.15	0.39	0.12	0.38	0.36	0.01	0.31	0.32	0.01	0.13	0.29	-0.23	0.42	-0.03	0.22	0.2	-0.02	-0.14	0.12	-0.15	-0.17	-0.16	0.21
A_06_P6451	YOR089C || VPS21 || 490281	1	0.24	0.24	0.44	-0.7	1.05	-0.11	-0.38	0.89	0.12	-0.27	0.79	0.06	0.73	0.24	0.45	0.57	0.4	-0.05	0.71	0.12	-0.01	0.04	0.52
A_06_P6450	YOR087W || YVC1 || 489666	1	0.03	0.17	-0.15	0	0.04	-0.32	0.05	0.06	-0.07	0.17	-0.01	-0.15	0.5	-0.26	-0.07	-0.18	-0.18	-0.1	-0.02	-0.36	-0.25	-0.31	0.03
A_06_P6449	YOR087W || YVC1 || 488221	1	-0.06	-0.31	-0.5	0.14	0.13	-0.42	-0.34	0.21	0.09	-0.11	-0.3	-0.27	-0.65	-0.13	0.11	-0.02	0.02	-0.04	0.02	-0.37	-0.13	-0.34	-0.3
A_06_P6448	YOR086C || TCB1 || 483383	1	0.19	-0.78	-0.02	-0.23	0.08	0.04	-0.38	0.04	0.03	-0.45	0.1	-0.04	-0.24	-0.13	0.14	-0.52	0.08	-0.23	-0.15	-0.31	-0.29	-0.28	-0.26
A_06_P6447	YOR085W || OST3 || 482881	1	0.02	-0.35	-0.12	0.22	-0.68	0.15	0.16	-0.67	0.11	0.33	-0.58	0.35	-1.16	-0.22	-0.71	-0.81	-0.38	-0.1	-0.8	-0.28	-0.15	-0.34	-0.65
A_06_P6446	YOR084W || LPX1 || 481691	1	0.08	-0.86	-0.52	-0.29	-0.16	-0.96	-0.11	-0.04	-0.44	-0.5	-0.18	-0.46	0.21	-0.15	0.63	-0.43	-0.49	-0.06	-0.27	-0.23	0.08	-0.14	-0.13
A_06_P6445	YOR083W || WHI5 || 480276	1	0	0.43	-0.45	0.72	-0.53	0.55	0.78	-0.7	0.34	0.87	-0.54	0.79	-1.63	-0.15	-1.14	-0.62	-0.87	-0.09	-0.61	-0.49	0.14	-0.32	-0.66
A_06_P6444	YOR082C || || 479306	1									-0.89							-0.04
A_06_P6443	YOR081C || TGL5 || 476939	1	-0.16	0.97	0.06	0.4	0.37	0.41	0.4	0.34	0.32	0.64	0.28	0.47	0.14	-0.01	-0.79	0.28	-0.35	0.07	0.21	0.04	0.16	-0.03	0.24
A_06_P6442	YOR080W || DIA2 || 476708	1	0.14	0.3	-0.46	1.11	-0.08	-0.17	0.73	-0.15	-0.18	0.34	-0.1	-0.21	-0.29	-0.38	-0.22	-0.28	-0.95	-0.13	-0.18	-0.3	0.09	-0.39	-0.23
A_06_P6441	YOR079C || ATX2 || 473535	1	-0.09	-0.47	0.23	-0.82	-0.13	-0.45	-0.73	0.1	-0.47	-0.52	0.33	-0.61	0.87	0.28	0.75	0.1	0.53	0.03	0.36	0.42	0.01	0.25	0.45
A_06_P6440	YOR078W || BUD21 || 473108	1	0.15	0.42	0.53	0.42	-0.57	1.06	0.44	-0.25	0.83	0.51	-0.33	1.19	-1.51	0.45	-0.48	-0.22	0.11	-0.09	-0.53	0.64	0.18	0.52	-0.67
A_06_P6439	YOR077W || RTS2 || 472428	1	0.16	0.47	0.04	1.05	0.21	0.61	0.43	0.35	0.6	0.54	0.26	0.8	-0.86	0.1	-1.35	0.08	0.09	-0.2	-0.09	0.06	-0.01	0.08	-0.01
A_06_P6438	YOR076C || SKI7 || 469454	1	0.01	0.31	-0.14	0.25	0.68	-0.14	-0.26	0.79	-0.13	-0.32	0.85	-0.08	0.7	-0.1	-0.37	0.76	0.01	0.09	0.84	0.07	0.09	-0.04	0.96
A_06_P6437	YOR075W || UFE1 || 469046	1	0.06	0.36	0.03	-0.35	0.73	-0.61	-0.09	0.72	-0.48	-0.18	0.78	-0.58	1.1	-0.08	0.42	0.65	-0.26	-0.06	0.74	-0.01	-0.04	-0.15	0.75
A_06_P6436	YOR074C || CDC21 || 466730	1	-0.01	-0.17	-0.47	0.04	-0.11	0.29	0.06	-0.06	0.27	-0.14	-0.15	0.51	-1.06	-0.12	-0.52	-0.1	-0.13	-0.1	-0.35	0.06	-0.1	-0.14	-0.23
A_06_P6435	YOR073W || SGO1 || 466475	1	-0.09	0.67	-0.2	-0.11	0.38	0.04	0.27	0.45	-0.06	0.21	0.51	0.28	0	0.07	-0.45	0.49	-0.29	-0.01	0.29	0.19	0.06	-0.04	0.32
A_06_P6434	YOR072W || || 461614	1	0.06	0.23	-0.12	0.28	-0.02	-0.19	0.14	0.1	-0.11	0.06	0.23	-0.23	0.18	-0.04	0.12	0.15	0.01	0.02	0.3	0.09	-0.07	-0.1	0.01
A_06_P6433	YOR071C || NRT1 || 459480	1	-0.01	0.52	0.57	0.34	0.36	0.81	0.3	0.41	0.65	0.52	0.66	0.85	0.21	0.26	-0.88	0.11	0.18	0.04	0.3	0.41	0.17	0.43	0.58
A_06_P6432	YOR070C || GYP1 || 456067	1	-0.13	0.28	0.03	0.33	0.01	0.28	0.26	-0.04	0.05	0.44	-0.02	0.1	0.02	-0.22	-0.78	-0.07	-0.19	0.1	0.07	-0.25	-0.02	-0.17	0.2
A_06_P6431	YOR069W || VPS5 || 455636	1	0.22	-0.37	-0.06	0.5	0.12	-0.24	0.14	-0.03	-0.41	0.08	-0.02	-0.14	-0.19	-0.48	-0.69	-0.32	-0.6	-0.14	-0.28	-0.64	-0.18	-0.63	-0.21
A_06_P6430	YOR068C || VAM10 || 454063	1	-0.11	0.39	0.5	0.31	0.4	0.2	-0.13	0.56	0.25	-0.03	0.71	0.52	0.16	-0.34	-0.59	0.7	-0.16	-0.12	0.67	0.31	-0.24	-0.27	0.68
A_06_P6429	YOR067C || ALG8 || 451920	1	0.06	-0.53	-0.21	0.18	-0.47	-0.35	-0.05	-0.47	-0.45	-0.11	-0.5	-0.51	-0.57	-0.26	0.29	-0.66	-0.43	-0.24	-0.69	-0.26	-0.21	-0.34	-0.67
A_06_P6428	YOR066W || MSA1 || 451067	1	-0.07	-0.61	-0.37	0.03	-0.25	-0.54	-0.08	-0.11	-0.54	-0.09	-0.28	-0.61	0.24	-0.01	0.29	-0.36	-0.48	-0.06	-0.14	-0.11	0.22	0.08	-0.07
A_06_P6427	YOR065W || CYT1 || 448246	1	0	0.66	-0.29	-0.23	0.08	0.48	0.57	0.44	0.66	0.32	0.44	0.52	-0.73	-0.43	-1.03	0.03	-0.87	0.08	0.32	-0.2	0.23	-0.05	0.53
A_06_P6426	YOR064C || YNG1 || 446311	1	0.15	0.7	-0.45	0.13	0.15	-0.13	0.39	0.33	0.07	0.53	0.14	0.3	-0.2	-0.34	-0.75	0.06	-0.58	0.12	0.14	-0.21	0.18	-0.24	0.09
A_06_P6425	YOR063W || RPL3 || 445663	1	-0.04	0.65	-0.09	0.16	0.02	0	0.52	0.06	-0.01	0.48	0.01	-0.13	-0.01	-0.14	-0.06	0.22	-0.46	-0.08	-0.13	-0.08	-0.18	-0.11	-0.03
A_06_P6424	YOR062C || || 442887	1	0.11	1.05	1.03	-0.2	1.63	-0.13	0.47	1.41	0.76	0.21	1.58	0.35	2.37	0.45	0.63	1.51	0.44	-0.08	1.78	0.43	0.05	0.69	1.68
A_06_P6423	YOR061W || CKA2 || 442343	1	0.1	-0.69	-0.24	-0.06	-0.41	-0.37	-0.21	-0.4	-0.32	-0.18	-0.58	-0.47	-0.32	-0.12	0.47	-0.67	-0.23	-0.13	-0.61	-0.19	-0.08	-0.23	-0.72
A_06_P6422	YOR060C || SLD7 || 440390	1	-0.05	0.68	0.28	0.05	0.14	0.65	0.26	0.17	0.49	0.48	0.01	0.56	-0.06	0.44	-0.5	0.03	0.48	-0.02	0.03	0.47	0.11	0.34	-0.03
A_06_P6421	YOR059C || || 438906	1	0.08	0.49	0.87	-0.7	0.65	0.82	-0.08	0.67	0.93	-0.02	0.62	0.78	0.14	0.86	0.14	0.58	0.89	0.07	0.69	0.78	0.05	0.63	0.57
A_06_P6420	YOR058C || ASE1 || 433856	1	0.04	0.74	-0.61	1.07	-0.15	0.3	0.61	-0.15	0.21	0.89	-0.32	0.38	-0.87	-0.14	-0.42	0.14	-0.97	-0.1	-0.44	-0.29	0	-0.29	-0.58
A_06_P6419	YOR057W || SGT1 || 433252	1	0.04	0.38	0.59	0.03	0.28	0.12	0.24	0.27	0.2	-0.19	0.32	-0.09	0.49	0.3	0.34	0.41	0.16	-0.08	0.24	0.43	-0.25	0.32	0.24
A_06_P6418	YOR056C || NOB1 || 430289	1	0.07	-0.05	0.27	-0.12	-0.43	0.7	0.05	-0.4	0.55	0.32	-0.69	0.8	-0.85	0.54	-0.32	-0.46	0.46	0.16	-0.64	0.63	0.14	0.5	-0.63
A_06_P6417	YOR055W || || 429706	1			-0.13								0.18					0.13
A_06_P6416	YOR054C || VHS3 || 428343	1	0.23	1.03	0.38	0.95	1.65	0.25	0.28	1.6	0.45	-0.08	1.42	0.25	1.14	-0.07	-0.56	1.09	-0.13	-0.13	1.3	-0.52	-0.02	-0.38	1.21
A_06_P6415	YOR053W || || 428056	1	-0.19	-0.41	-0.21	0.59	0.22	0.4	-0.02	0.13	0.26	-0.1	0.14	0.21	-0.4	0.18	-0.53	-0.38	0.17	0.13	-0.02	-0.16	0.04	-0.07	0.04
A_06_P6414	YOR052C || || 426952	1	-0.12	0.47	0.92	-0.67	0.96	0.14	-0.18	1.43	0.32	-0.35	1.31	0.25	1.7	0.6	0.34	0.8	0.83	0.08	1.21	0.67	0.27	0.69	1.29
A_06_P6413	YOR051C || ETT1 || 424846	1	0.01	-0.5	-0.32	-0.28	-0.95	-0.06	0.14	-0.52	-0.02	0.37	-0.6	0.18	-0.72	0.02	-0.06	-0.78	-0.36	0.17	-0.65	0.1	0.3	0.08	-0.68
A_06_P6412	YOR050C || || 424434	1	-0.11	0.21	-0.33	0.39	-0.09	-0.22	0.17	0.07	-0.07	0.35	-0.04	-0.15	0.09	-0.06	-0.09	0.07	-0.45	0.07	0.06	-0.08	0.17	0.04	0.01
A_06_P6411	YOR049C || RSB1 || 422676	1	-0.74	-0.13	-0.16	-0.76	-0.46	-1.06	1.83	1.79	1.25	0.95	1.36	0.55	0.77	-0.31	0.66	0.24	-0.09	0.11	0.92	-0.4	1.57	0.81	1.71
A_06_P6410	YOR048C || RAT1 || 418841	1	-0.04	-0.62	-0.17	-0.34	-0.61	-0.18	-0.1	-0.76	-0.3	-0.05	-0.8	-0.35	-0.39	0.07	0.26	-0.76	0	-0.03	-0.72	-0.01	-0.04	-0.07	-0.84
A_06_P6409	YOR047C || STD1 || 416530	1	-0.06	-0.52	0.04	-0.63	-0.36	0.23	-0.28	-0.49	-0.01	-0.14	-0.55	0.1	-0.48	0.27	0.14	-0.47	0.26	0.12	-0.67	0.12	0.2	0.18	-0.7
A_06_P6408	YOR046C || DBP5 || 414502	1	0.16	0	0.3	0.18	-0.05	0.31	0.15	-0.07	0.07	0.18	-0.06	0.13	0.14	0.22	0.02	-0.2	0.06	-0.12	-0.21	0.24	-0.06	0.16	-0.23
A_06_P6407	YOR045W || TOM6 || 413916	1	-0.32	-0.99	-0.64	0.37	-1.36	-0.55	-0.08	-1.4	-0.33	-0.01	-1.18	-0.39	-0.82	-0.31	0.09	-0.79	-0.25	0.15	-1	-0.1	0.23	-0.15	-0.84
A_06_P6406	YOR044W || IRC23 || 413371	1	-0.21	0.97	0.11	0.41	0.31	0.73	0.05	0.51	0.67	0.32	0.52	0.71	0.15	0.19	-0.45	0.83	0.04	0.01	0.61	0.3	0.08	0.42	0.68
A_06_P6405	YOR043W || WHI2 || 412251	1	0.1	0.73	0.14	0.44	0.55	0.45	0.61	0.37	0.31	0.4	0.53	0.32	0.25	0	0.01	0.45	-0.55	-0.15	0.33	-0.05	-0.14	0.01	0.44
A_06_P6404	YOR042W || CUE5 || 409555	1	0.25	-0.54	0.18	-1.34	0.65	-0.58	-0.89	0.49	-0.54	-0.92	0.37	-0.65	0.89	0.06	1.03	-0.1	0.19	-0.42	0.07	-0.29	-0.28	-0.37	-0.03
A_06_P6403	YOR041C || || 408438	1	-0.14	2.26	0.95	0.23	1.41	1.14	0.13	1.5	0.9		1.67	1.13	0.72	0.77	0.22	1.93	0.69		1.54	0.52		0.48	1.3
A_06_P6402	YOR040W || GLO4 || 407670	1	0.06	0.83	0.82	1.52	0.79	1.48	0.46	0.94	1.75	0.27	0.66	1.57	-0.14	1.13	-0.27	0.67	0.91	-0.09	0.69	1.14	0.01	1.18	0.61
A_06_P6401	YOR039W || CKB2 || 406264	1	-0.1	0.02	-0.07	-0.35	-0.14	-0.07	-0.1	-0.04	0.12	0.05	-0.03	-0.08	-0.31	-0.04	0.34	0.1	-0.17	0.13	0.02	-0.09	-0.01	0.13	0.02
A_06_P6400	YOR038C || HIR2 || 402767	1	0.04	-0.36	-0.1	-0.57	-0.07	-0.15	-0.19	-0.05	-0.18	-0.17	-0.14	-0.18	-0.12	-0.03	0.07	-0.19	-0.05	0.01	-0.21	-0.01	0.02	-0.05	-0.17
A_06_P6399	YOR037W || CYC2 || 402552	1	0.15	0.51	0.14	0.19	0.71	0.36	-0.03	0.67	-0.06	-0.24	0.56	-0.14	0.14	-0.39	-0.38	0.39	-0.27	-0.14	0.52	-0.4	-0.26	-0.49	0.25
A_06_P6398	YOR036W || PEP12 || 401047	1	0.17	1.29	0.45	0.41	1.41	0.16	0.37	1.23	0.14	0.17	1.36	0.23	1.44	-0.08	-0.4	0.97	-0.26	-0.15	1.17	-0.12	-0.05	-0.3	1.12
A_06_P6397	YOR035C || SHE4 || 397932	1	0.15	0.21	-0.07	0.69	-0.12	-0.04	0.3	-0.08	-0.33	0.03	-0.02	-0.67	-0.21	-0.43	-0.08	0.13	-0.47	-0.18	0.01	-0.49	-0.08	-0.54	-0.09
A_06_P6396	YOR034C || AKR2 || 394988	1	0.01	-0.57	-0.06	-0.54	-0.1	-0.13	-0.43	-0.28	-0.45	-0.18	-0.21	-0.29	0.52	-0.19	0.02	-0.28	-0.08	0.04	-0.02	-0.18	-0.11	-0.1	-0.16
A_06_P6395	YOR033C || EXO1 || 392513	1	0.19	0.36	0.36	0.27	0.49	0.27	0.49	0.41	0.32	0.34	0.3	0.34	0.18	0.09	-0.28	-0.13	-0.16	-0.1	0.11	0.18	-0.09	0.19	-0.07
A_06_P6394	YOR032C || HMS1 || 389994	1													1.5			0.93
A_06_P6393	YOR031W || CRS5 || 389215	1	-0.11	-0.39	-0.02	0.27	0.03	0.09	-0.42	0.08	0.1	-0.27	-0.1	0.08	0.1	0.01	-0.43	-0.04	0.25	0.08	0.2	-0.03	0.11	-0.02	-0.04
A_06_P6392	YOR030W || DFG16 || 388499	1	0.19	-0.07	0.19	0.17	0.03	0.28	0.18	-0.11	0.12	0.09	-0.32	-0.07	-0.73	0.16	0.06	-0.21	-0.03	-0.15	-0.15	-0.18	-0.04	0.12	-0.45
A_06_P6391	YOR029W || || 384842	1	-0.07	0.38	-0.17	1.26	0.51	0.21	0.31	0.18	0.46	-0.12	0.09	0.72	-0.33	0.29	-0.69	0.67	0.29	0.18	0.59	0.33	0.19	0.48	0.65
A_06_P6390	YOR028C || CIN5 || 383690	1	0.01	2.92	1.09	0.03	2.89	0.53	0.52	3.42	1.59	0.51	3.23	1.35	3.21	0.74	-0.95	2.42	-0.1	0.12	3.48	0.64	-0.03	0.9	3.13
A_06_P6389	YOR027W || STI1 || 382737	1	0.06	0.03	1.28	-0.91	1.23	0.77	-0.93	1.18	0.44	-1.08	0.89	0.48	1.44	1.27	0.38	0.74	1.16	-0.22	0.82	0.9	-0.43	0.74	0.76
A_06_P6388	YOR026W || BUB3 || 380526	1	0.01	-1.02	-0.51	-0.83	-0.29	-0.88	-0.9	-0.28	-0.7	-0.62	-0.37	-0.65	0.2	-0.43	0.44	-0.2	-0.26	-0.02	-0.46	-0.1	-0.02	-0.16	-0.45
A_06_P6387	YOR025W || HST3 || 379383	1	-0.08	0.65	-0.1	-0.13	0.31	-0.14	-0.05	0.23	-0.3	0.01	0.11	-0.33	0.51	-0.17	-0.29	0.42	-0.38	-0.01	0.13	-0.15	-0.01	-0.22	0.04
A_06_P6385	YOR023C || AHC1 || 376118	1	-0.16	0.29	0.37	-0.18	0.77	-0.29	-0.23	0.44	-0.13	-0.15	0.41	-0.46	1.33	0.38	0.68	0.58	0.22	0.05	0.75	0.25	0.13	0.29	0.75
A_06_P6384	YOR022C || || 373869	1	0.28	0.36	0.37	0.65	0.58	0.31	0.34	0.38	0.23	0.19	0.42	0.22	0.39	0.2	-0.11	0.14	0.04	-0.08	0.42	0.15	-0.39	0	0.32
A_06_P6383	YOR021C || SFM1 || 372859	1	-0.07	-1.03	-0.3	-1.4	-0.72	-0.95	-0.73	-0.77	-0.85	-0.5	-0.76	-0.88	0.01	-0.08	0.99	-0.53	0.42	0.29	-0.55	0.08	0.28	0.04	-0.61
A_06_P6382	YOR020C || HSP10 || 370706	1	-0.28	0.36	0.27	0.41	0.24	0.94	-0.02	0.34	1.21	0.08	0.23	1.23	-0.27	0.68	-0.46	0.88	0.88	0.24	0.43	0.5	0.16	0.65	0.75
A_06_P6381	YOR019W || || 370183	1	0.15	2.05	0.85	0.97	2.27	0.48	0.79	2.16	0.74	0.45	2.03	0.52	2	0.36	0.11	1.84	0.15	-0.18	1.87	0.29	-0.12	0.22	1.88
A_06_P6380	YOR018W || ROD1 || 366622	1	-0.06	-0.03	-0.22	0.57	0.22	0.45	-0.05	0.09	0.44	-0.03	0.11	0.4	-0.74	-0.08	-0.66	0.14	-0.15	-0.04	0.05	-0.26	-0.07	-0.15	0.08
A_06_P6379	YOR017W || PET127 || 363689	1	-0.06	-0.43	-0.36	0.48	-0.07	-0.38	-0.14	-0.22	-0.47	-0.23	-0.09	-0.53	0.44	-0.17	0.33	-0.04	-0.27	-0.03	-0.01	-0.08	0.02	-0.02	0.01
A_06_P6378	YOR016C || ERP4 || 360614	1	-0.14	-0.33	0.11	-0.04	-0.58	0.15	0.1	-0.5	0.22	0.24	-0.45	0.28	-0.35	0.1	-0.39	-0.53	0.07	0.08	-0.33	0.25	0.09	0.31	-0.41
A_06_P6377	YOR015W || || 360064	1	0.01	0.24	0.16	0.44	-0.21	0.68	0.32	-0.27	0.58	0.42	-0.12	0.75	-0.96	0.12	-0.38	-0.06	-0.14	-0.04	-0.11	0	-0.11	0.05	-0.03
A_06_P6376	YOR014W || RTS1 || 359665	1	-0.07	-1.03	0.05	-0.82	-0.27	-0.28	-0.52	-0.29	-0.33	-0.44	-0.35	-0.44	0.18	0.07	0.53	-0.62	0.26	0.07	-0.24	-0.04	0.09	0.06	-0.29
A_06_P6375	YOR013W || IRC11 || 356954	1	0.16	0.92	-0.22	1.17	0.21	0.2	0.72	0.13	0.02	0.54	0.15	0.17	-0.02	-0.15	-0.01	0.47	-0.76	-0.23	0.26	-0.24	-0.21	-0.05	0.05
A_06_P6374	YOR012W || || 356671	1	0.05	0.88	-0.36	1.69	0.35	0.25	0.65	0.09	-0.1	0.58	0.3	0.18	0.04	-0.04	-0.2	0.56	-0.2	-0.12	0.32	-0.48	0.03	-0.16	0.28
A_06_P6373	YOR011W || AUS1 || 353784	1	-0.01	-2.01	-1.34	-1.34	-1.23	-2	-1.22	-1.66	-1.66	-1.11	-1.78	-1.76	-0.43	-1.18	1.2	-1.22	-1.01	-0.27	-1.35	-1.15	-0.37	-0.99	-1.7
A_06_P6372	YOR010C || TIR2 || 346255	1	-0.03	-0.18	0.13	-0.29	0.14	-0.29	0.09	0.45	-0.45	-0.22	0.45	-0.5	0.63	0.33	0.44	0.22	0.04	-0.07	0.46	0.19	0.06	0.1	0.57
A_06_P6371	YOR009W || TIR4 || 345598	1	-0.11	0.11	-0.96	0.53	-0.67	-0.03	0.26	-1.15	-0.18	0.51	-1.02	-0.06	-1.33	-0.88	-1.01	-0.52	-1.34	-0.12	-0.83	-0.96	0.1	-0.62	-0.71
A_06_P6370	YOR008W-B || || 343943	1		-1.27	-0.93	-1.58		-0.58			-1.32						0.4
A_06_P6369	YOR008C-A || || 343004	1	-0.38	-0.76	-0.45	-0.16	-0.35	-0.98	-0.63	0.05	-0.12	-0.14	-0.1	-0.47	0.89	-0.13	1.82	-0.08	0.22	0.48	-0.15	0.39	0.4	0.15
A_06_P6368	YOR008C || SLG1 || 341434	1	0.02	0.06	-0.35	0.7	0.04	-0.14	-0.09	0	0.15	-0.09	-0.36	-0.05	-0.57	-0.05	0.33	0	-0.32	-0.11	-0.08	-0.27	0.02	-0.17	-0.34
A_06_P6367	YOR007C || SGT2 || 338986	1	0.07	-0.36	0.56	-0.28	0.55	0.47	-0.49	0.28	0.63	-0.52	0.31	0.41	0.03	0.61	0.34	0.2	0.72	0.02	0.25	0.5	-0.25	0.48	0.16
A_06_P6366	YOR006C || TSR3 || 337883	1	0.12	0.39	0.22	0.09	0	0.46	0.1	0.02	0.33	0.31	-0.05	0.6	-0.07	0.26	-0.42	0.03	0.15	-0.07	-0.06	0.26	-0.1	0.29	-0.29
A_06_P6365	YOR005C || DNL4 || 334749	1	0.25	1.77	0.31	0.84	1.54	0.1	0.5	1.42	0.34	0.46	1.16	0.2	1.19	-0.05	0.11	1.17	-0.18	-0.1	1.09	-0.18	-0.24	-0.23	0.98
A_06_P6364	YOR004W || UTP23 || 334111	1	-0.22	-1	0.08	0.1	-2.17	0.65	0.02	-1.84	0.49	0.47	-2	0.97	-1.94	0.58	-0.4	-1.37	0.55	0.35	-1.82	0.95	0.33	0.85	-1.89
A_06_P6363	YOR003W || YSP3 || 332825	1	-0.03	2.14	0.9	1.2	1.26	0.94	0.64	1.22	0.73	0.63	0.97	0.89	0.67	0.26	-0.54	1.42	0.7	-0.02	0.92	0.29	0.01	0.25	0.96
A_06_P6362	YOR002W || ALG6 || 330833	1	0.01	-0.37	-0.35	-0.41	-0.21	-0.62	-0.27	-0.36	-0.7	-0.22	-0.33	-0.77	-0.15	-0.58	-0.09	-0.3	-0.62	-0.23	-0.31	-0.58	-0.16	-0.6	-0.34
A_06_P6361	YOR001W || RRP6 || 328752	1	0.08	0.1	-0.16	0.63	-0.18	0.24	0.12	-0.43	0.2	0.06	-0.56	0.28	-1.02	0.15	0.25	-0.06	-0.2	-0.1	-0.58	0.09	-0.05	-0.02	-0.68
A_06_P6360	YOL166C || || 1215	1	-0.12	0.06	-0.22	0.04	0.29	0.44	-0.83	-0.98	-0.89	0.07	-0.24	-0.45	-0.55	-0.09	0.04	0.18	-0.32	-0.88	-0.83	-0.73	0.17	-0.27	-0.34
A_06_P6359	YOL165C || AAD15 || 1698	1	-0.05	0.14	-0.11	1.86	0.26	0.34	-0.11	-1.25	-1.01	0.17	-0.56	-0.33	-0.35	-0.09	-0.26	-0.15	-0.13	-0.88	-1.31	-0.93	-0.08	-0.19	-0.49
A_06_P6358	YOL164W || BDS1 || 7918	1	-0.14	-0.02	-0.29	-0.12	0.61	-0.06	-0.27	-0.47	-0.44	-0.14	-0.3	-0.35	-0.18	-0.38	-0.24	0.29	-0.07	-0.01	-0.17	-0.44	0.06	-0.19	-0.14
A_06_P6357	YOL163W || || 10023	1	0.37	-0.28	-0.58	0.77	0.33	-0.25	-0.2	-0.89	-0.86	-0.29	-0.76	-1.12	-0.2	-0.62	0.11	-0.28	-0.74	-0.19	-0.41	-0.93	-0.39	-0.87	-0.81
A_06_P6356	YOL162W || || 10521	1	0.18	0.78	-0.64	1.93	0.58	0.77	0.34	-0.51	0.22	0.51	-0.23	0.22	-0.63	-0.53	-0.8	0.33	-0.84	-0.07	-0.15	-0.6	-0.24	-0.57	-0.15
A_06_P6355	YOL161C || PAU20 || 11558	1	0.05	-0.54	-0.95	0.29	-0.35	-0.85	-0.43	-1.15	-1.23	-0.85	-1.61	-1.74	-0.72	-1.23	0.1	-0.71	-1.03	-0.23	-0.94	-1.31	-0.26	-1.34	-1.14
A_06_P6354	YOL160W || || 14430	1	0.08	-0.49	0.3	-0.46	0.28	-0.29	-0.76	-0.01	-0.45	-0.45	0.23	-0.32	1.07	0.29	-0.15	0.38	0.45	0	0.61	0.24	-0.02	-0.19	0.38
A_06_P6353	YOL159C-A || || 15414	1	0.16	1.17	0.14	0.18	1.3	0.23	-0.14	0.95	0.01	-0.24	0.92	-0.11	0.86	0.1	0.33	1.3	0	-0.14	1.08	0.03	-0.08	-0.02	0.98
A_06_P6352	YOL159C || || 17484	1	-0.14	-0.32	-0.34	0.48	0.03	0.04	-0.43	-0.53	-0.4	-0.34	-0.45	-0.42	-0.04	-0.04	0.07	0.32	0.27	0.14	-0.02	0.07	-0.15	-0.28	-0.02
A_06_P6351	YOL158C || ENB1 || 19635	1	-0.02	-1.03	-1.37	-0.52	-0.9	-1.22	-1.09	-1.35	-1.42	-0.9	-1.49	-1.32	-1.16	-1.49	0.17	-0.46	-1.22	0.1	-0.92	-1.37	-0.89	-1.35	-1.62
A_06_P6350	YOL157C || IMA2 || 22745	1	0.03	-0.12	-0.18	-0.18	0.57	0.39	-0.31	-0.27	0.14	-0.3	-0.49	-0.18	-0.37	-0.1	0.58	0.44	0.29	-0.1	0.01	-0.03	-0.13	0.07	-0.22
A_06_P6349	YOL156W || HXT11 || 26108	1	-0.12		-0.46	1.23		0.29			-0.25			-0.02	-0.15		-0.43	0.08			0.1
A_06_P6348	YOL155C || HPF1 || 28705	1	0.55	-1.06	-0.86	-1.13	-0.18	-1.27	-0.62	-0.07	-1.23	-0.08	0.4	-1.1	0.08	-0.84	0.01	-1.09	-1.33	0.05	-0.04	-0.5	-0.41	-1.1	-0.71
A_06_P6347	YOL154W || ZPS1 || 35308	1	0.27	-0.39	-1.18	-0.27	0.14	-2.21	-0.48	-0.24	-2	-0.52	0.32	-1.98	0.56	-1.81	0.66	-0.05	-1.29	-0.12	0.05	-1.88	-0.36	-1.72	-0.03
A_06_P6346	YOL153C || || 36884	1	0.37	1.54	0.22	0.74	2.11	-0.3	0.22	2.4	0.08	-0.34	2.31	-0.3	2.42	-0.7	-0.43	1.53	-0.96	-0.36	2.07	-1.18	-0.72	-1.05	1.91
A_06_P6345	YOL152W || FRE7 || 42356	1	-1.04	0.17	-1.35	0.98	-1.01	-0.95	0.38		-1.23	-0.42	-1.53	-1.4	-0.87	-1.16	0.58	0.73	-0.37		-0.85			-1.1
A_06_P6344	YOL151W || GRE2 || 44601	1	-0.32	3.47	4.67	-0.45	4.21	3.93	0.91	4.27	4	0.8	4.23	4.03	4.58	5	0.21	4.22	5.19	0.6	4.72	4.95	1.06	4.89	4.68
A_06_P6343	YOL150C || || 44503	1	-0.49	1.37		-0.78			-0.07			0.24			3.75		0.36	2.64	3.69	0.37			0.31
A_06_P6342	YOL149W || DCP1 || 45528	1	-0.05	-1.04	-0.48	0.04	-0.48	-0.23	-0.27	-0.65	-0.15	-0.2	-0.55	0.07	-0.66	-0.2	-0.15	-0.62	-0.04	0.17	-0.58	0.21	0.1	0.04	-0.65
A_06_P6341	YOL148C || SPT20 || 45780	1	0.17	0.4	0.09	0.9	0.25	-0.06	0.43	0.09	-0.11	0.15	0.16	-0.09	-0.04	-0.13	-0.21	0.15	-0.27	-0.27	0.04	-0.05	-0.23	-0.18	0.12
A_06_P6340	YOL147C || PEX11 || 48061	1	-0.22	-0.56	0.15	-0.52	-0.55	-0.46	-0.28	-0.3	-0.23	-0.25	-0.09	-0.41	0.45	-0.1	0.57	-0.07	0.26	-0.01	-0.2	0.04	0.14	0.27	0.09
A_06_P6339	YOL146W || PSF3 || 49330	1	0	-0.19	-0.22	0.28	-0.79	-0.1	0.24	-0.69	0.18	0.46	-0.71	0.29	-0.86	-0.09	-0.22	-0.59	-0.22	0.1	-0.87	0.06	0.12	0.09	-0.86
A_06_P6338	YOL145C || CTR9 || 49663	1	0.12	-1.03	0.26	-1.26	-0.15	-0.45	-0.79	-0.22	-0.51	-0.7	-0.36	-0.3	0.01	0.27	0.8	-0.54	0.45	-0.07	-0.4	0.13	-0.06	-0.06	-0.5
A_06_P6337	YOL144W || NOP8 || 54298	1	0.13	0.03	0.21	0.2	-0.76	0.63	0.43	-0.7	0.4	0.61	-0.93	0.65	-1.39	0.36	-0.67	-0.96	0.13	0.07	-1.16	0.39	0.09	0.18	-1.14
A_06_P6336	YOL143C || RIB4 || 54783	1	-0.19	0.79	1.16	0.98	0.39	1.78	0.41	0.46	1.53	0.29	0.66	1.42	-0.01	0.98	-0.77	0.57	1.04	0.06	0.7	1.13	0.13	1.02	0.82
A_06_P6335	YOL142W || RRP40 || 56128	1	-0.16	0.47	0.05	0.97	-0.46	0.62	0.34	-0.66	0.69	0.76	-0.71	0.8	-0.7	0.27	-0.12	-0.09	0.09	0.17	-0.32	0.39	0.11	0.47	-0.49
A_06_P6334	YOL141W || PPM2 || 58241	1	-0.02	-1.52	0.01	-0.27		0.44	-0.09		0.07			0.03		0.17	0.54	-1.23	0.06			0.17		0.37
A_06_P6333	YOL140W || ARG8 || 59736	1	-0.28	-0.72	-0.01	0.01	-0.33	-0.08	-0.38	-0.54	-0.4	-0.4	-0.53	-0.18	0.29	0.34	0.53	0.17	0.33	0.06	-0.06	0.52	0.15	0.53	-0.23
A_06_P6332	YOL139C || CDC33 || 60510	1	-0.14	-0.14	0.13	0.13	-0.84	0.6	0.17	-0.65	0.74	0.55	-0.45	0.85	-1.25	0.14	-0.6	-0.38	0.13	0.17	-0.55	0.28	0.23	0.29	-0.58
A_06_P6331	YOL138C || RTC1 || 61452	1	0	-0.61	-0.35	-0.13	-0.49	-0.09	-0.17	-0.69	-0.18	0.08	-0.63	-0.09	-0.56	-0.26	0.38	-0.74	-0.29	-0.1	-0.74	-0.22	-0.15	-0.29	-0.7
A_06_P6330	YOL137W || BSC6 || 66985	1	0.01	0.11	0.04	0.57	-0.76	0.6	0.51	-0.68	0.6	0.62	-0.57	0.69	-1.12	0.02	-0.65	-0.72	-0.32	-0.05	-0.7	0.16	0.04	0.09	-0.69
A_06_P6329	YOL136C || PFK27 || 67714	1	-0.25	2.34	1.96	0.05	1.51	1.84	0.95	2.09	1.9	1.24	1.98	2.14	2.08	1.82	-0.7	2	1.93	0.38	2.65	1.75	0.9	2.05	2.43
A_06_P6328	YOL135C || MED7 || 69397	1	0.15	0.15	0.02	0.94	-0.21	-0.01	0.45	-0.01	0.06	0.25	-0.14	0.16	-0.16	-0.15	-0.23	-0.45	-0.2	-0.13	-0.38	-0.09	-0.02	-0.24	-0.27
A_06_P6327	YOL134C || || 70211	1		-1.1	-0.38	-1.33		-0.91	-1.17	-0.02	-0.74	-0.86	-0.19				0.55	-0.25	0.6		-0.45
A_06_P6326	YOL133W || HRT1 || 70601	1	-0.08	0.41	0.37	-0.01	0.95	-0.24	-0.12	1.13	0.03	-0.44	1.12	-0.16	1.74	0.37	0.68	1.1	0.52	0.05	1.25	0.32	0.11	0.55	1.27
A_06_P6325	YOL132W || GAS4 || 72593	1	0.32	0.77	0.36	0.29	0.89	0.06	0.38	1.3	0.77	0.41	1.23	0.58	0.82	0.64	0.35	0.8	0.49	0.12	0.96	0.35	0.29	0.65	0.94
A_06_P6323	YOL130W || ALR1 || 76849	1	-0.08	-0.15	-0.42	0.07	-0.39	-0.02	0.3	-0.35	0.05	0.14	-0.61	0.13	-0.69	0.08	0.01	-0.33	-0.35	0.06	-0.36	0.06	0.31	0.04	-0.42
A_06_P6322	YOL129W || VPS68 || 77969	1	0.08	0.16	0.77	-0.18	0.59	0.43	-0.38	0.54	0.45	-0.32	0.79	0.5	0.3	0.22	-0.41	0.54	0.57	-0.09	0.62	0.04	-0.16	0.18	0.6
A_06_P6321	YOL128C || YGK3 || 78589	1	0.02	-0.01	0.09	0.44	-0.31	0.65	-0.11	0.03	0.45	0.19	-0.33	0.37	-0.39	0.46	-0.27	-0.14	0.65	0.27	-0.26	0.63	0.11	0.65	-0.33
A_06_P6320	YOL127W || RPL25 || 80983	1	-0.15	-0.42	-0.31	-1.04	-0.59	-0.59	-0.32	-0.18	-0.31	-0.11	0.19	-0.22	0.09	-0.19	0.27	-0.07	-0.07	0.19	-0.03	0.07	0.06	-0.03	0.18
A_06_P6319	YOL126C || MDH2 || 81887	1	0.07	1.12	1.23	-0.38	1.37	0.68	0.26	1.81	1.28	0.07	1.96	1.05	1.44	1.14	-0.4	1.1	0.61	0.03	1.91	1.29	0.21	1.02	1.91
A_06_P6318	YOL125W || TRM13 || 85079	1	0.02	-0.36	0.05	1.64	-0.87	0.78	0.43	-0.69	0.52	0.26	-0.91	0.58	-1.31	0.34	-0.73	-0.89	0.25	-0.01	-0.95	0.47	0.25	0.35	-0.99
A_06_P6317	YOL124C || TRM11 || 85499	1	-0.11	-0.53	0.63	-0.35	-1.25	0.66	-0.25	-1.11	0.46	0.04	-1.11	0.68	-1.17	0.79	-0.14	-0.73	1.3	0.31	-1.08	1.06	0.26	1.03	-1.19
A_06_P6316	YOL123W || HRP1 || 89152	1	-0.12	-0.76	-1.52	-0.8	-0.7	-1.6	-0.5	-0.62	-1.49	-0.33	-0.78	-1.37	-0.28	-1.64	0.1	-0.61	-1.9	-0.01	-0.77	-1.59	-0.08	-1.43	-0.83
A_06_P6315	YOL122C || SMF1 || 89916	1	0.02	0.07	0.83	0.15	-0.28	0.94	0.26	-0.08	0.45	0.24	-0.13	0.58	-0.26	0.78	0.01	-0.26	0.59	-0.19	-0.42	0.6	0.05	0.61	-0.07
A_06_P6314	YOL121C || RPS19A || 92106	1	-0.04	-0.61	-0.05	-1.07	-0.64	-0.43	-0.28	-0.35	-0.11	-0.18	-0.32	-0.19	-0.43	0.02	0.3	-0.47	0.46	0.16	-0.41	0.12	0.11	0.05	-0.38
A_06_P6313	YOL120C || RPL18A || 94301	1	-0.34	-0.78	-0.99	-0.23	-0.95	-0.83	-0.24	-0.61	-0.82	-0.27	-0.52	-1.12	-0.38	-0.62	0.12	-0.56	-0.8	0.05	-0.19	-0.46	0.19	-0.48	-0.18
A_06_P6312	YOL119C || MCH4 || 95024	1	0.14	0.05	1.39	0.02	0.32	1.44	0.11	0.4	1.65	0.23	0.39	1.66	-0.26	1.58	-0.08	0.13	1.7	0.02	0.35	1.57	-0.08	1.57	0.3
A_06_P6311	YOL118C || || 96750	1		0.43	-0.16		0.26	-0.47		0.35	-0.21	-0.52	0.68	-0.6	0.68	-0.15	0.57	0.33	-0.71		0.25	-0.46		-0.8	0.36
A_06_P6310	YOL117W || RRI2 || 99278	1	0.38	0.56	0.6	-0.63	1.52	-0.11	-0.38	1.44	-0.31	-0.74	1.36	-0.69	1.55	0.21	0.35	1.27	0.59	-0.16	1.14	-0.06	-0.41	0	1.24
A_06_P6309	YOL116W || MSN1 || 100898	1	0.13	1.14	-0.03	0.86	0.45	0.05	0.79	0.44	0.1	0.49	0.46	0.08	0.1	-0.46	-0.35	0.39	-0.79	-0.19	0.18	-0.48	-0.27	-0.46	0.3
A_06_P6308	YOL115W || PAP2 || 103076	1	-0.04	-0.54	0.15	0.06	-0.81	-0.21	-0.02	-0.72	-0.38	0.05	-0.8	-0.08	-0.67	-0.11	-0.29	-0.99	0.06	-0.04	-0.94	-0.11	-0.09	-0.08	-0.93
A_06_P6307	YOL114C || || 103500	1	0.14	0.17	0.1	0.63	0.4	0.23	0.3	0.12	0.03	-0.18	-0.03	-0.14	0.1	0.15	0.09	-0.2	-0.41	-0.33	-0.13	-0.15	-0.24	-0.15	-0.4
A_06_P6306	YOL113W || SKM1 || 106194	1	0.03	1.07	-0.01	0.04	0.55	0.44	0.34	0.6	0.4	0.33	0.66	0.47	0.1	-0.1	-0.73	0.73	-0.13	0.08	0.67	0.02	-0.01	-0.15	0.62
A_06_P6305	YOL112W || MSB4 || 108012	1	0.26	-0.72	-0.23	-0.73	-0.21	-0.4	-0.18	-0.29	-0.61	-0.15	-0.33	-0.46	-0.11	-0.21	0.09	-0.72	-0.19	-0.06	-0.53	-0.19	0.05	-0.36	-0.55
A_06_P6304	YOL111C || MDY2 || 108419	1	-0.17	-0.29	-0.37	0.18	-0.61	-0.2	-0.28	-0.53	-0.33	-0.15	-0.55	-0.43	-0.34	-0.3	0.17	-0.24	-0.43	0	-0.59	-0.34	0.01	-0.26	-0.38
A_06_P6303	YOL110W || SHR5 || 109736	1	0.21	-0.37	-0.18	-0.01	-0.26	-0.44	0.1	-0.35	-0.29	-0.06	-0.43	-0.32	-0.06	-0.23	-0.09	-0.47	-0.45	-0.08	-0.32	-0.32	-0.2	-0.29	-0.54
A_06_P6302	YOL109W || ZEO1 || 110456	1	0.45	-1.54	-0.38	0.13	-2.8	0.28	0.91	-2.11	0.31	1.16	-1.87	0.82	-2.4	-0.2	-1.11	-2.99	-0.99	0.17	-2.67	0.39	0.3	0.17	-2.57
A_06_P6301	YOL108C || INO4 || 111587	1	0.04	-0.07	-1.1	0.42	-0.6	-0.94	0.29	-0.54	-0.9	0.33	-0.4	-0.78	-0.6	-1.23	-0.73	-0.77	-1.71	-0.18	-0.56	-1.05	-0.09	-1.24	-0.6
A_06_P6300	YOL107W || || 112886	1	-0.06	-0.28	-0.64	-0.03	-0.55	-0.96	0.05	-0.43	-0.8	0.13	-0.46	-0.92	-0.35	-0.81	-0.04	-0.46	-1.03	-0.05	-0.43	-0.85	-0.06	-0.97	-0.48
A_06_P6299	YOL106W || || 113510	1	0.23	-1.06	-0.91	-0.73	-0.58	-1.15	-0.55	-0.68	-1.38	-0.47	-0.61	-1.33	-0.22	-1.07	0.56	-0.68	-1.06	-0.18	-0.85	-1.23	-0.22	-0.99	-0.93
A_06_P6298	YOL105C || WSC3 || 114138	1	0.21	1.27	0.96	-0.64	2.01	0.34	-0.13	1.89	0.35	0.07	1.9	0.51	1.95	0.56	-0.12	1.16	0.44	0.05	1.83	0.61	0.1	0.46	1.53
A_06_P6297	YOL104C || NDJ1 || 116602	1	0.08	0.07	0.25	1.17	-0.31	0.92	-0.3	-0.67	0.07	0.15	-0.93	-0.08	-0.95	0.25	-0.73	-0.51	0.14	-0.17	-0.64	0.29	-0.62	-0.31	-0.75
A_06_P6296	YOL103W || ITR2 || 125537	1	0.05	-0.46	-0.3	-0.33	-0.27	-0.34	-0.29	-0.39	-0.32	0.04	-0.59	-0.27	-0.18	-0.11	0.27	-0.66	-0.22	-0.09	-0.57	-0.17	-0.15	-0.22	-0.65
A_06_P6295	YOL102C || TPT1 || 126006	1	-0.03	-0.5	-0.26	0.16	-0.66	-0.07	0.1	-0.56	-0.08	0.31	-0.53	0.26	-0.81	-0.15	-0.05	-0.44	-0.19	0.22	-0.61	-0.01	-0.07	-0.04	-0.63
A_06_P6294	YOL101C || IZH4 || 127056	1	-0.48	2.04	0.38	0.51	1.01	0.62	-0.03	0.43	0.85	0.23	0.63	0.86	0.5	0.15	-0.1	1.8	0.35	0.06	1.26	0.57	-0.16	0.49	1.06
A_06_P6293	YOL100W || PKH2 || 132423	1	0.09	0.59	0.61	-0.64	1.27	0.37	-0.32	1.06	0.34	-0.4	0.99	0.33	0.88	0.51	0.19	1.01	0.68	-0.09	1.04	0.53	-0.11	0.33	0.99
A_06_P6292	YOL099C || || 132256	1	-0.06	0.62	0.18	0.82	0.02	0.43	0.91	0.29	0.51	0.29	0.21	0.63	-0.26	0.67	-0.55	0.16	-0.24	0.18	0.5	0.22	-0.27	0.44	0.19
A_06_P6291	YOL098C || || 132781	1	-0.35	-0.95	0.15	0.07	-0.65	0.62	-0.6	-0.73	0.59	-0.33	-0.62	0.52	-0.86	0.52	-0.41	-0.12	0.7	0.22	-0.29	0.54	0.14	0.56	-0.18
A_06_P6290	YOL097C || WRS1 || 136721	1	-0.18	-0.89	-0.56	-0.58	-1.2	-0.62	-0.27	-0.96	-0.71	-0.05	-0.84	-0.76	-0.36	-0.38	0.22	-0.85	-0.36	0.09	-0.86	-0.31	0.15	-0.17	-0.74
A_06_P6289	YOL096C || COQ3 || 138236	1	0.11	0.93	-0.11	1.23	0.59	0	0.77	0.51	0.04	0.52	0.53	-0.17	0.36	-0.29	-0.26	0.39	-0.51	-0.13	0.49	-0.48	-0.2	-0.6	0.5
A_06_P6288	YOL095C || HMI1 || 139324	1	0.3	0.38	-0.01	0.43	0.07	0.49	0.46	0.23	0.36	0.36	-0.06	0.47	-0.99	-0.08	-0.69	-0.25	-0.23	0.05	-0.04	0.04	-0.02	-0.13	-0.28
A_06_P6287	YOL094C || RFC4 || 141669	1	-0.13	-0.45	-0.02	-0.04	-0.57	0.01	0.14	-0.45	-0.02	0.09	-0.39	-0.04	-0.25	0.22	0.05	-0.25	0.16	0.21	-0.29	0.35	0.02	0.25	-0.15
A_06_P6286	YOL093W || TRM10 || 143564	1	0.02	-0.42	-0.08	0.09	-0.9	0.25	0.01	-0.88	-0.09	0.26	-1.06	0.22	-0.97	0.11	-0.69	-1.01	-0.05	0	-1.04	0.15	0.01	-0.07	-1.17
A_06_P6285	YOL092W || YPQ1 || 144955	1	-0.11	0.07	0.18	-0.21	-0.36	0.6	-0.01	-0.35	0.35	0.13	-0.45	0.46	-1.15	0.25	-0.32	-0.15	0.14	0.01	-0.37	0.36	0.05	0.15	-0.49
A_06_P6284	YOL091W || SPO21 || 146942	1	0.06	-0.09	-0.07	-0.84	0.85	-0.22	-0.45	0.76	-0.47	-0.17	0.97	-0.05	0.87	-0.06	0.22	0.56	0.16	0.18	0.61	-0.01	0.09	0.39	0.6
A_06_P6283	YOL090W || MSH2 || 150176	1	0.03	-0.73	0.49	-0.66	-0.1	0	-0.3	-0.21	-0.02	-0.44	-0.08	-0.07	0.21	0.41	0.42	-0.28	0.56	-0.12	-0.2	0.59	-0.18	0.37	-0.1
A_06_P6282	YOL089C || HAL9 || 150619	1	-0.05	1.14	0.35	0.17	1.23	0.33	0	0.79	-0.01	0.23	0.8	-0.01	1.19	-0.01	-0.53	0.83	0.09	0	1.02	-0.1	-0.1	-0.06	0.97
A_06_P6281	YOL088C || MPD2 || 153932	1	0.07	-0.76	0.3	0.19	-0.33	-0.32	0.06	-0.28	-0.09	-0.67	-0.12	-0.26	-0.17	-0.17	0.4	-0.27	-0.32	-0.24	-0.33	-0.09	-0.16	0.02	-0.22
A_06_P6280	YOL087C || DUF1 || 155331	1	0.12	0.56	0	1.38	0.71	0.02	0.32	0.45	0	-0.02	0.46	-0.18	0.09	-0.36	0.2	0.42	-0.39	-0.42	0.33	-0.59	-0.23	-0.56	0.24
A_06_P6279	YOL086W-A || MHF1 || 159233	1	-0.21	-0.8	-0.45	0.17	-0.62	-0.79	-0.43	-0.7	-0.61	-0.52	-0.62	-0.75	-0.39	-0.42	0.88	-0.24	-0.19	-0.17	-0.51	-0.58	0.14	-0.39	-0.32
A_06_P6278	YOL086C || ADH1 || 159588	1	-0.15	0.04	1.17	0.24	0.63	1.03	-1.67	-1.06	0.65	-1.85	-0.98	0.77	0.46	1.74	0.82	1.06	1.33	-0.21	0.47	1.68	-1	1.28	-0.4
A_06_P6277	YOL085C || || 161892	1	0.17															0.06				-0.19
A_06_P6276	YOL084W || PHM7 || 165212	1	0.25	4.87	2.81	0.9	4.46	1.62	1.23	5.07	3.57	0.55	4.8	3.43	4.24	1.89	-0.78	4.15	1.23	-0.2	4.77	1.83	-0.31	2.12	4.68
A_06_P6275	YOL083W || ATG34 || 166889	1	-0.02	0.17	0.38	-0.33	0.9	-0.06	-0.23	0.98	-0.01	-0.34	1.01	-0.12	1.24	0.04	0.05	0.73	0.37	-0.19	0.88	-0.02	-0.1	0.1	1.02
A_06_P6274	YOL082W || ATG19 || 169875	1	0.56	0.57	0.02	1.22	0.82	-0.21	0.66	0.68	0.06	0.08	0.72	-0.25	0.32	-0.5	-0.15	0.01	-0.72	-0.49	0.21	-0.77	-0.76	-0.71	0.16
A_06_P6273	YOL081W || IRA2 || 180150	1	-0.14	-0.43	0.48	-0.41	-0.22	0.67	-0.22	-0.42	0.33	-0.26	-0.26	0.16	-0.37	0.34	0.08	-0.15	0.41	0.01	-0.2	0.37	0	0.3	0
A_06_P6272	YOL080C || REX4 || 180785	1	-0.16	-2.19	0.09	-0.69	-2.17	-0.18	-0.47	-2.1	-0.13	0.08	-2.09	0.03	-1.65	0.5	0.93	-2.16	0.51	0.25	-2.09	0.71	0.23	0.7	-2.11
A_06_P6271	YOL079W || || 181193	1	-0.43	1.11	0.27	1.51	0.23	0.66	0.76	0.07	0.57	1.04	-0.05	0.97	-0.38	0.24	-0.93	0.42	-0.34	0.01	0.36	0.12	-0.09	0.29	0.24
A_06_P6270	YOL078W || AVO1 || 184991	1	0.18	-1.02	0.23	0.12	-0.55	0.11	0.12	-0.56	-0.09	0.15	-0.56	0.11	-0.86	0.07	-0.14	-1.2	0.1	0.01	-0.86	0.02	-0.1	-0.05	-0.77
A_06_P6269	YOL077W-A || ATP19 || 185545	1	0.1	-1.46	-1	0.54	-1.78	-0.77	0.99	-1.59	-0.28	0.32	-1.48	-0.22	-1.33	-0.55	0.2	-1.8	-1.04	0	-1.59	-0.21	0.07	-0.27	-1.46
A_06_P6268	YOL077C || BRX1 || 186028	1	-0.22	-2.47	0.09	-1.33	-2.63	-0.28	-0.82	-2.46	-0.18	-0.36	-2.32	-0.26	-1.53	0.59	0.98	-2.02	0.68	0.32	-2.05	0.78	0.44	0.85	-2.07
A_06_P6267	YOL076W || MDM20 || 189131	1	0.06	-0.42	0.11	-0.11	-0.12	0.21	-0.18	-0.33	-0.05	-0.35	-0.46	0.02	-0.98	0.02	0.07	-0.35	0.11	-0.07	-0.5	0.01	-0.04	-0.13	-0.59
A_06_P6266	YOL075C || || 189689	1	0.04	-0.72	0.46	-0.83	-0.06	0.03	-0.55	-0.28	-0.19	-0.71	-0.4	-0.15	0.04	0.42	0.61	-0.2	0.65	-0.07	-0.31	0.32	-0.11	0.27	-0.33
A_06_P6265	YOL073C || || 194345	1	-0.25	0.89	0.11	0.48	0.71	0.24	0.34	0.63	0.42	0.09	0.88	0.25	0.42	0.08	-0.27	1.03	-0.04	0	0.94	0.09	-0.01	0.14	1.02
A_06_P6264	YOL072W || THP1 || 196056	1	0.08	1.84	0.17	0.61	0.96	0.79	0.62	0.84	0.63	0.82	0.87	0.74	-0.01	-0.09	-0.69	1.08	-0.32	-0.02	0.77	-0.24	0.04	-0.15	0.79
A_06_P6263	YOL071W || EMI5 || 196790	1	0.21	0.85	0.37	0.45	0.87	0.19	0.25	0.72	0.14	0.1	0.8	0.02	0.9	-0.04	-0.35	0.56	0.27	-0.16	0.66	-0.17	-0.26	-0.14	0.86
A_06_P6262	YOL070C || NBA1 || 197365	1	0.03	-0.68	-0.46	-1.1	-0.33	-0.52	-0.4	-0.41	-0.52	-0.4	-0.54	-0.42	-0.35	-0.28	0.09	-0.46	-0.19	-0.09	-0.59	-0.47	-0.05	-0.45	-0.65
A_06_P6261	YOL069W || NUF2 || 200027	1	0.06	0.71	-0.61	1.13	0.14	0.48	0.49	-0.04	0.46	0.69	-0.25	0.69	-1.1	-0.23	-1.04	0.12	-0.5	0.1	-0.32	-0.17	-0.08	-0.46	-0.42
A_06_P6260	YOL068C || HST1 || 200523	1	0.07	0.5	0.03	0.59	0.35	0.01	0.37	0.22	0.07	0.25	0.25	-0.04	0.49	0.01	0	0.27	-0.21	-0.09	0.19	-0.02	-0.07	-0.07	0.29
A_06_P6259	YOL067C || RTG1 || 202180	1	0.07	-0.92	0	-1.06	-0.2	-0.3	-0.45	-0.2	-0.13	-0.42	-0.79	-0.5	-0.77	0.29	0.68	-0.95	0.32	-0.05	-0.6	0.1	0.03	-0.22	-0.91
A_06_P6258	YOL066C || RIB2 || 202791	1	0.14	0.84	0.34	-0.13	0.8	0.26	-0.01	0.73	0.27	0.21	0.79	0.24	0.8	0.1	0.21	0.59	0.11	-0.13	0.6	-0.09	-0.08	-0.03	0.58
A_06_P6257	YOL065C || INP54 || 204757	1	0.2	-0.13	-0.2	-0.95	0.48	-0.77	-0.38	0.48	-0.62	-0.36	0.44	-0.89	0.35	-0.64	0.22	0.06	-0.19	-0.09	0.22	-0.79	-0.18	-0.84	0.17
A_06_P6256	YOL064C || MET22 || 206301	1	-0.32	-1.16	-0.09	-1.02	-0.64	-0.61	-0.92	-0.73	-0.74	-0.77	-0.49	-0.84	0.49	0.03	0.92	-0.23	0.38	0.08	-0.24	0.11	-0.03	0.16	-0.2
A_06_P6255	YOL063C || CRT10 || 207453	1	0.02	-0.21	0.44	-0.62	0.37	-0.32	-0.44	0.28	-0.59	-0.48	0.21	-0.51	0.66	0.01	0.36	0.11	0.65	0.03	0.24	-0.14	-0.08	-0.16	0.3
A_06_P6254	YOL062C || APM4 || 210540	1	-0.04	0.99	0.1	0.4	0.25	0.8	0.3	0.23	0.72	0.51	0.2	0.63	-0.56	0.12	-0.2	0.73	-0.05	-0.01	0.24	0.13	0.02	0.23	0.32
A_06_P6253	YOL061W || PRS5 || 213595	1	-0.01	-0.39	0.55	-0.62	-0.28	-0.05	-0.18	-0.24	-0.27	-0.11	-0.24	-0.29	-0.05	0.19	0.34	-0.48	0.74	0.04	-0.26	0.25	0.07	0.18	-0.38
A_06_P6252	YOL060C || MAM3 || 214057	1	-0.12	0.18	0.08	0.8	0.71	0.18	-0.16	0.5	-0.1	-0.5	0.46	-0.31	0.61	-0.02	-0.21	0.48	0.19	-0.13	0.76	-0.29	-0.17	-0.34	0.66
A_06_P6251	YOL059W || GPD2 || 218326	1	-0.69	-0.87	-0.7	-1.22	-0.43	-1.42	-0.99	-0.29	-1.25	-0.75	-0.2	-1.21	0.86	-0.23	0.92	0.22	-0.13	0.14	0.33	-0.19	0.27	0.02	0.39
A_06_P6250	YOL058W || ARG1 || 220282	1	-0.9	0.18	-2.51	0.79	-0.11	-2.4	-1.55	-1.79	-2.93	-1.19	-1.49	-2.95	-0.13	-2.16	1.54	0.88	-1.93	-0.56	-0.53	-2.07	-0.91	-2.19	-0.94
A_06_P6249	YOL057W || || 222803	1	-0.02	-0.82	-0.32	-0.81	0.12	-0.64	-0.86	0.09	-0.82	-0.67	0.03	-0.8	0.43	-0.43	0.39	0.03	-0.08	-0.05	-0.06	-0.42	-0.03	-0.41	0.1
A_06_P6248	YOL056W || GPM3 || 224052	1	-0.41	0.61	0.77	0.48	0.08	1.25	0.18	0.13	1.05	0.36	0.15	1.07	-0.29	0.71	-0.79	0.24	0.82	0.06	0.26	0.8	-0.04	0.69	0.33
A_06_P6247	YOL055C || THI20 || 224450	1	0.25	-0.9	-1.36	-0.91	-0.38	-1.92	-0.69	-0.49	-1.65	0.06	-0.18	-1.85	0.22	-1.64	0.5	-0.85	-1.33	0.03	-0.72	-1.7	-0.41	-1.7	-0.78
A_06_P6246	YOL054W || PSH1 || 229668	1	0.12	0.12	0.3	-0.47	0.52	-0.2	-0.02	0.62	-0.09	-0.31	0.48	-0.06	0.54	0.2	0.62	0.39	0.11	0.01	0.5	0.17	-0.07	0.18	0.42
A_06_P6245	YOL053W || AIM39 || 231193	1	0.19	1.29	0.29	0.14	1.23	0.09	0.41	1.46	0.17	0.34	1.42	0.25	1.1	-0.23	-0.62	0.93	-0.05	0	1.19	-0.18	0.05	-0.16	1.12
A_06_P6244	YOL052C-A || DDR2 || 231683	1	0.07	1.9	2.25	-0.78	2.7	1.52	-0.34	3.35	2.45	-0.02	3.17	2.31	3.95	3.2	0.13	2.7	2.87	0.19	4.15	3.27	0.22	3.23	4.15
A_06_P6243	YOL052C || SPE2 || 232601	1	-0.32	-1.33	-0.16	-1.47	-0.83	-0.35	-0.85	-0.26	-0.28	-0.37	-0.51	-0.24	-0.09	0.32	0.84	-0.37	0.59	0.39	-0.36	0.32	0.59	0.6	-0.17
A_06_P6242	YOL051W || GAL11 || 238126	1	-0.16	-0.07	-0.04	0.72	-0.28	0.54	0.3	-0.31	0.53	0.23	-0.26	0.52	-0.68	0.04	-0.57	-0.33	-0.05	0.01	-0.2	-0.01	0	0.09	-0.07
A_06_P6241	YOL050C || || 238116	1	0.03	-1.29	-0.59	-0.76	-0.71	-0.58	-0.65	-0.47	-0.4	-0.35	-0.6	-0.89	-0.11	-0.08	0.48	-0.5	0.01	0.17	-0.77	-0.06	-0.11	0.08	-0.39
A_06_P6240	YOL049W || GSH2 || 239974	1	0.13	-0.69	0.03	-1.04	0	-0.21	-0.48	-0.17	-0.31	-0.41	-0.29	-0.39	-0.18	0.19	0.49	-0.48	0.46	-0.08	-0.29	0.05	-0.18	-0.13	-0.47
A_06_P6239	YOL048C || RRT8 || 240444	1	-0.26	0.7	0.46	-0.68	0.99	0.19	-0.4	1.16	0.2	-0.37	1.4	-0.07	1.44	0.26	-0.01	1.17	0.46	0.08	1.36	0.08	-0.23	0.22	1.54
A_06_P6238	YOL047C || LDS2 || 241622	1	0.17	1.52	0.88	0.07	1.84	0.41	-0.06	1.61	0.26	-0.47	1.58	0.23	2.22	1.09	0.75	1.96	0.97	-0.25	2	0.88	-0.12	0.67	1.86
A_06_P6237	YOL046C || || 243696	1													0.1
A_06_P6236	YOL045W || PSK2 || 246690	1	0.02	-0.85	0.3	-0.51	-0.45	-0.04	-0.11	-0.62	-0.34	-0.14	-0.47	-0.21	-0.38	0.12	0.17	-0.96	0.51	0.05	-0.58	0.18	0.07	0.12	-0.55
A_06_P6235	YOL044W || PEX15 || 248242	1	-0.06	-0.1	0.25	-0.21	-0.01	0.27	-0.14	-0.06	0.18	0.06	-0.05	0.09	0.18	0.15	-0.12	0.02	0.41	0.13	0.06	0.2	0.11	0.16	0.06
A_06_P6234	YOL043C || NTG2 || 248534	1	0.36	1.37	0.39	0.75	0.73	0.73	0.5	0.59	0.47	0.62	0.66	0.6	0.14	-0.06	-0.96	0.32	-0.21	-0.19	0.39	-0.13	-0.14	-0.21	0.35
A_06_P6233	YOL042W || NGL1 || 250857	1	-0.25	0.23	-0.31	0.29	-0.46	0.27	0.21	-0.51	0.05	0.52	-0.37	0.11	-0.63	-0.24	-0.69	-0.29	-0.25	0.26	-0.35	-0.08	0.02	-0.06	-0.15
A_06_P6232	YOL041C || NOP12 || 251289	1	-0.06	-0.96	0.58	-0.76	-0.99	0.25	-0.56	-0.74	0.02	-0.29	-0.95	0.53	-1.09	0.55	-0.07	-0.82	0.76	0.12	-1.09	0.58	0.22	0.5	-1.03
A_06_P6231	YOL040C || RPS15 || 253309	1	-0.26	0.11	-0.2	-0.25	-0.46	-0.14	0.09	-0.28	-0.05	0.3	-0.24	-0.12	0.04	-0.14	-0.25	-0.16	-0.14	0.21	-0.13	-0.06	0.11	0	0.06
A_06_P6230	YOL039W || RPP2A || 254371	1	-0.14	-0.01	-0.21	-1.05	-0.02	-0.72	-0.4	0.23	-0.6	-0.18	0.28	-0.53	0.72	-0.2	0.24	0.13	-0.16	0.11	0.32	-0.03	-0.02	-0.15	0.29
A_06_P6229	YOL038W || PRE6 || 255896	1	0.14	-0.29	0.53	-0.24	0.15	0.05	0.13	0.14	0.23	-0.14	0.22	-0.01	0.09	0.57	0.64	-0.12	0.46	-0.09	0.01	0.51	-0.13	0.44	-0.01
A_06_P6228	YOL037C || || 256855	1	-0.31	-0.45	-0.19	0.13	-0.05	-0.36	-0.01	-0.03	-0.15	-0.34	0.07	-0.01	0.1	0.23	0.21	0.17	-0.08	0.02	0.14	0.08	0.09	0.11	0.21
A_06_P6227	YOL036W || || 258940	1	0.19	0.07	0.42	-0.78	0.84	0.05	-0.35	0.74	0.1	-0.25	0.63	0.09	0.61	0.4	0.37	0.46	0.61	0.04	0.58	0.28	0.1	0.2	0.56
A_06_P6226	YOL035C || || 258952	1	0.21	-0.03	0.4	-0.48	0.59	0.29	-0.48	0.51	0.32	0	0.35	0.12	0.17	0.22	-0.17	0.15	0.5	-0.14	0.2	-0.07	-0.22	0.08	0.13
A_06_P6225	YOL034W || SMC5 || 262930	1	0.08	-0.02	-0.22	-0.15	-0.14	-0.19	-0.07	-0.32	-0.27	0.02	-0.23	-0.2	-0.55	-0.26	0.24	-0.17	-0.34	-0.1	-0.23	-0.31	-0.04	-0.34	-0.31
A_06_P6224	YOL033W || MSE1 || 264884	1	-0.04	1.42	-0.02	0.78	0.55	0.96	0.7	0.53	0.75	0.69	0.53	0.79	-0.39	0	-0.45	0.83	-0.3	0.04	0.56	0.04	-0.04	0	0.47
A_06_P6223	YOL032W || OPI10 || 265896	1	0.16	2.93	0.82	1.68	2.36	1.03	0.63	2.78	0.93	0.35	2.37	0.97	2.33	0.78	-0.1	2.41	0.39	-0.31	2.42	0.46	-0.21	0.27	2.46
A_06_P6222	YOL031C || SIL1 || 266324	1	0.25	-0.75	-1.07	0.71	-0.44	-1.92	0.02	-0.51	-1.56	-0.47	-0.34	-1.77	-0.05	-1.56	0.26	-0.6	-1.53	-0.3	-0.44	-1.61	-0.25	-1.41	-0.31
A_06_P6221	YOL030W || GAS5 || 269578	1	0	0.04	0.15	-0.97	0.35	0.1	-0.34	0.48	0	-0.35	0.43	-0.07	-0.02	0.14	0.22	0.44	0.18	0	0.51	-0.02	-0.06	0.07	0.35
A_06_P6220	YOL029C || || 269915	1	0.17	-0.08	-0.11	0.38	-0.17	0.5	0.36	-0.34	0.38	0.43	-0.44	0.6	-1.01	-0.11	-0.76	-0.54	-0.15	0.05	-0.43	-0.05	0.12	-0.06	-0.51
A_06_P6219	YOL028C || YAP7 || 270815	1	0.1	-0.21	-0.19	-0.38	-0.29	0.12	0.27	-0.48	-0.14	0.38	-0.68	0.29	-1.19	-0.09	-0.54	-0.67	-0.12	-0.02	-0.64	-0.27	0.06	-0.16	-1.08
A_06_P6218	YOL027C || MDM38 || 272075	1	0.15	0.19	0.13	-0.45	0.53	-0.27	0.04	0.36	-0.32	0.04	0.14	-0.33	0.11	-0.36	0.23	-0.02	-0.16	-0.1	-0.03	-0.49	-0.07	-0.51	-0.17
A_06_P6217	YOL026C || MIM1 || 274051	1	0.07	0.03	0.15	0.08	-0.01	0.26	-0.12	-0.01	0.43	0.04	-0.11	0.39	-0.62	0.16	0.13	0.02	0.36	-0.1	-0.15	0.19	-0.03	0.08	-0.13
A_06_P6216	YOL025W || LAG2 || 276813	1	-0.18	-0.39	0.03	-0.57	0.75	-0.2	-0.65	0.47	-0.47	-0.53	0.47	-0.46	0.75	-0.06	0.15	0.59	0.58	0.12	0.6	-0.13	-0.01	-0.2	0.71
A_06_P6215	YOL024W || || 277509	1	0.03	1.23	0	0.06	0.95	-0.07	0.06	0.95	-0.1	0.14	0.66	-0.09	1.1	-0.07	-0.27	1.03	-0.15	0.05	0.86	-0.27	-0.1	-0.19	1.01
A_06_P6214	YOL023W || IFM1 || 279902	1	0.13	0.01	0.1	-0.05	0.28	0.24	0.11	0.12	-0.2	-0.31	0.11	-0.37	-0.32	-0.25	-0.15	0.32	-0.26	-0.21	0.04	-0.24	-0.14	-0.41	-0.04
A_06_P6213	YOL022C || TSR4 || 280492	1	0.03	-0.99	-0.01	-0.36	-0.65	0.03	-0.67	-0.68	0.03	-0.47	-0.76	-0.13	-0.7	0.25	0.29	-0.38	0.4	0.15	-0.59	0.26	0.21	0.32	-0.84
A_06_P6212	YOL021C || DIS3 || 282658	1	-0.03	0.23	0.06	0.28	-0.03	0.74	0.01	-0.28	0.63	0.14	-0.2	0.77	-0.93	0.14	-0.61	0.2	0.11	0.02	-0.17	0.1	0.07	0.11	-0.23
A_06_P6211	YOL020W || TAT2 || 287831	1	0.23	-0.8	0.5	0.1	-0.48	0.12	0.15	-0.67	0	0.06	-0.66	-0.09	-0.43	0.5	0.46	-0.87	0.34	-0.13	-0.37	0.53	-0.3	0.11	-0.72
A_06_P6210	YOL019W || || 290494	1	0.16	-0.82	-1.05	0.65	-1.49	0.04	0.11	-1.9	-0.55	0.21	-1.8	-0.49	-2.1	-0.62	-0.36	-1.42	-1.13	-0.09	-1.5	-0.72	-0.19	-0.97	-1.59
A_06_P6209	YOL018C || TLG2 || 290881	1	0.19	0.34	-0.04	0.92	0.3	0.42	0.04	0.12	0.37	0.11	0.11	0.55	-0.33	-0.17	-1.08	0.02	0.05	-0.03	0.12	-0.25	-0.17	-0.36	-0.08
A_06_P6208	YOL017W || ESC8 || 294430	1	0.18	0.09	0.5	-1.02	0.87	0.22	-0.48	0.81	-0.05	-0.41	0.73	0.15	1.07	0.49	0.27	0.71	0.46	-0.02	0.59	0.72	-0.24	0.56	0.52
A_06_P6207	YOL016C || CMK2 || 294971	1	0.3	-0.13	-1.03	-0.01	-0.04	-1.04	-0.31	-0.49	-1.21	-0.4	-0.43	-1.38	-0.67	-1.78	-0.07	-0.43	-1.56	-0.48	-0.56	-2.17	-0.36	-2.18	-0.7
A_06_P6206	YOL015W || IRC10 || 298665	1	0.29	0.29	-1.15	1.18	-0.84	-0.57	0.61	-1.01	-0.87	0.68	-1	-0.83	-1.5	-2.02	-1.36	-0.92	-2.24	-0.27	-1.11	-1.62	-0.36	-2.1	-1.24
A_06_P6205	YOL014W || || 299804	1	-0.71	-0.1	-0.87	-0.3	-0.67	-0.42	-0.28	-0.74	-0.52	0.14	-0.64	-0.49	0.22	-0.47	0.04	0.57	-0.58	0.29	0.19	-0.26	0.41	0.23	-0.18
A_06_P6204	YOL013W-B || || 300885	1	-0.11	1.89	-0.03	1.54	0.62	0.52	1.01	0.62	0.41	1.19	0.2	0.95	-0.21	-0.21	-0.92	0.46	-0.33	-0.02	0.11	-0.21	-0.21	-0.25	0.22
A_06_P6203	YOL013C || HRD1 || 301484	1	-0.08	-0.06	-0.73	1.3	0.23	-0.5	0.07	0.16	-0.59	-0.35	0.13	-1.02	-0.06	-0.85	-0.23	0.17	-0.7	-0.18	0.34	-0.92	-0.05	-0.9	0.3
A_06_P6202	YOL012C || HTZ1 || 303645	1	-0.25	-0.3	-0.6	0.13	-0.33	-0.5	-0.4	-0.23	-0.26	0.03	-0.26	-0.25	-0.07	-0.38	-0.28	-0.02	-0.23	0.24	-0.12	-0.14	0.2	-0.22	0.02
A_06_P6201	YOL011W || PLB3 || 307318	1	0.2	0.66	0.46	0.92	0.14	0.76	0.83	0.06	0.56	0.71	0	0.58	0.03	0.54	-0.36	-0.09	0.09	-0.1	0.09	0.43	0.2	0.43	0.04
A_06_P6200	YOL010W || RCL1 || 308862	1	-0.02	-1.34	0.3	-0.58	-1.58	0.43	-0.31	-1.55	0.12	-0.27	-1.6	0.25	-1.64	0.56	0.51	-1.13	0.69	0.14	-1.38	0.62	0.25	0.68	-1.35
A_06_P6199	YOL009C || MDM12 || 309452	1	0.07	0.52	-0.11	-0.44	0.51	-0.29	-0.15	0.45	-0.1	-0.1	0.34	-0.25	0.3	-0.17	0.03	0.55	-0.06	-0.08	0.43	-0.32	-0.06	-0.26	0.35
A_06_P6198	YOL008W || COQ10 || 310876	1	-0.34	0.28	-0.66	0.49	-0.08	-0.97	0.16	0	-0.82	0.08	0.18	-0.93	0.73	-0.49	0.22	0.49	-0.64	0.16	0.31	-0.38	0.07	-0.34	0.53
A_06_P6197	YOL007C || CSI2 || 311438	1	-0.18	0.46	0.96	0.41	-0.14	1.58	0.27	-0.59	1.08	0.57	-0.11	1.13	-0.14	1.01	-0.71	0.22	0.94	0.11	0.32	0.93	0.1	0.96	0.21
A_06_P6196	YOL006C || TOP1 || 313249	1	0.21	-0.17	0.34	-0.33	0.1	0.27	-0.05	-0.06	-0.03	-0.02	-0.13	0.16	0.02	0.18	-0.2	-0.34	-0.05	-0.17	-0.19	0.11	-0.07	0.07	-0.31
A_06_P6195	YOL005C || RPB11 || 315853	1	-0.1	-0.54	-0.41	-0.23	-0.59	-0.37	-0.21	-0.47	-0.14	0.08	-0.44	-0.1	-0.16	-0.05	0.51	-0.36	-0.09	0.13	-0.46	0.12	0.14	0.03	-0.28
A_06_P6194	YOL004W || SIN3 || 321383	1	0.14	0.32	0.34	0.44	0.09	0.7	0.43	-0.13	0.38	0.44	0.01	0.64	-0.64	-0.04	-0.83	-0.29	-0.09	-0.11	-0.17	-0.08	-0.16	-0.16	-0.13
A_06_P6193	YOL003C || PFA4 || 322067	1	-0.41	-0.14	-0.4	0.35	-0.83	0.4	0.06	-0.77	0.3	0.22	-0.57	0.37	-1.37	-0.24	-0.39	-0.03	-0.38	0.06	-0.44	-0.14	0.1	0.05	-0.2
A_06_P6192	YOL002C || IZH2 || 323571	1	0.06	-0.66	0.01	-1.27	0.24	-0.72	-1.04	0.14	-0.62	-0.71	0.11	-0.54	1.04	0.2	0.99	0.1	0.35	-0.02	0.27	0.22	-0.06	0.06	0.11
A_06_P6191	YOL001W || PHO80 || 325838	1	-0.16	0.57	-0.75	0.57	-0.38	0.15	0.41	-0.52	0.23	0.76	-0.58	0.28	-0.9	-0.43	-0.97	-0.15	-0.76	0.29	-0.47	-0.39	0.19	-0.31	-0.47
A_06_P6190	YNR077C || || 783388	1	-0.73	0.78	-0.35	0.38	0.56	0.58	-0.73	-0.5	-0.63	-0.4	-0.32	-0.37	-0.35	-0.2	0.01	1.23	0.13	0.34	0.75	0.41	0.27	0.12	0.67
A_06_P6189	YNR076W || PAU6 || 13083	1	0.04	-0.15	-0.91	-0.14	0.03	-0.66	-0.61	-0.52	-0.98	-0.77	-0.86	-1.31	-0.4	-1.06	0.14	-0.14	-0.97	-0.14	-0.52	-1.11	-0.21	-1.13	-0.59
A_06_P6188	YNR075W || COS10 || 780893	1	0.13	-1.64	-1.06	-0.43	-0.81	-1.34	-0.89	-1.46	-1.86	-1.35	-1.75	-2.2	-0.97	-1.17	0.79	-1.22	-1.08	-0.48	-1.77	-1.5	-0.17	-1.44	-2.11
A_06_P6187	YNR074C || AIF1 || 777841	1	-0.03	0.33	-0.47	0.17	0.36	-0.11	-0.5	-0.53	-0.54	-1.02	-1.35	-1.3	-0.15	-0.26	0.08	0.55	-0.37	-0.04	0.16	-0.37	-0.17	-0.36	-0.32
A_06_P6186	YNR073C || || 775051	1	0.64	0.35	0.56	2.2	0.47	0.48	-0.33	0.75	1.11	-0.88	0.05	0.28	0.37	0.05	0.55	0.37	0.01	-0.59	0.78	-0.18	-1.04	0.36	0.54
A_06_P6185	YNR072W || HXT17 || 774108	1	-0.09	0.18	-0.06	-0.88	0.52	-0.41	-0.51	0.56	-0.51	-0.29	0.29	-0.15	0.66	-0.25	0.48	0.28	-0.06	-0.16	0.39	-0.22	-0.26	-0.06	0.5
A_06_P6184	YNR071C || || 770440	1	-0.25	1.27	-0.04	0.23	0.25	0.42	-0.05	0.24	0.6	0.38	-0.03	0.56	-0.07	-0.33	-1.02	0.65	-0.43	0.01	0.65	-0.31	-0.15	0.27	0.53
A_06_P6183	YNR070W || PDR18 || 769103	1																0.31
A_06_P6182	YNR069C || BSC5 || 761232	1						-0.11										0.52
A_06_P6181	YNR068C || || 760126	1	-0.03	0.61	0	0.49	0.67	-0.04	0	0.12	-0.34	0	0.14	-0.42	0.61	-0.25	-0.03	0.6	-0.25	-0.22	0.34	-0.59	-0.23	-0.54	0.19
A_06_P6180	YNR067C || DSE4 || 755765	1	-0.1	-2.48	-1.23	0.2	-2.61	-0.32	-0.72	-3.04	-1.19	-0.51	-3	-0.92	-2.71	-0.75	-0.32	-2.19	-0.78	-0.16	-2.81	-0.76	-0.37	-0.98	-2.95
A_06_P6179	YNR066C || || 753926	1	-0.18	-0.57	-0.52	0.09	-0.64	-0.35	-0.01	-0.7	-0.51	0.25	-0.52	-0.31	-0.62	-0.09	-0.08	-0.52	-0.43	0.22	-0.67	-0.15	0.15	-0.32	-0.36
A_06_P6178	YNR065C || || 750439	1	-0.09	-0.95	-0.28	0.68	-0.41	0.14	-0.12	-0.9	-0.3	-0.19	-0.76	-0.21	-0.73	-0.25	-0.47	-0.64	0.05	-0.01	-0.53	-0.39	0.02	-0.4	-0.48
A_06_P6177	YNR064C || || 749358	1	-0.07	-0.45	-0.04	0.94	-0.3	0.48	-0.71	-1.04	-0.35	-0.45	-0.73	-0.3	-1.14	-0.27	-0.58	-0.25	-0.1	-0.46	-0.6	-0.42	-0.2	-0.22	-0.73
A_06_P6176	YNR063W || || 748667	1	0.13	-1.02	0.77	-0.23		-0.03	-0.33		-0.22	-0.34	-1.21	-0.34	-0.5	-0.14	0.38	-1.46	0.44	0.1	-1.51	-0.27	-0.62	-0.02
A_06_P6175	YNR062C || || 744486	1	0.07	0.85	0.47	0.95	0.18	1.12	0.33	-0.43	1.05		-0.03	1.77	-0.53	0.98	-0.98	0.34	0.87	0.08	0.25	0.93	-0.07	0.76	-0.32
A_06_P6174	YNR061C || || 743089	1	-0.19	0.31	0.16	-0.43	0.19	0.29	-0.04	0.23	0.12	0.14	0.29	0.11	0.45	0.18	-0.12	0.47	0.17	0.17	0.44	0.15	0.26	0.29	0.4
A_06_P6173	YNR060W || FRE4 || 741821	1	0.04	1.35	0.94	0.89	1.15	1.07	0.39	0.04	1.09	0.76	0.14	1.28	0.78	0.11	-0.71	1.3	0.77	0.15	0.98	0.09	0.32	1.12	0.42
A_06_P6172	YNR059W || MNT4 || 738443	1	0.23	-0.36	-0.72	-0.07	0.01	-0.71	-0.55	-0.62	-0.83	-0.38	-0.6	-1	-0.03	-1.02	0.01	-0.02	-0.66	-0.07	-0.27	-0.9	-0.08	-0.99	-0.47
A_06_P6171	YNR058W || BIO3 || 735673	1	0.63	-0.57	-1.87	-0.68	-0.5	-2.03	0.83	0.36	-2.33	1.05	0.19	-2.49	-0.48	-2.45	-0.92	-1.08	-2.57	0.32	-0.16	-2.54	0.83	-2.83	-0.11
A_06_P6170	YNR057C || BIO4 || 733525	1	0.54	-0.82	-0.61	-0.74	-0.06	-1.22	0.24	0.82	-1	0.45	0.74	-1.03	0.2	-0.89	-0.4	-0.45	-0.66	0.34	0.11	-0.93	0.95	-1.07	0.62
A_06_P6169	YNR056C || BIO5 || 731752	1	0.66	-0.38	-3.24	0.28	-1.53	-2.23	1.93	-1.08	-2.17	2.13	-1.13	-1.79	-2.37	-3.51	-2.05	-2.46	-3.71	0.26	-1.62	-3.17	1.04	-3.71	-1.49
A_06_P6168	YNR055C || HOL1 || 728589	1	0.05	-0.63	0.15	-1.22	0.28	-0.49	-0.74	0.18	-0.52	-0.69	0.24	-0.65	0.93	0.24	0.8	-0.01	0.24	-0.04	0.27	0.1	-0.01	0.11	0.15
A_06_P6167	YNR054C || ESF2 || 723517	1	-0.15	0.1	-0.21	-0.05	-1.34	0.85	0.36	-1.31	0.58	0.77	-1.36	1.01	-2.09	0.19	-0.82	-0.83	-0.32	0.14	-1.25	0.34	0.27	0.25	-1.53
A_06_P6166	YNR053C || NOG2 || 721193	1	0.09	-1.02	0.42	-0.64	-1.6	0.95	-0.17	-1.29	0.63	0.05	-1.66	0.85	-2.07	0.89	0.16	-1.52	0.86	0.09	-1.52	1	0.17	0.8	-1.85
A_06_P6165	YNR052C || POP2 || 719568	1	-0.17	0.11	-0.1	0.23	-0.25	0.25	0.3	-0.27	0.24	0.32	-0.28	0.05	-0.78	0.08	0.07	0.01	-0.18	0.04	-0.14	-0.15	0.13	0.01	-0.02
A_06_P6164	YNR051C || BRE5 || 716901	1	-0.01	-1.05	0.22	0.27	-0.4	0.51	-0.32	-0.42	0.08	-0.67	-0.4	0.18	-0.73	0.09	-0.48	-0.67	0.33	-0.03	-0.32	0	0.09	0.06	-0.36
A_06_P6163	YNR050C || LYS9 || 714231	1	-0.36	-0.17	0.49	-0.11	0.02	0.24	-0.7	0.22	0.67	-0.46	0.24	0.45	-0.14	0.34	0	0.87	0.81	-0.03	0.25	0.31	0.15	0.63	0.53
A_06_P6162	YNR049C || MSO1 || 713230	1	0.07	0.91	0.54	-0.52	0.92	0.38	-0.41	0.79	0.29	-0.25	0.84	0.37	0.91	0.33	0.21	0.93	0.59	-0.11	0.78	0.34	-0.14	0.26	0.83
A_06_P6161	YNR048W || || 712523	1	0.01	-0.42	0.26	0.08	0.1	0.16	-0.51	-0.08	-0.1	-0.46	0.08	-0.23	0.03	0.29	0.05	0.13	0.44	0.14	0.02	0.16	0.04	0.2	0.04
A_06_P6160	YNR047W || FPK1 || 710945	1	-0.02	1.93	0.52	0.14	1.32	1.28	0.5	1.18	1.16	0.58	1.05	1.25	-0.18	0.43	-0.62	1.19	0.28	-0.11	1.04	0.03	-0.13	0.1	0.87
A_06_P6159	YNR046W || TRM112 || 708136	1	-0.28	-0.75	0	-0.4	-0.49	-0.11	-0.61	-0.47	0.11	-0.13	-0.51	0.02	-0.19	0.28	0.41	-0.16	0.62	0.29	-0.36	0.49	0.31	0.4	-0.18
A_06_P6158	YNR045W || PET494 || 707387	1	-0.07	0.63	-0.09	0.21	0.49	0.04	0.07	0.37	-0.02	-0.09	0.24	-0.37	0	-0.26	-0.18	0.45	0.01	-0.01	0.39	-0.48	0.07	-0.36	0.27
A_06_P6157	YNR044W || AGA1 || 705738	1	0.12	0.35	0.6	-0.31	0.47	0.84	-0.3	0.11	0.37	-0.08	0.24	0.43	-0.02	0.62	-0.02	0.52	0.4	0	0.35	0.76	0.23	0.56	0.12
A_06_P6156	YNR043W || MVD1 || 702807	1	-0.06	0.04	-0.56	1.21	-0.21	-0.15	-0.01	-0.69	-0.56	0.01	-0.69	-0.62	0.03	-0.06	0.34	-0.03	-0.24	-0.17	-0.31	-0.23	-0.04	-0.34	-0.5
A_06_P6155	YNR042W || || 701607	1	-0.13	-0.32	-0.72	0.96	-0.33	-0.48	0.02	-0.33	-0.25	0.05	-0.3	-0.2	-0.45	-0.54	-0.53	-0.03	-0.47	-0.03	-0.39	-0.39	0.03	-0.5	-0.17
A_06_P6154	YNR041C || COQ2 || 700601	1	0.14	-1.3	-0.46	-0.06	-0.94	-0.34	-0.09	-1.13	-0.36	-0.09	-1.06	-0.45	-1.32	-0.51	-0.29	-1.11	-0.51	-0.01	-1.02	-0.52	-0.2	-0.62	-1.19
A_06_P6153	YNR040W || || 700341	1	0.06	0.86	-0.03	0.66	0.06	0.07	0.49	0.1	0.19	0.56	0.11	0.23	-0.04	-0.52	-0.96	0.28	-0.27	0	-0.12	-0.51	-0.09	-0.41	0.09
A_06_P6152	YNR039C || ZRG17 || 697800	1	0.05	0.44	0.01	0.18	0.27	-0.04	0.26	0.18	-0.08	0.24	0.29	-0.2	0.16	-0.32	-0.35	0.3	-0.36	0.07	0.07	-0.31	-0.18	-0.15	0.26
A_06_P6151	YNR038W || DBP6 || 697422	1	-0.16	-0.63	0.06	-0.94	-0.19	-0.49	-0.89	-0.31	-0.53	-0.49	-0.43	-0.47	0.5	0.43	0.87	0.17	0.72	0.23	-0.05	0.46	0.29	0.38	-0.03
A_06_P6150	YNR037C || RSM19 || 695128	1	0.04	0.24	-0.15	1.06	-0.17	0.21	0.58	-0.27	0.49	0.39	-0.11	0.61	-0.72	-0.13	-0.02	-0.03	-0.2	-0.17	-0.36	-0.14	0	-0.08	-0.2
A_06_P6149	YNR036C || MRPS12 || 694361	1	0.21	-0.08	0.22	-0.45	0.22	-0.1	0.01	0.12	0.13	0.07	-0.01	-0.01	0.09	-0.03	-0.09	-0.44	0.3	-0.11	-0.14	-0.01	-0.13	-0.19	-0.14
A_06_P6148	YNR035C || ARC35 || 693248	1	-0.06	0.94	0.55	-0.29	0.79	0.5	-0.11	0.8	0.33	-0.28	0.98	-0.02	0.59	0.29	0.09	1.17	0.42	0.02	0.92	0.54	0.01	0.32	0.95
A_06_P6147	YNR034W-A || || 692700	1	-0.03	2.5	0.28	-0.07	2	0.41	0.61	3.46	1.63	0.49	3.57	1.52	2.45	0.27	-0.47	2	0.06	0.01	2.97	0.49	0.02	1.07	3.49
A_06_P6146	YNR034W || SOL1 || 691044	1	-0.44	2.22	1.73	0.43	2.21	1.72	0.12	2.17	1.66	0.26	2.03	1.4	2.19	1.61	-0.73	2.25	1.73	0.17	2.53	1.29	0.33	1.52	2.62
A_06_P6145	YNR033W || ABZ1 || 689824	1	0.04	0.3	0.22	-0.08	0.59	0	0.12	0.49	-0.06	-0.1	0.42	-0.11	0.58	-0.02	0.16	0.3	-0.13	-0.07	0.26	-0.07	-0.23	-0.1	0.35
A_06_P6144	YNR032W || PPG1 || 686836	1	-0.04	0.28	0.6	-0.33	0.41	0.2	-0.21	0.33	0.26	-0.19	0.28	-0.26	0.87	0.38	0.25	0.3	0.75	0.14	0.44	0.34	0.05	0.44	0.39
A_06_P6143	YNR032C-A || HUB1 || 687243	1	0	-1.16	-0.1	-0.86	-0.71	-0.71	-0.53	-0.49	-0.45	-0.57	-0.51	-0.63	-0.13	-0.1	0.7	-0.61	0.07	0.11	-0.61	0.01	0.14	-0.03	-0.53
A_06_P6142	YNR031C || SSK2 || 680816	1	0.05	-0.61	0.02	0.04	-0.5	0.45	0.11	-0.55	0.23	-0.11	-0.57	0.16	-1.24	-0.23	-0.5	-0.95	-0.01	-0.08	-0.62	-0.28	-0.16	-0.22	-0.65
A_06_P6141	YNR030W || ALG12 || 680309	1	0.01	-0.97	-0.2	0.37	-0.71	-0.02	-0.14	-0.6	-0.17	-0.14	-0.62	-0.17	-0.78	-0.31	-0.65	-0.93	-0.26	-0.03	-0.63	-0.43	-0.09	-0.27	-0.55
A_06_P6140	YNR029C || || 677345	1	0.13	0.21	-0.04	0.27	-0.19	0.28	0.44	-0.22	0.26	0.31	-0.08	0.3	-0.58	-0.02	-0.32	-0.13	-0.44	-0.09	-0.19	-0.05	-0.12	-0.08	-0.2
A_06_P6139	YNR028W || CPR8 || 677040	1	-0.27	-0.51	0.08	-0.65	-0.32	0.13	-0.19	-0.18	0.4	-0.06	-0.2	0.35	-0.09	0.48	0.29	0.04	0.72	0.22	-0.18	0.5	0.27	0.82	-0.07
A_06_P6138	YNR027W || BUD17 || 675777	1	0.09	-1.22	-0.1	-0.78	-0.6	-0.53	-0.41	-0.67	-0.36	-0.24	-0.79	-0.34	-0.46	0.01	0.69	-0.9	0.21	0.04	-0.75	0.04	0	0	-0.86
A_06_P6137	YNR026C || SEC12 || 673335	1	0.26	-0.33	0.16	0.15	-0.15	-0.11	-0.11	-0.18	-0.19	-0.11	-0.33	-0.1	-0.57	-0.16	0.18	-0.46	-0.16	-0.25	-0.41	-0.24	-0.26	-0.26	-0.51
A_06_P6136	YNR025C || || 672751	1	-0.01	-0.33	-0.09	0.26	-0.56	-0.16	0.07	-0.31	0.18	0.21	-0.24	0.14	-0.65	0.13	0	-0.2	-0.3	0.34	-0.15	0.06	0.07	0.06	-0.06
A_06_P6135	YNR024W || MPP6 || 672683	1	0.12	-0.13	-0.1	0.95	-1.24	0.46	0.64	-1.15	0.3	0.84	-1.18	0.8	-1.55	-0.01	-0.99	-1.4	-0.45	0	-1.37	0.02	-0.06	0	-1.35
A_06_P6134	YNR023W || SNF12 || 672059	1	0.15	0.35	-0.1	-0.33	0.46	0.25	0.17	0.29	0.18	0.17	0.33	0.43	-0.21	-0.08	-0.49	0.21	-0.12	0.03	0.15	-0.05	0	-0.11	0.27
A_06_P6133	YNR022C || MRPL50 || 669941	1	0.05	-0.69	-0.42	1.38	-1.12	-0.33	0.52	-1.29	-0.54	0.31	-0.92	-0.26	-1.25	-0.78	-0.43	-1	-0.77	-0.08	-1.2	-0.74	0.05	-0.57	-1.02
A_06_P6132	YNR021W || || 669312	1	-0.49	0.19	-0.03	-0.79	-0.24	-0.26	-0.49	-0.1	-0.29	-0.26	0.05	-0.5	0.68	-0.02	0.12	0.37	0.06	0.16	0.37	0.02	0.23	0.29	0.42
A_06_P6131	YNR020C || ATP23 || 667589	1	0.25	-0.08	-0.02	0.35	0.35	-0.23	-0.12	0.2	-0.08	-0.23	-0.09	-0.04	-0.04	0.09	0.32	-0.07	0.21	-0.12	-0.05	-0.14	-0.06	-0.16	-0.26
A_06_P6130	YNR019W || ARE2 || 667045	1	-0.09	0.93	0.14	0.28	0.65	0.11	0.26	0.44	0.09	0.06	0.44	-0.02	0.17	-0.02	-0.04	0.82	-0.27	-0.09	0.59	-0.25	-0.17	-0.24	0.67
A_06_P6129	YNR018W || RCF2 || 664768	1	0.13	-0.46	-0.53	0.68	-0.69	-0.19	0.12	-0.71	-0.14	0.2	-0.8	-0.28	-0.91	-0.15	0.28	-0.62	-0.39	-0.05	-0.81	-0.2	-0.08	-0.16	-0.88
A_06_P6128	YNR017W || TIM23 || 663352	1	-0.38	-2.11	-0.61	-1.64	-1.37	-1.06	-0.87	-1.42	-1.06	-0.68	-1.35	-1.03	-0.3	-0.3	0.84	-1.2	-0.06	0.16	-1.1	-0.28	0.36	-0.11	-0.89
A_06_P6127	YNR016C || ACC1 || 654885	1	0.23	-0.25	-0.97	-0.27	-0.07	-1.32	0	-0.31	-1.32	-0.13	-0.29	-1.33	-0.21	-1.09	0.2	-0.52	-1.29	-0.26	-0.48	-1.17	-0.35	-1.31	-0.56
A_06_P6126	YNR015W || SMM1 || 654390	1	-0.25	-0.84	-0.19	-1.02	-0.68	-0.31	-0.53	-0.71	-0.38	-0.55	-0.78	-0.38	-0.25	0.09	0.55	-0.4	0.39	0.14	-0.61	0.1	0.1	0.26	-0.69
A_06_P6125	YNR014W || || 653044	1	0.28	3.43	1.41	0.84	2.4	1.41	1.16	2.82	2.07	1.28	2.5	2.24	2.39	0.83	-1.76	2.47	0.42	0.1	2.85	0.94	0.08	1.02	2.74
A_06_P6124	YNR013C || PHO91 || 649222	1	-0.16	-0.23	0.15	-0.19	0.19	-0.07	-0.6	0.35	0.12	-0.37	0.57	0.15	0.57	0.41	-0.12	0.25	0.34	0.13	0.58	0.23	0.09	0.31	0.66
A_06_P6123	YNR012W || URK1 || 648781	1	-0.2	-0.83	0.37	-0.83	-0.39	-0.04	-0.76	-0.29	-0.2	-0.43	-0.43	-0.39	0.16	0.38	0.76	0	0.8	0.24	-0.28	0.46	0.3	0.56	-0.33
A_06_P6122	YNR011C || PRP2 || 644345	1	0.05	0.46	0.51	0.04	0.46	0.75	-0.09	0.25	0.63	0.07	0.19	0.74	-0.26	0.31	-0.65	0.26	0.48	0.03	0.18	0.17	-0.03	0.19	0.03
A_06_P6121	YNR010W || CSE2 || 643966	1	0.07	0.7	-0.19	1.13	-0.44	0.43	0.88	-0.49	0.41	0.84	-0.58	0.5	-0.84	-0.17	-1.17	-0.45	-0.58	0.02	-0.63	-0.06	0.08	-0.31	-0.68
A_06_P6120	YNR009W || NRM1 || 643193	1	-0.33	-0.54	0.05	-0.98	-0.66	-0.85	-0.42	-0.37	-0.57	-0.23	-0.43	-0.71	0.05	-0.11	0.62	-0.17	-0.15	0.33	-0.33	0.15	0.43	0.27	-0.28
A_06_P6119	YNR008W || LRO1 || 642287	1	0.23	-0.83	-0.49	0.02	-0.59	-0.6	-0.05	-0.69	-0.57	-0.07	-0.94	-0.56	-0.9	-0.4	0.06	-0.98	-0.53	-0.12	-1.01	-0.63	-0.2	-0.68	-1.21
A_06_P6118	YNR007C || ATG3 || 639216	1	0.35	0.21	-0.06	-0.23	1.08	-0.68	-0.42	0.94	-0.72	-0.59	0.75	-0.87	0.78	-0.54	0.34	0.61	-0.39	-0.31	0.66	-0.79	-0.28	-0.93	0.47
A_06_P6117	YNR006W || VPS27 || 638754	1	-0.01	-0.03	-0.17	-0.69	0.38	-0.63	-0.52	0.3	-0.72	-0.56	0.36	-0.82	0.74	-0.29	0.35	0.31	-0.23	-0.07	0.31	-0.51	0.11	-0.5	0.27
A_06_P6116	YNR005C || || 637081	1	-0.72	0.5	-0.43	0.14		0.64			-0.44		-0.75	-0.42		-0.2	0.13	0.15			0.08			-0.3
A_06_P6115	YNR004W || SWM2 || 636220	1	0.02	0.43	0.48	0.21	0.58	0.19	-0.1	0.56	0.07	0.29	0.61	0.11	0.94	0.44	-0.24	0.54	0.55	0.23	0.75	0.58	0.26	0.44	0.79
A_06_P6114	YNR003C || RPC34 || 634344	1	0.07	0.03	-0.03	-0.14	-0.73	0.55	0.2	-0.56	0.41	0.56	-0.64	0.72	-0.91	0.15	-0.63	-0.6	-0.08	0.25	-0.71	0.3	0.23	0.25	-0.87
A_06_P6113	YNR002C || ATO2 || 633190	1	-0.06	3.14	1.26	0.5	2.16	1.42	0.9	2.61	1.93	1.06	2.59	2.17	1.93	0.99	-1.3	2.19	0.71	0.18	2.91	1.08	0.19	1.12	2.69
A_06_P6112	YNR001W-A || || 631270	1																						-0.58
A_06_P6111	YNR001C || CIT1 || 629768	1	-0.11	0.71	1.01	-0.52	1.05	1.13	0.27	1.11	1.1	0.19	0.99	0.78	0.49	0.76	-0.01	0.95	1.04	0.02	1.04	0.63	0.14	0.86	1.27
A_06_P6110	YNL339C || YRF1-6 || 576466	1	0.1	-0.45	-0.13	-0.75	1.19	0.18	-0.67	-0.19	-0.71	-0.75	-0.36	-0.67	-0.11	0.04	0.4	0.11	0.2	-0.55	-0.4	-0.36	-0.53	-0.67	-0.74
A_06_P6109	YNL337W || || 7271	1	-0.35	0.29	-0.25	-0.58	0.73	-0.1	-0.66	0.22	-0.8	-0.47	0.16	-0.47	0.37	-0.24	0.4	0.76	0.32	0.11	0.53	0.04	0.17	-0.09	0.55
A_06_P6108	YNL336W || COS1 || 9130	1	0.04	-0.22	0.24	-0.35	1.7	0.18	-1.72	-0.37	-1.33	-1.6	-0.27	-1.54	1.13	0.06	1.17	0.76	0.74	-0.37	0.39	-0.25	-0.66	-0.42	0.07
A_06_P6107	YNL335W || DDI3 || 11778	1	-0.43	-0.38	0.24	0.93	0.54	1.23	-0.67	-0.6	-0.36	-0.48	-0.53	-0.1	-0.13	0.28	-0.06	0.2	0.5	0.31	0.24	0.89		0.26
A_06_P6106	YNL334C || SNO2 || 12544	1	0.06	0.72	-0.02	1.73	0.45	0.92	0.75	-0.55	0.34	0.75	-0.64	0.24	-0.93	0.04	-0.43	0.14	-0.1	-0.26	-0.27	0.12	0.09	0.12	-0.37
A_06_P6105	YNL333W || SNZ2 || 13964	1	0.12	-0.62	-0.19	0.55	0.05	0.15	-0.18	-0.85	-0.39	-0.09	-0.76	-0.69	-0.27	-0.25	0.45	-0.4	0.02	-0.01	-0.55	-0.32	-0.07	-0.32	-0.69
A_06_P6104	YNL332W || THI12 || 15579	1	-0.16	0.96	0.24	1.02	0.69	1.08	0.29	0.05	0.67	0.34	0.09	0.45	0.21	0.28	-0.3	1.11	0.62	0.04	0.44	0.29	-0.01	0.38	0.5
A_06_P6103	YNL331C || AAD14 || 16118	1	0.08	-0.09	0.2	-0.49	0.81	-0.11	-0.7	0.36	-0.35	-0.51	0.36	-0.47	0.99	0.16	0.44	0.51	0.41	-0.11	0.43	0.03	-0.09	0.1	0.44
A_06_P6102	YNL330C || RPD3 || 18202	1	0.21	0.51	0.1	1	0.09	0.44	0.68	-0.17	0.3	0.56	-0.17	0.44	-0.46	0.02	-0.58	-0.16	-0.26	-0.11	-0.29	-0.03	-0.17	-0.07	-0.26
A_06_P6101	YNL329C || PEX6 || 19617	1	-0.01	-0.71	-0.16	0.51	-0.35	-0.07	-0.06	-0.58	-0.12	-0.1	-0.6	-0.06	-0.5	-0.14	-0.01	-0.48	-0.02	-0.05	-0.67	-0.06	0	-0.06	-0.44
A_06_P6100	YNL328C || MDJ2 || 22954	1	0.03	0.14	-0.25	0.81	-0.62	0.36	0.65	-0.64	0.2	0.8	-0.89	0.41	-1.06	-0.31	-1.46	-0.79	-0.48	0.11	-0.65	-0.11	0	-0.15	-0.37
A_06_P6099	YNL327W || EGT2 || 27114	1	0.1	-0.94	-1	-0.05	-0.83	-0.65	0.35	-1.17	-0.78	0.25	-1.24	-0.62	-1.48	-0.81	-0.17	-1.31	-1.23	-0.12	-1.35	-0.84	-0.13	-0.88	-1.34
A_06_P6098	YNL326C || PFA3 || 27499	1	-0.03	-0.24	0.17	-0.66	0.31	-0.01	-0.61	0.13	-0.45	-0.41	0.33	-0.46	0.82	0.07	0.16	0.13	0.19	-0.07	0.31	0.15	-0.09	0.06	0.33
A_06_P6097	YNL325C || FIG4 || 28804	1	0.17	-0.12	0.4	0	0.3	0.17	-0.01	0.07	-0.1	-0.21	0.31	-0.32	0.51	0.35	0.23	0.03	0.44	0.07	0.29	0.37	-0.1	0.23	0.21
A_06_P6096	YNL324W || || 31257	1	-0.18	-0.45	-0.43	-0.28		0.6	-0.75	-0.42	0.28	-0.23	-0.61	0.03		0.12	0.24	0.05	0.62		-0.36	0.04		-0.27
A_06_P6095	YNL323W || LEM3 || 33049	1	0.14	-0.8	-0.03	-0.49	-0.19	-0.42	-0.24	-0.26	-0.27	-0.45	-0.32	-0.3	-0.35	-0.07	0.61	-0.32	-0.1	-0.1	-0.34	-0.13	-0.11	-0.14	-0.49
A_06_P6094	YNL322C || KRE1 || 33377	1	0.3	-0.18	0.59	-0.93	0.8	-0.04	-0.61	0.67	-0.14	-0.46	0.53	-0.04	0.82	0.39	0.49	0.03	0.59	-0.26	0.3	0.42	-0.33	0.21	0.33
A_06_P6093	YNL321W || VNX1 || 37139	1	-0.08	0.56	0.32	0.26	0.66	-0.22	0.28	0.7	-0.03	-0.08	0.92	-0.27	0.91	0.14	0.34	0.7	-0.18	-0.15	0.79	0.06	-0.27	0	0.82
A_06_P6092	YNL320W || || 38273	1	-0.16	-0.6	0.06	0.07	-0.16	-0.63	-0.5	-0.21	-0.42	-0.71	0.03	-0.5	0.75	0.18	0.59	0.07	0.28	-0.03	0.24	0.1	0	0.18	0.27
A_06_P6091	YNL319W || || 38910	1			-0.79													0.16
A_06_P6090	YNL318C || HXT14 || 38868	1								0.07					1.23			1.24			1.39			0.26	0.16
A_06_P6089	YNL317W || PFS2 || 41754	1	0.03	-0.26	0.01	-1.1	0.48	-0.59	-0.6	0.41	-0.64	-0.53	0.47	-0.67	0.85	-0.17	0.6	0.31	0.03	0	0.37	-0.2	0.05	-0.28	0.45
A_06_P6088	YNL316C || PHA2 || 42215	1	-0.18	-0.27	-0.27	0.89	-0.18	0.17	0.22	-0.28	0.11	0.22	-0.18	-0.06	-0.43	-0.07	-0.24	-0.23	-0.16	0.14	-0.09	-0.02	0.02	-0.03	0.08
A_06_P6087	YNL315C || ATP11 || 43387	1	0.1	-0.48	-0.2	-0.02	-0.27	-0.21	0.29	-0.38	-0.02	0.03	-0.39	-0.04	-0.61	-0.19	0.14	-0.33	-0.23	-0.01	-0.45	-0.3	-0.07	-0.17	-0.42
A_06_P6086	YNL314W || DAL82 || 45046	1	-0.06	-0.73	-0.33	-0.73	-0.21	-0.54	-0.59	-0.23	-0.66	-0.28	-0.21	-0.63	0.16	-0.3	0.41	-0.15	0	0.08	-0.21	-0.18	0	-0.19	-0.29
A_06_P6085	YNL313C || EMW1 || 45518	1	-0.19	-0.94	0.31	-0.88	-1.32	0.56	-0.23	-1.39	0.23	0.06	-1.38	0.42	-1.34	0.53	0.22	-1.03	0.72	0.17	-1.36	0.52	0.09	0.59	-1.29
A_06_P6084	YNL312W || RFA2 || 49097	1	-0.27	0.19	0.52	-0.64	0.35	0.67	-0.43	0.34	0.76	-0.18	0.24	0.75	0.07	0.76	0.05	0.86	0.88	0.12	0.46	0.85	0.12	0.89	0.49
A_06_P6083	YNL311C || SKP2 || 49477	1	-0.07	-0.1	0.19	-0.07	0.23	-0.18	-0.57	0.02	-0.44	-0.34	0.06	-0.38	0.37	-0.04	0.03	0.23	0.38	-0.04	0.1	-0.05	0.03	-0.09	0.11
A_06_P6082	YNL310C || ZIM17 || 52036	1	0.09	-0.78	-0.26	0.39	-0.78	-0.1	0.22	-0.75	-0.02	0.17	-0.76	0.01	-0.83	-0.19	0.06	-0.94	-0.26	-0.11	-1.07	-0.18	-0.09	-0.13	-0.93
A_06_P6081	YNL309W || STB1 || 53631	1	-0.21	0.28	-0.13	0.24	-0.03	0.34	0.29	-0.27	0.31	0.14	-0.4	0.3	-0.79	0.12	-0.29	0.09	-0.11	0.03	-0.24	-0.07	0.01	0.09	-0.35
A_06_P6080	YNL308C || KRI1 || 54142	1	0.09	-1.06	0.24	-0.47	-1.25	-0.08	-0.27	-1.34	-0.24	0.06	-1.41	0.02	-0.94	0.26	0.01	-1.27	0.26	0.01	-1.34	0.31	-0.01	0.15	-1.49
A_06_P6079	YNL307C || MCK1 || 56555	1	0.1	-0.27	-0.76	-0.14	-0.09	-0.95	-0.11	-0.07	-0.74	-0.06	-0.23	-0.75	-0.24	-0.5	0.52	-0.29	-0.49	-0.14	-0.18	-0.59	-0.09	-0.71	-0.48
A_06_P6078	YNL306W || MRPS18 || 58582	1	0.01	-0.94	-0.08	-1.14	-0.37	-0.77	-0.58	-0.34	-0.51	-0.48	-0.21	-0.65	0.37	-0.26	0.91	-0.37	0.1	0.02	-0.31	-0.25	0.01	-0.1	-0.28
A_06_P6077	YNL305C || BXI1 || 58921	1	0.16	2.16	1.39	-0.12	2.31	0.91	-0.1	2.31	0.96	-0.2	2.15	0.73	1.89	0.89	0.1	2.11	1.04	-0.29	2.09	0.62	-0.31	0.41	1.97
A_06_P6076	YNL304W || YPT11 || 61320	1	0.06	0.78	0.21	0.28	0.7	0.09	0.66	0.63	0.11	0.26	0.78	0.26	0.4	-0.14	-0.15	0.66	-0.42	-0.15	0.36	-0.14	0.02	0	0.51
A_06_P6075	YNL303W || || 61587	1	0	0.43	-0.11	-0.22	0.56	-0.11	-0.02	0.45	-0.11	-0.09	0.42	-0.09	0.19	-0.14	0.28	0.62	-0.13	-0.15	0.39	-0.07	0.06	-0.09	0.5
A_06_P6074	YNL302C || RPS19B || 62155	1	-0.06	-0.21	-0.16	-0.76	-0.39	-0.35	-0.13	-0.05	-0.28	0.02	0.13	-0.26	0.22	-0.12	0.18	-0.26	0.04	0.14	-0.16	-0.04	0.03	-0.1	-0.04
A_06_P6073	YNL301C || RPL18B || 64475	1	-0.63	-1.14	-1.07	0.74	-2.56	-0.62	0.16	-2.23	-0.23	0.38	-1.92	-0.15	-1.08	-0.15	0.26	-1.35	-0.51	0.35	-1.61	0.05	0.69	0.38	-1.41
A_06_P6072	YNL300W || TOS6 || 65847	1	-0.23	-1.23	0.14	-0.77	-1.18	0.08	-0.54	-1.09	-0.09	-0.19	-0.82	0.2	-0.32	0.51	0.12	-1.05	0.25	0.15	-0.84	0.76	0.1	0.66	-0.85
A_06_P6071	YNL299W || TRF5 || 68255	1	-0.01	-1.48	0.21	-0.62	-1.71	0.37	-0.16	-2.05	0.07	0.09	-1.82	0.46	-1.87	0.45	0.02	-1.65	0.65	0.24	-1.65	0.62	0.17	0.52	-1.87
A_06_P6070	YNL298W || CLA4 || 71364	1	-0.02	-1.05	0.43	-1.28	0.2	-0.04	-0.59	-0.4	-0.14	-0.42	-0.37	-0.26	0.61	0.56	1.05	-0.15	1.04	0.07	-0.02	0.56	0.09	0.45	-0.27
A_06_P6069	YNL297C || MON2 || 71815	1	-0.08	-0.66	-0.28	-0.07	-0.48	-0.48	-0.2	-0.68	-0.6	-0.15	-0.52	-0.67	0.05	-0.34	0.35	-0.57	-0.23	-0.03	-0.44	-0.39	-0.12	-0.38	-0.29
A_06_P6068	YNL296W || || 76431	1															-0.74	-1.45
A_06_P6067	YNL295W || || 78458	1	0.17	0.15	0.06	-0.07	0.52	0.01	0	0.23	-0.2	-0.02	0.26	-0.17	0.02	-0.12	0.29	0.28	-0.16	-0.14	0.18	-0.07	-0.04	-0.22	0.17
A_06_P6066	YNL294C || RIM21 || 78882	1	0.19	-0.71	0.38	-1.01	0.3	-0.49	-0.6	0.15	-0.54	-0.54	0.36	-0.59	0.81	0.22	0.83	-0.11	0.5	-0.08	0.18	0.1	-0.04	-0.01	0.2
A_06_P6065	YNL293W || MSB3 || 82443	1	0.26	-0.16	0.22	-0.48	0.72	-0.37	-0.38	0.47	-0.46	-0.21	0.52	-0.46	1.07	0.02	0.58	0.09	0.24	-0.11	0.45	-0.08	-0.14	-0.4	0.4
A_06_P6064	YNL292W || PUS4 || 83820	1	0.2	-0.48	-0.23	0.06	-0.54	-0.45	0.08	-0.65	-0.38	0.12	-0.73	-0.36	-0.61	-0.3	0.31	-0.85	-0.35	-0.12	-0.89	-0.27	-0.11	-0.43	-0.99
A_06_P6063	YNL291C || MID1 || 84263	1	-0.17	-0.51	0.18	-0.48	-0.63	0.08	-0.21	-0.53	0.07	-0.07	-0.39	0.23	-0.56	0.22	-0.09	-0.34	0.57	0.15	-0.34	0.39	0.07	0.32	-0.23
A_06_P6062	YNL290W || RFC3 || 87042	1	0.04	0.15	0.5	-0.22	-0.04	0.38	-0.01	-0.06	0.19	0.07	0.03	0.4	-0.1	0.26	-0.43	-0.03	0.34	-0.03	-0.15	0.28	0.02	0.2	-0.07
A_06_P6061	YNL289W || PCL1 || 88587	1	0.23	0.18	1.44	0.07	0.11	2.1	0.34	-0.35	1.52	-0.07	0	1.51	-1.4	1.09	-0.19	-0.2	1	-0.4	-0.01	1.08	-0.24	0.79	-0.17
A_06_P6060	YNL288W || CAF40 || 91334	1	-0.15	0.69	-0.06	0.57	0.52	0.18	0.24	0.64	0.48	0.19	0.72	0.55	0.38	0.19	-0.14	0.76	0.06	0.04	0.69	0.24	0.13	0.34	0.86
A_06_P6059	YNL287W || SEC21 || 94662	1	-0.06	-0.42	-0.05	-0.75	0.14	-0.58	-0.18	0.02	-0.62	-0.35	0.04	-0.87	0.48	0	0.87	-0.02	0.11	-0.02	0.15	-0.18	-0.02	-0.06	0.22
A_06_P6058	YNL286W || CUS2 || 95881	1	0.23	0	-0.14	-0.43	0.29	0.13	-0.08	0.19	0.04	-0.15	0.09	0.16	-0.81	-0.25	-0.26	-0.1	-0.23	-0.18	-0.11	-0.39	-0.17	-0.43	-0.22
A_06_P6057	YNL285W || || 808817	1	0.11	2.24	0.58	1.28	0.96	1.08	0.81	1.16	1.03	1.09	1.28	1.15	0.77	0.19	-1.01	1.16	-0.15	-0.03	1.02	0.23	-0.12	0.31	1.18
A_06_P6056	YNL284C || MRPL10 || 103325	1	0.22	0.42	-0.09	-0.08	0.33	0.17	0.13	0.29	0.22	0.2	0.17	0.18	-0.15	-0.15	0.04	0.3	-0.02	0.07	-0.05	-0.18	-0.04	-0.19	-0.05
A_06_P6055	YNL283C || WSC2 || 105244	1	0.01	-0.16	0.4	-0.84	0.07	0.23	-0.35	0.03	0.08	-0.09	0.14	0.26	0.36	0.35	-0.02	0.01	0.38	0.08	0.17	0.43	0	0.39	0.06
A_06_P6054	YNL282W || POP3 || 108155	1	0.05	0.22	-0.05	0.77	-0.08	0.8	0	-0.28	0.51	0.29	-0.39	0.9	-0.7	0.46	-0.49	0.22	0.4	0.11	-0.44	0.43	-0.07	0.35	-0.57
A_06_P6053	YNL281W || HCH1 || 108855	1	0.06	-1	0.52	0.5	-0.47	0.33	-0.29	-0.36	0.52	-0.28	-0.43	0.47	-0.5	0.56	0.11	-0.29	0.5	-0.01	-0.59	0.47	-0.03	0.49	-0.51
A_06_P6052	YNL280C || ERG24 || 109194	1	-0.02	0.68	0.12	0.5	-0.08	0.58	0.41	0.02	0.57	0.53	0.2	0.59	-0.51	0.01	-0.5	0.24	-0.15	-0.13	-0.02	-0.1	-0.07	-0.01	0.08
A_06_P6051	YNL279W || PRM1 || 112741	1	0.23	3.08	1.5	1.41	2.16	1.77	0.7	1.87	1.37	0.95	1.65	1.16	1.93	1.48	-0.73	2.34	1.46	-0.2	2.19	1.24	0.25	0.97	1.76
A_06_P6050	YNL278W || CAF120 || 116387	1	0	-1.51	-0.42	-0.87	-0.56	-0.62	-0.96	-1.17	-1.04	-0.66	-1.16	-0.81	-0.36	-0.36	0.45	-0.97	-0.06	-0.01	-0.74	-0.43	0.03	-0.38	-1.05
A_06_P6049	YNL277W || MET2 || 118532	1	0.09	1.33	0.13	-0.62	1.18	-0.25	0.24	1.4	0.45	-0.21	1.12	0.06	0.69	-0.49	-0.38	1.45	0.03	-0.06	1.11	-0.15	-0.48	0.37	0.89
A_06_P6048	YNL276C || || 118522	1	0.28	-1.09	-0.31	0.05	0.17	-0.38	-0.03	-0.07	-0.45	0.03	-0.31	-0.54	-0.23	-0.48	-0.02	-0.44	-0.78	-0.26	-0.34	-0.52	-0.19	-0.62	-0.77
A_06_P6047	YNL275W || BOR1 || 120868	1	0.03	-0.82	-0.17	0.05	-0.23	-0.53	-0.29	-0.42	-0.49	-0.46	-0.43	-0.45	0.06	0.07	0.55	-0.51	-0.09	-0.02	-0.27	-0.07	-0.05	-0.01	-0.38
A_06_P6046	YNL274C || GOR1 || 121273	1	0.64	2.22	2.52	-0.56	2.93	2.03	0.72	3.58	2.86	0.32	3.57	2.59	2.72	2.25	-0.32	2.1	2.2	0.04	2.92	2.29	0.01	2.43	3.03
A_06_P6045	YNL273W || TOF1 || 126436	1	-0.05	-1.09	-0.14	-0.52	-0.56	-0.51	-0.08	-0.44	-0.29	-0.27	-0.4	-0.4	-0.06	0.15	0.84	-0.69	-0.08	-0.16	-0.39	0.21	-0.11	0.19	-0.44
A_06_P6044	YNL272C || SEC2 || 126923	1	0.04	-1.2	-0.09	-0.92	-0.47	-0.29	-0.43	-0.73	-0.56	-0.4	-0.68	-0.49	-0.48	-0.18	0.29	-0.8	-0.04	-0.14	-0.72	-0.13	-0.15	-0.21	-0.69
A_06_P6043	YNL271C || BNI1 || 129591	1	0.04	-1.88	0.24	-0.7	-0.78	-0.52	-0.56	-0.89	-0.51	-0.66	-0.66	-0.52	-0.44	0.05	0.58	-1.33	0.25	-0.11	-0.78	-0.14	-0.14	-0.12	-0.76
A_06_P6042	YNL270C || ALP1 || 136072	1	-0.05	0.13	-0.03	0.23	-0.3	-0.16	0.41	0.52	0.36	0.81	0.37	0.49	0.14	-0.06	-0.64	-0.23	-0.17	0.34	0.27	0.15	0.4	0.45	0.41
A_06_P6041	YNL269W || BSC4 || 137855	1	-0.26	-0.78	0.03	-0.95	-0.2	-0.31	-0.52	0.55	-0.21	-0.56	0.32	-0.49	0.6	0.24	0.07	0.15	0.4		0.42	0.03		0.43	0.43
A_06_P6040	YNL268W || LYP1 || 140173	1	-0.31	-1.36	-0.13	-0.76	-0.67	-0.42	-0.9	-0.46	-0.46	-0.74	-0.38	-0.43	-0.17	0.15	0.19	-0.34	0.32	0	-0.26	0.09	0.3	0.23	-0.24
A_06_P6039	YNL267W || PIK1 || 143838	1	0.14	-1.18	0.12	-0.83	-0.26	-0.51	-0.61	-0.44	-0.66	-0.48	-0.29	-0.55	0.09	-0.01	0.53	-0.68	0.17	-0.1	-0.41	-0.12	-0.16	-0.23	-0.38
A_06_P6038	YNL266W || || 144525	1	-0.02	0.79	-0.1	0.53	0.39	0.59	0.3	0.33	0.47	0.74	0.06	0.86	-0.74	-0.12	-0.68	0.25	-0.12	0.15	0.23	-0.18	0.12	-0.11	0.03
A_06_P6037	YNL265C || IST1 || 144281	1	0.21	-0.47	-0.03	-0.16	-0.06	-0.65	0.03	-0.13	-0.29	-0.19	0.01	-0.48	0.17	-0.04	0.37	-0.31	-0.13	-0.02	-0.05	-0.09	-0.15	-0.26	-0.14
A_06_P6036	YNL264C || PDR17 || 145721	1	-0.19	0.16	0.12	-0.15	0.17	0.62	-0.35	0.03	0.52	-0.12	0.12	0.42	-0.29	0.21	-0.36	0.41	0.44	0.08	0.14	0.19	-0.08	0.23	0.18
A_06_P6035	YNL263C || YIF1 || 146916	1	-0.11	0.21	0.87	-0.52	0.33	0.47	-0.28	0.34	0.51	-0.06	0.44	0.52	0.32	0.69	-0.27	0.31	0.88	0.05	0.49	0.74	0.01	0.66	0.44
A_06_P6034	YNL262W || POL2 || 154780	1	-0.1	-1.13	-0.67	-0.99	-0.88	-0.97	-0.54	-0.94	-0.94	-0.51	-1.01	-0.96	-0.21	-0.44	0.57	-0.91	-0.38	-0.17	-0.91	-0.33	-0.1	-0.47	-0.98
A_06_P6033	YNL261W || ORC5 || 156324	1	-0.25	-0.72	-0.39	-0.55	-0.43	-0.21	-0.46	-0.64	-0.26	-0.23	-0.48	-0.52	-0.31	-0.12	0.28	-0.06	0.09	0.18	-0.33	-0.19	-0.02	-0.13	-0.21
A_06_P6032	YNL260C || LTO1 || 156978	1	0.17	0.51	0.54	0.53	0.18	1.22	0.35	0.18	0.8	0.3	0.38	0.95	-0.77	0.39	-1.01	0.37	0.36	0	0.29	0.56	-0.01	0.46	0.1
A_06_P6031	YNL259C || ATX1 || 157804	1	0.29	-0.64	-0.82	0.24	-0.26	-1.22	-0.21	-0.26	-0.69	-0.31	-0.44	-0.77	-0.01	-0.51	0.82	-0.56	-0.53	-0.04	-0.33	-0.38	-0.2	-0.57	-0.63
A_06_P6030	YNL258C || DSL1 || 158230	1	0	0.28	0.01	0.13	-0.12	0.54	0.35	-0.42	0.4	0.47	-0.39	0.53	-0.99	-0.05	-0.9	-0.21	-0.08	0.09	-0.29	-0.06	-0.05	-0.15	-0.31
A_06_P6029	YNL257C || SIP3 || 160818	1	0.07	-0.76	-0.88	-0.46	-0.62	-1	-0.17	-0.63	-1.06	-0.06	-0.61	-1.06	-0.73	-1.06	-0.16	-0.69	-1.06	-0.01	-0.7	-1.23	0	-1.18	-0.72
A_06_P6028	YNL256W || FOL1 || 166830	1	-0.16	-1.32	-0.73	-0.57	-1.5	-1.01	-0.4	-1.42	-1.1	-0.23	-1.45	-1.14	-0.89	-0.55	0.44	-1.24	-0.3	0.15	-1.34	-0.54	0.01	-0.41	-1.28
A_06_P6027	YNL255C || GIS2 || 167427	1	0.01	0.27	0.53	-0.4	-0.49	0.54	-0.05	-0.21	0.45	0.1	-0.66	0.55	-0.31	0.74	-0.13	-0.35	0.77	0.03	-0.39	0.71	0.18	0.63	-0.65
A_06_P6026	YNL254C || RTC4 || 168283	1	0.41	-0.06	-0.66	0.52	-0.94	-0.39	0.34	-0.94	-0.43	0.46	-1.52	-0.53	-2.49	-1.12	-0.57	-1.26	-0.98	-0.13	-1.79	-1.18	-0.22	-1.11	-2.16
A_06_P6025	YNL253W || TEX1 || 171223	1	0.16	0.55	0.16	0.14	0.66	0.07	0	0.62	0.12	0.09	0.61	-0.01	0.12	-0.34	-0.17	0.58	0.05	0.04	0.34	-0.31	-0.07	-0.28	0.33
A_06_P6024	YNL252C || MRPL17 || 171464	1	0.08	-0.2	-0.02	-0.55	0.19	-0.4	-0.24	0.14	-0.38	-0.33	0.1	-0.63	0.54	-0.16	0.59	0.06	0.05	-0.18	-0.02	-0.18	0.02	-0.19	0.01
A_06_P6023	YNL251C || NRD1 || 172608	1	-0.27	-0.53	-0.54	-1.22	-0.2	-1.17	-0.8	-0.04	-0.82	-0.62	-0.26	-1.14	0.76	-0.23	1.14	0.03	-0.03	0.2	0.02	-0.35	0.17	-0.19	0.07
A_06_P6022	YNL250W || RAD50 || 179289	1	0.11	-0.01	0.63	0.73	-0.26	0.61	0.45	-0.41	0.33	0.37	-0.27	0.36	-0.45	0.35	-0.34	-0.43	0.21	-0.06	-0.22	0.36	-0.07	0.25	-0.27
A_06_P6021	YNL249C || MPA43 || 179616	1	-0.04	-0.79	-0.4	-0.09	-0.7	-0.19	-0.28	-0.74	-0.38	0.02	-0.79	-0.29	-0.9	-0.59	-0.56	-0.54	-0.35	0.13	-0.73	-0.39	0.07	-0.28	-0.59
A_06_P6020	YNL248C || RPA49 || 181385	1	-0.33	-1.97	0.04	-1.56	-1.96	-0.21	-0.83	-1.49	-0.14	-0.5	-1.41	-0.15	-0.88	0.56	0.73	-1.24	0.74	0.43	-1.36	0.64	0.44	0.82	-1.26
A_06_P6019	YNL247W || || 184993	1	0.05	-0.97	-0.69	-0.65	-0.69	-0.99	-0.3	-0.67	-0.96	-0.25	-0.75	-0.93	-0.43	-0.49	0.46	-0.92	-0.49	-0.23	-0.91	-0.38	-0.14	-0.55	-0.94
A_06_P6018	YNL246W || VPS75 || 186064	1	0.05	0.06	-0.8	0.12	-0.26	-0.56	0.39	-0.45	-0.46	-0.14	-0.23	-0.4	-0.97	-0.72	0.06	-0.06	-1.2	-0.1	-0.28	-0.98	0.02	-0.76	-0.46
A_06_P6017	YNL245C || CWC25 || 186412	1	0	1.08	-0.41	0.65	0.08	0.76	0.6	-0.19	0.47	0.72	-0.37	0.62	-1.45	-0.16	-1.1	0.15	-0.6	-0.04	-0.3	-0.22	0.16	-0.16	-0.28
A_06_P6016	YNL244C || SUI1 || 187303	1	-0.24	-0.94	-0.45	-0.14	-1.44	0.01	0.08	-1.2	0.15	0.51	-1.2	0.38	-1.49	-0.11	-0.63	-1.06	-0.15	0.28	-1.06	0.2	0.31	0.13	-1
A_06_P6015	YNL243W || SLA2 || 190742	1	0.09	0.02	0.66	-0.51	0.61	0.48	-0.5	0.38	0.3	-0.52	0.47	0.26	0.16	0.38	0.08	0.4	0.66	-0.2	0.24	0.14	-0.23	0.09	0.24
A_06_P6014	YNL242W || ATG2 || 196043	1	0.06	-1.22	-0.02	-0.37	-0.42	-0.38	-0.02	-0.49	-0.31	-0.34	-0.51	-0.49	-0.3	-0.06	0.87	-0.93	-0.03	-0.22	-0.62	-0.28	-0.32	-0.31	-0.55
A_06_P6013	YNL241C || ZWF1 || 196491	1	-0.2	0.5	0.47	0.16	0.41	0.69	0.09	0.47	0.95	0.03	0.49	0.93	-0.09	0.48	-0.5	0.47	0.47	0.17	0.69	0.18	-0.04	0.53	0.56
A_06_P6012	YNL240C || NAR1 || 198613	1	-0.11	-0.22	-0.09	-0.07	-0.46	-0.06	-0.13	-0.47	-0.17	0.19	-0.52	-0.02	-0.12	-0.05	-0.03	-0.34	0.05	0.18	-0.37	0	0.14	0.03	-0.5
A_06_P6011	YNL239W || LAP3 || 201799	1	-0.09	0.13	-0.65	0.13	-0.19	-0.29	0.1	-0.49	-0.58	0.46	-0.37	-0.6	-0.6	-0.95	-0.35	-0.13	-0.78	0.03	-0.33	-0.6	-0.08	-0.81	-0.31
A_06_P6010	YNL238W || KEX2 || 204715	1	-0.08	-0.77	-0.45	-0.65	-0.37	-0.25	-0.4	-0.39	-0.19	-0.26	-0.47	-0.19	-0.7	-0.08	0.33	-0.46	-0.03	0.08	-0.33	-0.08	0.12	-0.07	-0.34
A_06_P6009	YNL237W || YTP1 || 206386	1	0.12	0.66	1.48	0.43	1.13	1.17	0.27	1.14	1.38	-0.01	1.15	1.43	1.07	1.08	-0.19	0.7	1.33	-0.15	1.21	1.07	-0.58	1.14	0.95
A_06_P6008	YNL236W || SIN4 || 209795	1	-0.07	-0.69	-0.06	0.84	-0.72	0.45	0.12	-0.88	0.37	0.22	-0.77	0.45	-1.28	-0.24	-0.82	-0.79	-0.11	0.02	-0.86	-0.21	-0.1	-0.24	-0.7
A_06_P6007	YNL235C || || 209726	1	-0.11	-1.26	-0.63	-0.92	-0.9	-0.92	-0.65	-0.58	-0.96	-0.35	-0.61	-0.97	-0.07	-0.03	0.79	-0.62	0.1	0.15	-0.63	-0.38	0.25	-0.15	-0.66
A_06_P6006	YNL234W || || 211234	1	0	0.2	0.37	1	-0.75	1.48	0.69	-0.52	1.35	1	-0.84	1.39	-1.44	0.77	-0.49	-0.68	0.41	0.09	-0.86	0.7	0.24	0.86	-0.9
A_06_P6005	YNL233W || BNI4 || 214341	1	-0.02	-0.66	0.05	0.43	-0.28	0.16	0.2	-0.37	0.19	-0.26	-0.37	0.34	-0.81	0.08	-0.14	-0.6	-0.08	-0.19	-0.45	0.06	-0.09	0.09	-0.64
A_06_P6004	YNL232W || CSL4 || 215565	1	0.05	0.28	0.3	0.62	-0.38	0.48	0.45	-0.24	0.43	0.53	-0.1	0.51	-0.02	0.29	-0.5	-0.33	0.09	0.07	-0.14	0.39	-0.04	0.41	-0.14
A_06_P6003	YNL231C || PDR16 || 216013	1	-0.2	-0.86	-0.24	-0.92	-1.17	-0.99	-0.04	-0.48	-0.25	0.03	-0.24	-0.17	-0.19	-0.36	0.15	-0.86	-0.42	0.05	-0.39	0.05	0.34	0.09	-0.11
A_06_P6002	YNL230C || ELA1 || 217660	1	-0.15	0.72	0.05	0.24	0.44	0.02	0.22	0.43	0.12	0.16	0.56	-0.04	0.53	0.04	0.22	0.46	-0.07	-0.03	0.61	-0.05	0.21	0.27	0.59
A_06_P6001	YNL229C || URE2 || 219272	1	0.21	-0.16	-0.09	-0.34	0.15	-0.21	0.02	0.06	-0.27	-0.12	-0.1	-0.16	-0.19	-0.04	0.47	-0.43	-0.25	-0.15	-0.35	-0.17	-0.07	-0.24	-0.36
A_06_P6000	YNL228W || || 221256	1	-0.17	0.46	-0.08	1.04	-0.19	0.02	1.09	-0.05	0.47	0.5	-0.09	0.24	-0.33	0.02	-0.41	-0.2	-0.57	-0.12	-0.17	0.02	0.15	0.07	-0.21
A_06_P5999	YNL227C || JJJ1 || 220720	1	0.06	-0.06	0.2	-0.11	-0.49	0.43	0.07	-0.55	0.24	0.33	-0.47	0.62	-0.68	0.35	-0.28	-0.54	0.16	0	-0.58	0.47	0.06	0.32	-0.56
A_06_P5998	YNL226W || || 222411	1	-0.04	-0.12	3.21	-0.8	0.21	0.18	-0.7	0.56	0.18	-0.38	0.7	0.63	1.07	0.65	1.18	0.39	0.75	-0.09	0.53	0.46	0.32	0.23	0.86
A_06_P5997	YNL225C || CNM67 || 222892	1	0.14	-0.42	-0.07	-1.02	0.38	-0.54	-0.51	0.26	-0.59	-0.51	0.42	-0.51	0.9	0.01	0.55	-0.05	0	-0.06	0.42	-0.05	0.01	-0.05	0.36
A_06_P5996	YNL224C || SQS1 || 224969	1	0.17	0.2	-0.11	0.55	0.37	0.4	0.03	0.18	0.19	0.13	0.21	0.47	-0.49	-0.1	-0.67	0.22	-0.2	-0.07	0.07	-0.32	0.02	-0.24	0.09
A_06_P5995	YNL223W || ATG4 || 228652	1	0.29	0.36	0.24	0.54	0.57	0.12	0.16	0.4	0.16	-0.04	0.51	0.02	-0.32	-0.45	-0.41	0.12	-0.47	-0.27	0.1	-0.76	-0.42	-0.66	0.11
A_06_P5994	YNL222W || SSU72 || 229451	1	-0.06	-0.99	-0.42	-0.49	-0.76	-0.72	-0.42	-0.55	-0.78	-0.26	-0.51	-0.66	-0.07	-0.52	0.12	-0.92	-0.73	0.03	-0.79	-0.69	-0.15	-0.43	-0.6
A_06_P5993	YNL221C || POP1 || 231194	1	-0.06	-0.76	-0.12	-0.02	-0.68	0.14	-0.13	-0.63	-0.08	-0.37	-0.75	-0.12	-0.97	0.2	0.13	-0.69	0.29	0.01	-0.77	0.11	0.02	0.08	-0.64
A_06_P5992	YNL220W || ADE12 || 235435	1	-0.8	-0.4	-1.18	-0.31	-0.83	-1.66	-0.98	-1.18	-1.28	-0.67	-1.13	-1.39	-0.21	-0.74	0.74	0	-0.65	-0.08	-0.61	-0.31	-0.25	-0.31	-0.7
A_06_P5991	YNL219C || ALG9 || 236070	1	-0.03	0.29	0.31	0.12	0.12	0.81	-0.02	0.09	0.35	-0.15	0.14	0.26	-0.77	0.04	-0.23	0.24	-0.1	-0.18	0.24	0.02	-0.08	0.02	0.05
A_06_P5990	YNL218W || MGS1 || 239742	1	0.19	0.11	-0.75	1.33	-0.77	-0.02	0.89	-1.09	0	0.91	-1.15	0.15	-1.41	-0.67	-0.87	-0.93	-1.11	-0.07	-1.18	-0.66	-0.11	-0.69	-1.32
A_06_P5989	YNL217W || || 241021	1	0.05	-0.78	-1.68	0.69	-1.56	-1.01	0.68	-1.38	-0.84	0.59	-1.53	-0.8	-2.2	-1.59	0.01	-1.37	-2.02	-0.15	-1.69	-1.57	0.16	-1.07	-1.81
A_06_P5988	YNL216W || RAP1 || 243888	1	-0.02	-0.65	-1.16	-0.56	-0.99	-0.75	-0.2	-1.09	-0.79	0.07	-1.22	-0.68	-1.43	-0.82	0.01	-0.93	-1.09	-0.08	-1.35	-0.86	0.03	-0.71	-1.43
A_06_P5987	YNL215W || IES2 || 245371	1	0.24	0.66	0.63	0.02	1.05	0.63	-0.07	0.81	0.52	0	0.56	0.82	0.05	0.41	-0.85	0.37	0.41	-0.19	0.54	0.23	-0.15	0.03	0.35
A_06_P5986	YNL214W || PEX17 || 246049	1	-0.16	1	0.51	-0.31	0.92	0.13	-0.24	1.12	0.01	-0.12	1.29	-0.11	1.69	-0.05	-0.04	1.31	0.3	0.15	1.37	-0.02	-0.19	0.16	1.46
A_06_P5985	YNL213C || RRG9 || 246484	1	0.03	0.49	-0.28	0.22	0.22	-0.11	0.31	0.14	0	0.38	0.07	0.13	0.25	-0.1	-0.23	0.19	-0.13	0.09	0.16	-0.04	0.14	-0.07	0.06
A_06_P5984	YNL212W || VID27 || 249566	1	-0.02	-0.71	-0.76	0.16	-0.21	-1.02	-0.48	-0.32	-0.97	-0.64	-0.29	-1.07	0.11	-0.8	0.55	-0.25	-0.61	-0.21	-0.35	-0.82	-0.18	-0.76	-0.36
A_06_P5983	YNL211C || || 250192	1	0.14	0.42	0.18	-0.53	0.68	0.13	-0.37	0.68	-0.09	-0.32	0.6	-0.14	0.6	0	0.05	0.62	0.13	-0.22	0.4	0.02	0.01	0.04	0.33
A_06_P5982	YNL210W || MER1 || 251644	1	-0.41	0.47	-0.62	0.54		0.52	0.65	0.02	0.74	0.31	0.02			0.01	-1.16	-0.2	-0.01	-0.11		0.34	-0.12	-0.24
A_06_P5981	YNL209W || SSB2 || 253318	1	0.02	0.03	-0.23	0.02	-0.32	0.3	0.03	-0.16	0.37	0.17	-0.16	0.31	-1.13	-0.2	-0.43	-0.15	-0.42	-0.05	-0.17	-0.51	-0.04	-0.16	-0.34
A_06_P5980	YNL208W || || 254738	1	0.52	0.89	0.5	0.6	0.73	0.71	0.42	0.7	0.62	0.61	0.88	0.77	0.3	0.08	-0.73	0.16	-0.14	-0.07	0.39	0.03	-0.09	-0.07	0.53
A_06_P5979	YNL207W || RIO2 || 256479	1	0.04	-0.93	0.11	-0.35	-0.86	-0.19	-0.27	-0.75	-0.29	-0.05	-0.73	-0.32	-0.45	0.11	0.37	-0.84	0.27	0.11	-0.84	0.24	0.01	0.15	-0.78
A_06_P5978	YNL206C || RTT106 || 256903	1	-0.03	-0.07	0.1	-0.06	-0.19	-0.08	0.14	-0.23	0.04	0.22	-0.23	0.15	0.06	0.16	0.12	-0.17	0.08	0.12	-0.01	0.14	0.08	0.21	-0.2
A_06_P5977	YNL205C || || 258155	1	-0.09	0.2	0	-0.19	0.63	0.23	-0.3	0.18	-0.21	-0.18	0.39	-0.24	0.84	0.08	-0.25	0.28	0.33	-0.05	0.72	-0.07	-0.02	0.1	0.78
A_06_P5976	YNL204C || SPS18 || 258597	1	0.08	0.22	-0.37	0.5	0.07	0.15	0.44	-0.27	0.14	0.49	-0.24	0.22	-0.42	-0.26	-0.38	-0.38	-0.24	-0.06	-0.43	-0.31	0.03	-0.27	-0.49
A_06_P5975	YNL203C || || 259609	1	-0.1	0.25	-0.16	0.57	0.21	-0.23	0.09	-0.03	-0.37	0.43	0.19	0.01	0.31	0.11	0.08	0.06	-0.12	-0.09	0.05	0.04	0.04	-0.11	0.37
A_06_P5974	YNL202W || SPS19 || 260392	1	0.12	0.72	0.5	-0.27	0.61	0.57	0.4	1.07	0.93	0.22	0.89	0.63	0.16	0.31	0.17	0.79	0.43	-0.12	0.63	0.38	-0.07	0.46	0.91
A_06_P5973	YNL201C || PSY2 || 260659	1	0.15	0.08	0.23	0.46	-0.46	1.21	0.68	-0.42	1.04	0.78	-0.44	1.35	-1.76	0.45	-0.63	-0.69	0.18	-0.01	-0.57	0.56	0.05	0.36	-0.58
A_06_P5972	YNL200C || || 263733	1	-0.01	0.2	0.65	-0.16	0.61	0.72	0	0.66	0.66	-0.06	0.61	0.55	0.62	0.61	-0.26	0.17	0.55	-0.07	0.51	0.35	-0.26	0.43	0.69
A_06_P5971	YNL199C || GCR2 || 264938	1	0.17	-0.6	0.37	0.13	0.4	0.27	-0.52	0.15	0.06	-0.4	0.29	0.32	0.3	0.37	-0.24	-0.03	0.49	-0.02	0.18	0.38	0	0.15	0.14
A_06_P5970	YNL198C || || 266617	1	-0.16	0.53	0.06	1.98	0.1	0.3	0.75	0.32	0.07	0.43	-0.03	0.62	-0.19	0.25	-0.19	0.23	-0.09	0	0.31	0.54	0.02	0	0.24
A_06_P5969	YNL197C || WHI3 || 267845	1	-0.12	0.49	-0.37	0.83	0.04	-0.05	0.49	0.04	-0.06	0.64	-0.04	-0.02	-0.25	-0.06	-0.12	0.21	-0.68	-0.08	0.1	-0.14	0.06	-0.16	0.02
A_06_P5968	YNL196C || SLZ1 || 270460	1		2.54	1.76		3	0.78	-0.85	3.31	1.45		3.28		3.19	1.74		2.79	2.35		3.73			1.67	3.54
A_06_P5967	YNL195C || || 271677	1	-0.13	2.37	1.66	0.11	2.89	1.12	0.24	3.36	1.74	0.12	3.26	1.4	3.14	1.47	0.07	2.46	1.22	0.24	3.03	1.38	-0.01	1.56	3.34
A_06_P5966	YNL194C || || 272781	1	0.15	4.65	3.2		4.13			4.88	3.71		4.32		5.02	3.33		4.24	3.77		4.64	2.23		3.38	4.98
A_06_P5965	YNL193W || || 275860	1	0.1	0.89	0.53	0.45	0.9	0.53	0.33	0.85	0.44	0.37	0.77	0.48	0.61	0.25	-0.33	0.52	0.28	-0.02	0.73	0.18	-0.14	0.16	0.63
A_06_P5964	YNL192W || CHS1 || 279685	1	0.46	-0.4	0.39	-0.14	0.61	0	0.15	0.44	-0.17	-0.19	0.6	-0.27	-0.04	-0.07	0.14	-0.44	-0.23	-0.19	0.33	-0.12	0.1	-0.42	0.24
A_06_P5963	YNL191W || DUG3 || 281300	1	0.06	0.83	0.33	0.79	0.15	0.54	0.53	0.16	0.47	0.6	0	0.48	-0.01	0.31	-0.6	0.19	0.31	0	-0.08	0.35	-0.01	0.35	0.01
A_06_P5962	YNL190W || || 282619	1	0.06	0.28	0.2	0.22	-0.08	-0.01	0.23	0.46	-0.06	0.33	0.6	-0.05	0.24	-0.02	-0.1	-0.03	-0.37	-0.22	0.09	0.09	0	0.02	0.14
A_06_P5961	YNL189W || SRP1 || 285826	1	-0.25	-0.39	-0.34	-0.34	-0.42	-0.09	-0.26	-0.34	-0.33	0.15	-0.39	-0.42	0.02	-0.03	0.32	-0.27	-0.15	0.12	-0.18	0.14	0.16	0.11	-0.08
A_06_P5960	YNL188W || KAR1 || 287360	1	0	-0.71	-0.23	-0.08	-0.85	0.22	0.26	-1.04	-0.13	1.06	-0.98	0.07	-1.47	-0.12	-0.33	-0.89	-0.41	-0.2	-0.9	0.02	0.06	-0.01	-1.1
A_06_P5959	YNL187W || SWT21 || 288778	1	0.07	0.57	-0.24	0.56	-0.4	0.99	0.38	-0.35	0.94	0.71	-0.45	1.17	-1.69	0.28	-1.04	-0.13	-0.06	0.07	-0.37	-0.05	0.03	0.29	-0.46
A_06_P5958	YNL186W || UBP10 || 291635	1	-0.09	-0.96	0.4	-0.43	-1.27	0.55	0.04	-1.21	0.48	0.19	-1.31	0.55	-1.38	0.61	0.1	-1.13	0.59	0.09	-1.07	0.61	0.25	0.65	-1.19
A_06_P5957	YNL185C || MRPL19 || 292262	1	-0.25	-1.66	-0.66	-0.83	-0.95	-1.26	-0.57	-1.02	-0.77	-0.33	-1.14	-1.05	-0.21	-0.29	1.25	-0.93	-0.1	0.11	-0.82	-0.26	0.13	-0.23	-0.77
A_06_P5955	YNL183C || NPR1 || 293345	1	-0.23	0.83	0.07	1.13	0.15	0.52	0.71	0.04	0.4	0.75	0.19	0.38	0.29	-0.03	-0.44	0.27	-0.3	0.05	0.34	-0.07	-0.02	0.12	0.55
A_06_P5954	YNL182C || IPI3 || 296001	1	-0.1	-1.83	0.33	-1.29	-2.42	0.02	-0.3	-1.91	0.13	-0.02	-1.95	0.23	-1.54	0.74	0.67	-2.13	0.88	0.39	-1.97	0.97	0.56	0.99	-1.92
A_06_P5953	YNL181W || || 299327	1	0.13	-0.71	-0.14	0.26	-0.45	-0.4	-0.04	-0.3	-0.16	-0.29	-0.39	-0.24	-0.16	-0.04	0.44	-0.43	-0.16	0.03	-0.44	0.03	0.03	0.12	-0.56
A_06_P5952	YNL180C || RHO5 || 299759	1	0.14	0.42	-0.32	0.86	-0.18	0.25	1.18	-0.32	0.42	1.23	-0.3	0.71	-0.56	-0.15	-0.77	-0.54	-0.87	-0.03	-0.24	-0.19	0.1	-0.12	-0.51
A_06_P5951	YNL179C || || 300844	1	0.06	1	-0.85	0.99	-0.17	-0.21	0.37		-0.38	0.83	-0.48	0.06		-0.73	-0.89	-0.68	-1.32	-0.01	-1.03			-1.19
A_06_P5950	YNL178W || RPS3 || 303172	1	-0.16	0.22	-0.1	0.35	-0.18	0.21	-0.17	-0.01	0.41	0.14	0.18	0.41	-0.01	-0.01	-0.3	0.45	0.02	0.13	0.15	0.03	0.13	0.17	0.37
A_06_P5949	YNL177C || MRPL22 || 303798	1	0.08	-0.34	-0.33	-0.8	-0.05	-0.57	-0.27	-0.13	-0.38	-0.24	-0.25	-0.52	0.34	-0.38	0.39	-0.26	-0.05	-0.03	-0.21	-0.59	0.07	-0.41	-0.45
A_06_P5948	YNL176C || TDA7 || 305191	1	-0.14	-0.45	-0.49	0.26	-0.51	-0.27	0.12	-0.55	-0.22	0.07	-0.43	-0.08	-0.28	-0.2	-0.05	-0.3	-0.41	0.08	-0.34	-0.11	0.22	-0.08	-0.17
A_06_P5947	YNL175C || NOP13 || 307401	1	-0.11	-1.25	-0.43	-1.57	-0.96	-0.72	-0.92	-0.89	-0.98	-0.53	-0.88	-0.69	-0.13	0.06	0.89	-0.91	0.13	0.28	-0.88	0.24	0.3	0.13	-1.05
A_06_P5946	YNL174W || || 308582	1	-0.28	-0.53	-0.51	-0.68	-0.37	-0.29	-0.66	-0.17	-0.24	-0.28	-0.18	-0.05	-0.23	0.09	0.17	-0.26	-0.01	0.29	-0.44	0.46	0.06	0.15	0.05
A_06_P5945	YNL173C || MDG1 || 309182	1	-0.1	-0.04	-0.52	-0.25	-0.1	-1.19	0.69	0.42	-0.43	0.22	0.35	-0.68	0.14	-1.05	-0.08	-0.07	-0.94	-0.06	0.28	-0.94	0.11	-0.59	0.12
A_06_P5944	YNL172W || APC1 || 315803	1	-0.02	-0.7	-0.04	0.16	-0.41	-0.46	-0.34	-0.43	-0.71	-0.34	-0.27	-0.78	-0.19	-0.29	0.42	-0.3	0.05	0.05	-0.21	-0.27	-0.02	-0.2	-0.16
A_06_P5943	YNL171C || || 315719	1	0.3	-0.52	-0.34	-0.82	-0.13	-0.71	-0.24	-0.4	-0.28	-0.34	-0.22	-0.68	0.3	-0.38	0.6	-0.19	-0.06	0.2	-0.16	-0.68	-0.24	-0.13	0.05
A_06_P5942	YNL170W || || 316204	1	0.1	-0.24	-0.42	0.77	-0.85	-0.51	0.58	-0.73	-0.45	0.47	-0.68	-0.37	-0.82	-0.52	-0.72	-0.78	-1.12	-0.07	-0.77	-0.6	0.03	-0.59	-0.49
A_06_P5941	YNL169C || PSD1 || 316330	1	0.32	-1.21	-1.6	-0.81	-0.91	-2.37	-0.38	-0.99	-2.47	-0.21	-1	-2.35	-0.86	-2.11	-0.03	-1.48	-1.94	-0.05	-1.2	-2.26	-0.17	-2.43	-1.48
A_06_P5940	YNL168C || FMP41 || 318030	1	-0.18	-0.28	-0.71	0.21	-0.31	-0.39	-0.07	-0.44	-0.35	0.02	-0.36	-0.52	-0.1	-0.33	0.29	0.13	-0.24	0.2	-0.22	-0.16	0.15	-0.11	0.02
A_06_P5939	YNL167C || SKO1 || 319416	1	-0.03	-0.43	-0.22	-0.61	0.15	-0.84	-0.34	0.06	-0.94	-0.53	0.16	-1.14	0.37	-0.53	0.56	-0.23	-0.08	-0.02	0.02	-0.61	-0.13	-0.7	0.02
A_06_P5938	YNL166C || BNI5 || 322330	1	0.23	-0.03	0.23	-0.23	-0.06	0.14	0	-0.03	0	0.09	-0.07	0.16	-0.11	0.18	-0.13	-0.42	0.04	-0.14	-0.37	0.35	-0.08	0.16	-0.3
A_06_P5937	YNL165W || || 324843	1	-0.12	0.16	0.29	0.05	-0.03	0.25	0.08	0.13	0.22	0.11	0.03	0.01	0.06	0.37	0.02	0.18	0.4	0.16	0.13	0.36	0.25	0.42	0.19
A_06_P5936	YNL164C || IBD2 || 325305	1	0.22	-0.83	0.62	0.12	-1.06	0.95	0.27	-1.4	0.75	0.45	-1.34	0.93	-1.85	0.39	-0.46	-1.33	0.4	-0.09	-1.4	0.56	-0.11	0.41	-1.43
A_06_P5935	YNL163C || RIA1 || 326812	1	0.13	-1.16	-0.07	0.02	-0.73	-0.18	-0.19	-0.76	-0.26	-0.47	-0.87	-0.2	-0.62	0.12	0.48	-1.07	0.27	-0.06	-1.06	0.14	-0.08	0.06	-1.09
A_06_P5934	YNL162W-A || || 330455	1			0.42			1.58			0.78					0.9		-0.41	0.94	0.21				1.01
A_06_P5933	YNL162W || RPL42A || 332055	1	0	-1.02	-0.32	-1.32	-0.72	-0.76	-0.55	-0.44	-0.48	-0.32	-0.42	-0.35	-0.06	-0.02	0.42	-0.72	0.08	0.14	-0.48	0.02	0.09	-0.08	-0.48
A_06_P5932	YNL161W || CBK1 || 334808	1	0.16	0.08	0.24	-0.09	0.15	-0.1	0.1	-0.04	-0.18	-0.12	-0.14	-0.27	-0.01	0.12	0.26	-0.13	0.16	-0.13	-0.19	0.01	-0.1	-0.18	-0.2
A_06_P5931	YNL160W || YGP1 || 337436	1	0.16	3	2.05	0.24	2.22	2.09	1.05	2.69	2.52	0.93	2.52	2.5	2.33	2.3	-1.24	2.22	1.62	-0.11	2.76	1.87	0.41	2.37	2.54
A_06_P5930	YNL159C || ASI2 || 338528	1	-0.16	0.42	0.11	-0.41	0.61	-0.08	-0.35	0.63	-0.28	-0.19	0.5	-0.47	1	-0.05	0.02	0.59	0.15	0.08	0.61	-0.17	0.06	-0.16	0.68
A_06_P5929	YNL158W || PGA1 || 339927	1	0.15	0.26	-0.26	-0.03	0.45	-0.62	0.16	0.48	-0.69	0.01	0.26	-0.77	0.14	-0.34	0.29	0.22	-0.71	-0.03	0.31	-0.64	-0.08	-0.52	0.08
A_06_P5928	YNL157W || IGO1 || 340561	1	0.01	0.62	-0.03	0.39	0.51	-0.25	0.1	0.6	-0.23	-0.08	0.7	-0.53	0.85	-0.17	0.22	0.62	-0.26	-0.14	0.58	-0.26	0.02	-0.15	0.71
A_06_P5927	YNL156C || NSG2 || 341216	1	-0.11	0.6	0.71	-0.81	1.15	0.38	-0.55	1.17	0.34	-0.47	1.19	0.18	1.14	0.8	0.21	1.15	1.02	0.08	1.35	0.57	-0.01	0.56	1.32
A_06_P5926	YNL155W || || 343136	1	-0.09	-0.23	1.01	-1.34	0.85	0.32	-0.76	0.68	0.5	-0.62	0.74	0.41	1.62	1.35	1.04	0.55	1.4	0.32	0.95	1.36	0.07	1.23	0.83
A_06_P5925	YNL154C || YCK2 || 343638	1	-0.05	-0.14	0.31	-0.68	-0.08	0.19	-0.05	0.02	0.19	-0.1	-0.08	0.24	-0.33	0.23	0	-0.27	0.53	0.06	-0.2	0.29	0.03	0.18	-0.19
A_06_P5924	YNL153C || GIM3 || 345732	1	0	0.01	0.36	0.01	-0.01	0.07	0.06	0.1	0.14	0.21	-0.08	0.21	-0.04	0.51	0.14	-0.22	0.41	0.13	0	0.59	0.05	0.46	-0.09
A_06_P5923	YNL152W || INN1 || 347463	1	-0.17	0.43	-0.37	0.77	-0.12	-0.29	0.54	0.02	-0.23	0.47	0.06	-0.22	0.11	-0.05	0.05	0.14	-0.35	0.08	0.09	0.07	0	0.05	0.18
A_06_P5922	YNL151C || RPC31 || 347999	1	-0.16	-2.34	-0.41	-0.55	-2.34	-0.4	-0.51	-2.13	-0.51	-0.32	-2.16	-0.3	-2.1	-0.13	0.04	-2.06	-0.09	0.19	-2.09	-0.01	0.29	0.03	-2.13
A_06_P5921	YNL150W || || 349420	1	-0.11	-0.23	-0.5	0.13	-0.8	-0.43	0.13	-0.53	-0.43	0.39	-0.52	-0.3	-0.38	-0.19	0.13	-0.64	-0.26	0.21	-0.65	-0.08	0.25	-0.18	-0.37
A_06_P5920	YNL149C || PGA2 || 349451	1	-0.09	-0.31	0.36	-0.23	-1.03	-0.3	0.1	-0.65	0.12	0.24	-0.66	0.14	-0.28	0.14	0.03	-0.92	0.43	0.35	-0.61	0.27	0.47	0.32	-0.63
A_06_P5919	YNL148C || ALF1 || 350273	1	0.09	-0.84	-0.46	0.06	-0.97	-0.62	0.14	-0.83	-0.43	-0.01	-1.12	-0.53	-1.07	-0.32	0.03	-1.23	-0.65	-0.14	-1.08	-0.44	-0.01	-0.39	-1.24
A_06_P5918	YNL147W || LSM7 || 351111	1	0.03	-1.72	-0.5	-1.02	-1.11	-0.87	-0.54	-0.97	-0.79	-0.47	-0.9	-0.58	-0.55	-0.3	0.58	-1.27	-0.28	0.01	-1.09	0	0.1	-0.07	-0.99
A_06_P5917	YNL146W || || 351734	1	0.04	-0.99	-0.2	-1.01		-1.18	-0.8	-0.44	-0.81	-0.71	-0.25	-1.09	0.36	0.08	0.91	-0.24	-0.14	-0.21	-0.09		-0.18	0.22
A_06_P5916	YNL145W || MFA2 || 352446	1	0.22	-1.11	-0.45	-0.42	-1.34	0.13	0.33	-0.88	0.31	0.41	-1.02	0.34	-1.58	0.02	-0.1	-1.3	-0.59	0.02	-1.33	0.33	0.45	0.26	-1.18
A_06_P5915	YNL144C || || 353053	1	0.02	0.63	0.72	-0.9	0.95	0.13	-0.26	1.5	0.04	-0.4	1.25	-0.29	1.11	0.08	0.7	0.66	0.6	-0.04	1.08	-0.1	-0.13	0	0.87
A_06_P5914	YNL143C || || 356865	1	0.11	-0.17	0.41	-0.39	0.38	0.25	-0.51	0.38	0.29	-0.3	0.37	0.49	0.2	0.51	0.14	0.42	0.81	0.3	0.36	0.68	0.24	0.49	0.07
A_06_P5913	YNL142W || MEP2 || 358660	1	0.12	0.02	0.01	-0.04	-0.44	-0.1	0.23	-0.23	-0.04	0.34	-0.48	0.17	-0.93	-0.45	-0.64	-0.64	-0.1	0.02	-0.57	-0.38	0.05	-0.42	-0.75
A_06_P5912	YNL141W || AAH1 || 360382	1	-0.31	-1.45	-1.09	-0.77	-2.01	-0.69	-0.55	-1.66	-1.14	0.19	-1.8	-1	-0.78	-0.13	0.61	-1.67	-0.16	0.53	-1.57	0.22	0.79	0.33	-1.51
A_06_P5911	YNL140C || || 360958	1	0.16	-1.05	-0.25	0.47	-0.66	-0.4	0.33	-0.77	-0.41	-0.28	-0.67	-0.51	-0.49	-0.15	0.5	-0.97	-0.38	-0.22	-0.71	-0.2	-0.23	-0.27	-0.62
A_06_P5910	YNL139C || THO2 || 361644	1	0.01	-0.71	-0.04	0.98	-0.86	0.14	0.69	-1.07	-0.01	0.22	-0.84	-0.22	-1.29	-0.15	0.12	-0.93	-0.72	-0.16	-1.01	-0.31	-0.22	-0.23	-0.89
A_06_P5909	YNL138W || SRV2 || 368242	1	0.06	0.71	0.3	-0.35	0.48	0.54	0.07	0.2	0.2	-0.05	0.12	-0.11	-0.27	0.04	-0.22	0.27	0.01	-0.2	-0.02	-0.08	-0.24	-0.22	0.05
A_06_P5908	YNL137C || NAM9 || 368608	1	0	-0.07	-0.35	-0.52	-0.1	-0.37	-0.02	-0.26	-0.22	0.11	-0.22	-0.37	-0.26	-0.43	0.2	-0.14	-0.34	0.04	-0.21	-0.48	0.03	-0.43	-0.24
A_06_P5907	YNL136W || EAF7 || 371479	1	0.05	0.43	0.02	-0.01	0.41	-0.13	0.21	0.13	-0.15	-0.12	0.17	-0.02	0.06	0.2	-0.37	0.36	-0.13	-0.25	0.48	0.08	-0.07	-0.18	0.38
A_06_P5906	YNL135C || FPR1 || 371882	1	-0.12	0.31	-0.01	-0.84	0.59	-0.51	-0.42	0.67	-0.44	-0.23	0.72	-0.51	1.19	0.03	0.4	0.7	0.35	0.09	0.74	0.12	0.11	0.02	0.96
A_06_P5905	YNL134C || || 372471	1	0.09	-0.41	0.71	-1.18	0.36	-0.11	0.01	0.89	0.71	-0.25	1	0.29	1.11	0.51	0.67	0.16	0.64	0.23	0.58	0.81	0.29	1.1	0.96
A_06_P5904	YNL133C || FYV6 || 374216	1	0.28	1.2	0.06	1.37	0.33	0.51	0.96	0.04	0.54	0.86	0.04	0.74	-0.21	0.03	-1.09	0.21	-0.39	-0.14	-0.03	0.02	-0.07	-0.09	-0.05
A_06_P5903	YNL132W || KRE33 || 378379	1	-0.18	-0.85	-0.78	0.62	-2.05	0.46	0.26	-1.95	0.25	0.6	-2.04	0.61	-2.48	-0.17	-0.62	-1.63	-0.5	0.17	-2.09	0.04	0.21	-0.09	-2
A_06_P5902	YNL131W || TOM22 || 379118	1	-0.51	-0.36	-0.42	0.17	-0.82	0.27	-0.03	-0.78	0.23	0.25	-0.52	0.19	-0.89	-0.12	-0.39	-0.1	0.01	0.4	-0.21	-0.07	0.4	0.17	-0.05
A_06_P5901	YNL130C || CPT1 || 379700	1	0.11	-0.73	-0.82	-0.53	-0.29	-1.36	-0.09	-0.25	-1.22	-0.43	-0.16	-1.31	0.11	-0.76	0.7	-0.53	-1.25	-0.23	-0.33	-0.72	-0.18	-0.87	-0.4
A_06_P5900	YNL129W || NRK1 || 382025	1	-0.06	-1.27	-0.76	-0.97	-0.95	-1.58	-0.64	-0.78	-1.31	-0.52	-0.63	-1.35	0.03	-0.73	0.73	-0.73	-0.79	0	-0.67	-0.56	0.03	-0.64	-0.64
A_06_P5899	YNL128W || TEP1 || 383458	1	0	1.29	0.07	-0.25	1.03	0.23	0.12	1.07	-0.02	0.34	0.92	0.11	1.15	0.07	-0.2	1.27	0.28	-0.02	1.21	-0.02	0.04	0.01	1.09
A_06_P5898	YNL127W || FAR11 || 386705	1	0.01	-0.57	-0.29	-1.14	0.23	-1.08	-0.81	0.09	-0.96	-0.73	0.14	-1.06	0.86	-0.14	0.92	0.16	0	0.05	0.33	-0.34	-0.07	-0.31	0.26
A_06_P5897	YNL126W || SPC98 || 389492	1	-0.22	-0.55	-0.77	-0.18	-0.64	-0.62	-0.01	-0.69	-0.73	0.04	-0.68	-0.63	-0.31	-0.32	0.2	-0.4	-0.6	0.24	-0.63	-0.06	0.04	-0.04	-0.45
A_06_P5896	YNL125C || ESBP6 || 390166	1	0.1	1.88	1.54	0.66	1.59	1.81	0.78	1.41	1.52	0.64	1.54	1.59	0.82	1.15	-0.27	1.19	1.11	-0.02	1.49	1.08	-0.18	0.9	1.37
A_06_P5895	YNL124W || NAF1 || 394262	1	-0.16	-0.17	0.07	0.08	-0.95	0.32	0.11	-0.87	0.06	0.15	-0.95	0.11	-1.06	0.26	-0.37	-0.59	0.26	0.09	-0.74	0.38	0.29	0.3	-0.89
A_06_P5894	YNL123W || NMA111 || 397559	1	-0.21	-0.21	-0.02	0.41	-1.04	0.69	0.46	-0.98	0.59	0.48	-0.82	0.63	-1.09	0.53	-0.05	-0.5	0.08	0.14	-0.65	0.61	0.17	0.61	-0.66
A_06_P5893	YNL122C || || 398083	1	0.02	-0.45	-0.41	0.76	-0.45	0.44	0.22	-0.48	0.83	0.33	-0.49	0.87	-1.67	-0.11	-0.75	-0.43	0.02	-0.04	-0.49	-0.12	0.11	-0.16	-0.48
A_06_P5892	YNL121C || TOM70 || 398687	1	-0.04	-0.81	-0.15	0.19	-0.76	-0.39	0.18	-0.93	-0.54	-0.14	-0.83	-0.85	-0.44	-0.29	0.36	-0.65	-0.26	0.02	-0.72	-0.33	-0.11	-0.26	-0.66
A_06_P5891	YNL120C || || 401179	1		0.14	0.22		1.55	-0.48		1.4				-0.41	2.45			1.96	0.6		1.59			0.38
A_06_P5890	YNL119W || NCS2 || 402246	1	-0.25	-0.82	0.44	0.32	-1.16	0.87	-0.25	-1.29	0.62	-0.04	-1.2	0.81	-1.63	0.69	-0.14	-0.3	0.79	0.24	-0.94	0.84	0.32	0.93	-0.93
A_06_P5889	YNL118C || DCP2 || 402873	1	0.2	0.49	-0.07	1.14	0.67	-0.17	0.48	0.47	-0.3	-0.11	0.48	-0.31	0.59	-0.1	0.23	0.51	-0.43	-0.34	0.48	-0.24	-0.13	-0.35	0.43
A_06_P5888	YNL117W || MLS1 || 407923	1	0.24	2.32	2.37	0.14	1.89	2.05	0.35	2.75	2.81	0.35	2.6	2.38	1.47	1.96	0.21	2.18	2.08	-0.04	1.86	2.05	0.24	2.16	2.44
A_06_P5887	YNL116W || DMA2 || 409810	1	-0.28	0.67	-0.08	-0.36	0.42	0.05	-0.23	0.35	-0.25	0.06	0.4	-0.38	0.8	-0.02	0.31	0.79	-0.01	0.2	0.6	-0.06	0.26	0.08	0.76
A_06_P5886	YNL115C || || 410119	1	0.19	1.17	0.76	0.68	0.9	1.01	0.8	0.87	0.97	0.26	0.83	0.75	0.22	0.41	-0.29	0.59	0.08	-0.3	0.62	0.24	-0.32	0.19	0.56
A_06_P5885	YNL114C || || 412724	1	0.03	0.1	0.25	-0.03	-0.06	0.37	0.34	0.23	0.42	0.3	0.03	0.39	0.15	0.58	-0.15	-0.08	0.26	-0.12	0.33	0.54	0.08	0.5	0.1
A_06_P5884	YNL113W || RPC19 || 412976	1	-0.06	-1.66	-0.13	1.27	-2.44	0.84	0.27	-2.1	0.59	0.39	-2.08	0.9	-2.7	0.3	-0.63	-2.15	0.28	0.16	-1.93	0.58	0.32	0.46	-1.9
A_06_P5883	YNL112W || DBP2 || 416048	1	-0.2	-0.61	-0.7	-0.4	-1.57	-0.24	-0.19	-1.28	-0.55	0.35	-1.31	-0.4	-1.1	-0.14	-0.04	-1.23	-0.31	0.29	-1.26	-0.06	0.3	-0.09	-1.32
A_06_P5882	YNL111C || CYB5 || 416985	1	-0.29	-1.15	-0.17	-0.44	-1.39	-0.05	0.18	-1.56	0.03	0.42	-1.14	-0.06	-0.96	-0.06	-0.01	-1.06	0.33	0.34	-1.07	0.25	0.59	0.53	-0.75
A_06_P5881	YNL110C || NOP15 || 417978	1	-0.07	-1.86	0.05	-0.45	-2.52	0.07	-0.47	-2.29	-0.08	-0.04	-2.19	0.17	-1.57	0.35	0.88	-1.87	0.22	0.15	-1.99	0.61	0.24	0.67	-2.09
A_06_P5880	YNL109W || || 419322	1	-0.37	-0.82	-0.12	0.03	-0.54	0.08	-0.58	-0.38	0.08	-0.5	-0.27	0.41	-0.6	0.26	-0.2	0.09	0.09	0.22	-0.04	0.38	0.15	0.16	-0.1
A_06_P5879	YNL108C || || 419213	1	-0.09	0.75	0.57	0.54	0.04	1.04	0.38	-0.09	0.99	0.49	-0.17	0.94	-0.75	0.57	-0.44	0.28	0.47	-0.02	0.06	0.62	0.32	0.62	-0.05
A_06_P5878	YNL107W || YAF9 || 420566	1	0.03	0.23	0.46	-0.22	0.27	0.34	0.04	0.16	0.1	0.08	0.24	0.3	0.52	0.34	-0.27	0.22	0.4	0.15	0.4	0.42	0.15	0.35	0.38
A_06_P5877	YNL106C || INP52 || 421044	1	-0.07	0.49	0.17	0.14	0.5	0.24	0.26	0.46	0.13	0.3	0.4	0.14	0.5	0.18	-0.21	0.32	0.2	0.09	0.46	0.13	0.11	0.1	0.62
A_06_P5876	YNL105W || RRT16 || 424406	1																1.17	1.53	-0.08			-0.22
A_06_P5875	YNL104C || LEU4 || 424916	1	0.07	0.15	0.15	0.46	0.18	0.47	0.19	0.29	0.71	0.4	0.3	0.67	-0.6	0.03	-0.45	0.15	0.09	-0.12	0.07	-0.04	0.13	0.27	0.16
A_06_P5874	YNL103W || MET4 || 429607	1	0.17	-0.31	-0.18	-0.25	-0.01	-0.17	-0.15	-0.34	-0.36	-0.25	-0.45	-0.25	-0.51	-0.14	0.33	-0.29	-0.04	-0.13	-0.27	-0.15	-0.03	-0.29	-0.43
A_06_P5873	YNL102W || POL1 || 434204	1	-0.08	-1.33	-0.37	0.04	-0.94	-0.6	-0.39	-1.1	-0.6	-0.64	-0.85	-0.52	-0.26	0.01	0.73	-0.96	-0.12	-0.17	-0.96	0.12	-0.09	0.13	-1.05
A_06_P5872	YNL101W || AVT4 || 437023	1	-0.11	-0.38	0.13	-0.55	0.28	-0.4	-0.28	0.09	-0.59	-0.38	0.18	-0.56	0.64	0.01	0.64	0.25	0	-0.16	0.29	0.01	0.05	-0.04	0.38
A_06_P5871	YNL100W || AIM37 || 438204	1	-0.01	-0.11	0.12	-0.79	0.65	-0.54	-0.51	0.65	-0.38	-0.85	0.69	-0.49	1.23	0.2	0.48	0.54	0.29	0.06	0.73	0.22	-0.07	0.09	0.7
A_06_P5870	YNL099C || OCA1 || 438676	1	0.12	-0.05	0.17	-0.29	0.17	-0.16	-0.2	0.16	-0.12	-0.09	-0.03	-0.04	0.27	0.05	0.16	-0.15	0.11	0.02	-0.06	0.01	-0.11	0.03	-0.17
A_06_P5869	YNL098C || RAS2 || 439704	1	0.17	0.29	0.03	-0.22	0.9	-0.51	-0.1	0.75	-0.43	-0.16	0.82	-0.55	0.86	-0.26	0.07	0.21	-0.36	-0.24	0.6	-0.41	-0.31	-0.47	0.52
A_06_P5868	YNL097C || PHO23 || 441375	1	0.26	0.5	-0.43	-0.15	0.41	-0.41	0.16	0.6	-0.23	0.28	0.47	-0.09	0.24	-0.65	-0.49	-0.05	-1.01	-0.08	0.17	-0.64	-0.07	-0.73	0.12
A_06_P5867	YNL096C || RPS7B || 443398	1	-0.13	-1.65	-0.31	-1.27	-1.16	-0.73	-0.86	-0.94	-0.71	-0.62	-1.02	-0.83	-0.34	0.08	0.8	-0.94	0.17	0.15	-0.91	0.28	0.28	0.16	-1.04
A_06_P5866	YNL095C || || 444912	1	-0.3	-0.37	-0.03	0.74	-0.71	0.15	-0.09	-1.03	0.02	0.1	-0.96	0.04	-0.47	0.32	0.15	-0.26	0.48	0.16	-0.73	0.47	0.25	0.51	-0.75
A_06_P5865	YNL094W || APP1 || 449215	1	-0.06	0.19	0.33	-0.02	0.03	0.75	0.05	-0.11	0.49	0.2	-0.03	0.48	-0.38	0.36	-0.15	0	0.32	0.02	-0.02	0.32	0.14	0.31	0.06
A_06_P5864	YNL093W || YPT53 || 450451	1	0.64	1.27	1.14	1.23	2.24	0.93	0.75	2.09	1.18	-0.42	2.17	0.99	0.98	0.42	-0.38	1.29	0.25	-0.5	1.57	0.07	-0.26	0.12	1.6
A_06_P5863	YNL092W || || 451814	1	-0.02	0.28	0.33	-0.46	1.37	-0.29	-0.42	1.35	-0.14	-0.78	1.36	-0.63	1.39	-0.03	0.24	1.27	0.42	-0.34	1.21	-0.34	-0.15	-0.3	1.38
A_06_P5862	YNL091W || NST1 || 455937	1	-0.04	0.24	-0.12	0.12	0.05	0.22	0.02	-0.21	0	0.16	-0.1	0.04	-0.13	-0.09	-0.38	-0.16	-0.34	-0.13	-0.04	-0.21	0.01	-0.27	-0.07
A_06_P5861	YNL090W || RHO2 || 457084	1	-0.02	-0.31	-0.45	-0.33	-0.69	-0.61	-0.1	-0.61	-0.35	0.03	-0.63	-0.55	-0.84	-0.5	0.05	-0.26	-0.48	0.14	-0.51	-0.45	0.03	-0.49	-0.56
A_06_P5860	YNL089C || || 456713	1	-0.19	-0.57	-0.42	-0.19	-0.44	-0.32	-0.55	-0.28	-0.25	-0.16	-0.3	-0.08	-0.45	-0.16	-0.12	-0.02	0.01	0.16	-0.37	-0.08	0.17	-0.18	-0.13
A_06_P5859	YNL088W || TOP2 || 461798	1	0.03	-0.63	-0.65	0.58	-0.55	-0.69	0.6	-0.67	-0.46	0.04	-0.67	-0.26	-0.64	-0.34	0.4	-0.62	-0.97	-0.08	-0.61	-0.13	-0.03	-0.25	-0.7
A_06_P5858	YNL087W || TCB2 || 465828	1	0.01	-0.75	-0.8	-0.23	-0.5	-0.48	-0.22	-0.84	-0.94	-0.01	-0.86	-0.75	-0.39	-0.52	0.34	-0.78	-0.52	-0.06	-0.82	-0.45	0.06	-0.48	-0.9
A_06_P5857	YNL086W || SNN1 || 466512	1	-0.11	-0.69	0	0.3	-0.64	0.27	-0.14	-0.9	0.18	-0.02	-0.73	0.05	-0.42	0.52	0.54	-0.65	0.55	-0.06	-0.85	0.71	-0.06	0.54	-0.65
A_06_P5856	YNL085W || MKT1 || 469330	1	-0.12	0.49	-0.46	0.62	-0.49	0.38	0.45	-0.62	0.07	0.67	-0.59	0.11	-0.96	-0.4	-0.64	-0.15	-0.71	-0.04	-0.5	-0.36	0.03	-0.36	-0.4
A_06_P5855	YNL084C || END3 || 470134	1	-0.03	0.87	0.3	0.48	0.39	0.69	0.44	0.34	0.57	0.43	0.44	0.6	-0.16	0.07	-0.62	0.54	-0.08	0	0.49	0.18	-0.05	0.11	0.43
A_06_P5854	YNL083W || SAL1 || 472762	1	0.07	1.13	0.13	-0.31	1	0.28	0.12	0.96	0.21	0.21	0.75	0.41	0.56	0.18	-0.06	0.87	0.21	0.04	0.79	0.08	0.01	0	0.55
A_06_P5853	YNL082W || PMS1 || 475948	1	0	0.05	0.23	-0.13	0.01	0.17	0.07	-0.12	-0.05	0.02	-0.06	0.06	0.16	0.23	-0.2	-0.09	0.25	-0.13	-0.06	0.44	-0.18	0.17	-0.06
A_06_P5852	YNL081C || SWS2 || 476208	1	-0.08	-0.54	-0.28	0.24	-0.17	-0.89	-0.2	-0.29	-0.51	-0.59	-0.23	-0.78	0.6	-0.26	0.64	-0.05	-0.06	-0.03	0	-0.16	0.04	-0.19	0.07
A_06_P5851	YNL080C || EOS1 || 477052	1	-0.12	0.02	-0.25	-0.68	0.17	-0.69	-0.36	0.11	-0.74	-0.39	-0.11	-0.53	0.3	-0.23	0.43	-0.19	-0.18	-0.06	-0.06	-0.31	-0.22	-0.36	-0.09
A_06_P5850	YNL079C || TPM1 || 478674	1	0.35	0.2	-0.29	-0.02	0.33	-0.01	0.44	0.22	-0.08	0.11	0.05	-0.16	-0.88	-0.28	0.01	-0.15	-0.58	-0.19	-0.11	-0.4	-0.1	-0.47	-0.28
A_06_P5849	YNL078W || NIS1 || 480738	1	-0.13	-0.72	-1.04	-0.88	-0.82	-1.24	-0.1	-0.19	-0.91	-0.13	-0.44	-1.1	-0.48	-0.82	0.04	-0.64	-1.05	0.05	-0.51	-0.76	0.51	-0.52	-0.35
A_06_P5848	YNL077W || APJ1 || 482839	1	0.03	2.32	1.43	0.29	1.8	1.41	0.58	2.19	1.36	0.56	1.77	1.27	2.06	1.08	-0.21	1.81	1.23	0.07	1.84	1.16	0.11	1.1	1.77
A_06_P5847	YNL076W || MKS1 || 485176	1	0.08	0.07	0.11	-0.34	0.41	-0.17	-0.16	0.37	-0.47	-0.17	0.52	-0.41	0.62	-0.24	0.03	0.1	-0.22	-0.1	0.3	-0.22	0	-0.3	0.27
A_06_P5846	YNL075W || IMP4 || 486277	1	-0.16	-0.05	0.54	0.03	-1.04	1.14	0.12	-0.82	0.71	0.23	-0.88	0.89	-1.54	0.54	-0.57	-0.49	0.4	0.23	-0.84	0.68	0.32	0.72	-0.9
A_06_P5845	YNL074C || MLF3 || 486807	1	-0.21	0.17	-0.2	-0.53	0.41	-0.26	-0.39	0.42	-0.19	-0.19	0.31	-0.23	0.35	-0.01	0.28	0.39	0.01	0.03	0.5	-0.12	0.08	-0.05	0.52
A_06_P5844	YNL073W || MSK1 || 489940	1	0	0.13	-0.3	-0.09	0.14	0.1	0.16	0.05	-0.16	0.07	-0.02	-0.28	-0.44	-0.63	-0.22	-0.05	-0.53	-0.13	-0.14	-0.67	-0.06	-0.55	-0.26
A_06_P5843	YNL072W || RNH201 || 491063	1	0	0.56	-0.27	0.58	0.56	-0.19	-0.15	0.63	-0.1	-0.08	0.42	0.07	0.59	-0.11	-0.06	0.83	-0.08	-0.11	0.31	-0.05	-0.04	-0.02	0.34
A_06_P5842	YNL071W || LAT1 || 492844	1	0.06	-1.24	-0.26	-1.57	-0.1	-0.77	-0.89	-0.18	-0.82	-0.77	-0.11	-0.98	0.27	-0.14	0.88	-0.35	0.08	-0.05	-0.2	-0.32	-0.14	-0.18	-0.14
A_06_P5841	YNL070W || TOM7 || 493474	1	-0.36	-0.84	-0.44	-0.36	-1.01	-0.37	-0.17	-0.98	-0.26	0.11	-0.89	-0.04	-0.7	-0.11	0.42	-0.55	-0.07	0.05	-0.8	0.28	0.21	0.11	-0.58
A_06_P5840	YNL069C || RPL16B || 494000	1	-0.11	-0.1	-0.24	-1.1	-0.17	-0.3	-0.36	-0.11	-0.15	-0.22	-0.08	-0.29	-0.09	0.02	0.34	-0.06	0	0.1	-0.01	-0.14	0.11	-0.06	-0.02
A_06_P5839	YNL068C || FKH2 || 495843	1	-0.19	-0.1	-0.05	0.21	-0.81	0.62	0.22	-0.72	0.38	0.48	-0.73	0.68	-1.21	0.21	-0.37	-0.49	0.06	0.04	-0.79	0.3	0.21	0.44	-0.76
A_06_P5837	YNL067W || RPL9B || 500197	1	-0.05	0.54	-0.72	0.49	-0.47	-0.2	0.6	-0.28	0.02	0.77	-0.3	0.11	-0.48	-0.32	-0.14	-0.19	-0.64	0.08	-0.22	-0.15	0.1	-0.18	-0.22
A_06_P5836	YNL066W || SUN4 || 502659	1	0.12	-2	-0.79	0.1	-1.97	-0.18	0.06	-1.93	-0.25	0.28	-2.27	-0.2	-2.72	-0.37	-0.07	-2.27	-0.67	-0.05	-2.27	-0.48	0.11	-0.22	-2.54
A_06_P5835	YNL065W || AQR1 || 505186	1	0.17	-1.81	1.3	0.31	-3.41	1.08	1.3	-1.06	1.49	1.57	-1.07	1.72	-2.81	1.28	-0.71	-3.07	1.45	0.42	-1.59	1.41	0.73	1.59	-1.17
A_06_P5834	YNL064C || YDJ1 || 505949	1	0.04	-0.21	1.49	0.65	-0.77	1.78	0.18	-0.29	1.76	0.3	-0.36	1.7	-0.91	1.32	-0.62	-0.52	1.03	0.07	-0.55	1.18	-0.09	1.24	-0.41
A_06_P5833	YNL063W || MTQ1 || 508516	1	0.1	1.23	0.26	-0.05	0.52	0.54	0.24	0.83	0.59	0.26	0.55	0.44	0.33	0.27	-0.02	0.81	0.31	0.08	0.48	0.16	0.03	0.28	0.53
A_06_P5832	YNL062C || GCD10 || 509003	1	0	-0.69	-0.37	-0.8	-1.22	-0.06	-0.35	-1.06	0.02	0.01	-1.06	0.11	-1.24	0.05	0.41	-0.73	-0.02	0.15	-1.11	0.24	0.22	0.23	-1.12
A_06_P5831	YNL061W || NOP2 || 512329	1	-0.07	-1.52	-0.19	-0.19	-1.88	0.1	-0.22	-1.76	-0.17	0.04	-1.87	0.17	-1.41	0.31	0.07	-1.62	0.12	0.18	-1.73	0.37	0.26	0.32	-1.78
A_06_P5830	YNL059C || ARP5 || 512733	1	0.1	0.98	0.24	0.18	0.27	0.89	0.41	0.1	0.45	0.31	0.15	0.61	-0.99	-0.17	-0.68	0.25	-0.39	-0.19	-0.02	-0.14	-0.15	-0.31	-0.04
A_06_P5829	YNL058C || || 515865	1	-0.19	-0.74	-0.77	0.04	-1.85	-0.16	0.4	-1.01	0.17	0.61	-1.15	0.21	-1.91	-0.1	-0.6	-0.95	-0.56	0.28	-1.28	0.01	0.5	-0.11	-0.9
A_06_P5828	YNL057W || || 516656	1	0.15	1.39	0.04	0.28	0.65	0.48	0.48	0.88	0.33	0.77	0.62	0.55	0.55	-0.2	-0.69	0.7	-0.47	-0.07	0.5	0.1	0.06	-0.02	0.55
A_06_P5827	YNL056W || OCA2 || 517681	1	-0.09	-0.85	-0.09	-0.42	-0.76	-0.48	-0.35	-0.41	-0.54	-0.24	-0.3	-0.23	0.2	-0.12	-0.02	-0.43	0.02	0.17	-0.36	0.01	0.23	0.06	-0.21
A_06_P5826	YNL055C || POR1 || 518103	1	0.22	-0.19	0.65	-0.74	0.5	-0.07	0.01	0.77	0.31	-0.17	0.92	0.15	0.69	0.22	0.24	0.2	0.33	-0.07	0.5	0.23	-0.11	0.39	0.65
A_06_P5825	YNL054W || VAC7 || 529504	1	0.1	-0.59	-0.12	1.54	-0.13	0.13	0.23	-0.39	0.18	-0.08	-0.24	0.23	-0.63	-0.23	-0.33	-0.55	-0.12	-0.2	-0.3	-0.18	-0.14	-0.26	-0.23
A_06_P5824	YNL053W || MSG5 || 531149	1	0.04	-0.66	0.28	-0.3	-0.64	0.37	-0.07	-0.63	0.41	0.1	-0.65	0.46	-0.55	0.43	-0.26	-0.66	0.44	0.25	-0.59	0.39	0.32	0.5	-0.59
A_06_P5823	YNL052W || COX5A || 531965	1	-0.06	-0.77	-0.49	0.03	-0.65	-0.47	-0.07	-0.32	0.1	0.2	-0.47	-0.13	-0.68	-0.15	-0.32	-0.56	-0.2	0.24	-0.34	-0.17	0.35	0.04	-0.4
A_06_P5822	YNL051W || COG5 || 533663	1	-0.08	0.82	0.22	0.36	0.42	0.12	0.53	0.42	0.2	0.26	0.54	0.15	0.55	-0.03	-0.24	0.74	-0.37	0.06	0.74	0.01	-0.03	-0.06	0.69
A_06_P5821	YNL050C || || 534175	1	0.08	0.39	-0.14	0.74	0	0.42	0.12	-0.08	0.37	0.18	-0.03	0.61	-0.69	0.08	-0.4	0.13	-0.1	-0.11	-0.07	0.16	-0.1	0.11	-0.17
A_06_P5820	YNL049C || SFB2 || 535467	1	0	-0.54	-0.44	-0.27	-0.42	-0.76	-0.04	-0.59	-0.89	-0.16	-0.62	-1.17	-0.28	-0.61	0.36	-0.51	-0.43	-0.09	-0.63	-0.66	-0.13	-0.56	-0.51
A_06_P5819	YNL048W || ALG11 || 539635	1	0.04	0.69	-0.13	1	-0.1	0.26	0.64	-0.02	0.33	0.78	-0.12	0.25	-0.25	-0.03	-0.44	0.04	-0.26	-0.01	-0.04	-0.06	0	-0.08	-0.07
A_06_P5818	YNL047C || SLM2 || 540032	1	0.08	-0.35	-0.13	-0.26	0.2	-0.21	-0.37	-0.05	-0.52	-0.23	-0.05	-0.44	0.36	0	-0.01	-0.3	-0.18	-0.08	-0.16	-0.25	-0.17	-0.31	-0.08
A_06_P5817	YNL046W || || 542656	1	-0.15	0.74	-0.44	0.73	-0.04	-0.01	0.26	-0.16	-0.38	0.46	-0.03	-0.15	0.26	-0.53	-0.87	0.16	-0.83	-0.01	0.04	-0.55	-0.1	-0.54	0.07
A_06_P5816	YNL045W || LAP2 || 544919	1	-0.02	1.2	0.78	0.71	0.86	1	0.32	0.8	0.84	0.27	0.86	0.84	0.24	0.51	-0.06	1.02	0.43	-0.16	0.82	0.48	-0.08	0.39	0.71
A_06_P5815	YNL044W || YIP3 || 545818	1	0.2	-1.47	-1.18	-0.66	-1.05	-1.25	-0.66	-1.22	-1.26	-0.66	-1.22	-1.3	-1.58	-1.18	0.21	-0.95	-1.16	-0.19	-1.12	-1.1	-0.17	-1.24	-1.24
A_06_P5814	YNL043C || || 545818	1	0.32	-0.5	-0.62	0.99	-0.84	-1.1	0.22	-0.83	-0.85	0.2	-0.44	-0.71	-0.75	-1.31	-0.08	-0.78	-1.33	-0.31	-0.87	-0.91	-0.24	-1.16	-0.83
A_06_P5813	YNL042W || BOP3 || 549085	1	-0.03	0.63	-0.2	-0.12	1.12	-0.08	-0.18	1.12	-0.11	-0.08	1.02	-0.05	0.73	-0.37	-0.39	0.88	-0.25	0.08	0.75	-0.36	0.07	-0.3	0.73
A_06_P5812	YNL041C || COG6 || 549702	1	0.09	-0.17	0.18	-0.85	0.61	-0.43	-0.49	0.41	-0.58	-0.52	0.51	-0.63	0.98	0	0.58	0.35	0.38	-0.05	0.41	-0.05	-0.15	-0.23	0.61
A_06_P5811	YNL040W || || 554459	1	0.11	0.53	-0.36	0.34	0.06	-0.1	0.34	0.08	-0.04	0.45	0.07	-0.07	-0.37	-0.42	-0.32	0.13	-0.63	0.07	0.07	-0.2	0.03	-0.3	-0.03
A_06_P5810	YNL039W || BDP1 || 556704	1	0.19	0.18	0.17	-0.86	0.63	-0.23	-0.1	0.53	-0.31	-0.23	0.47	-0.28	0.4	0.06	0.27	0.09	0.33	0.01	0.27	0.03	0.12	-0.04	0.24
A_06_P5809	YNL038W || GPI15 || 557569	1	-0.17	-1.54	-0.33	-0.5	-0.68	-0.58	-0.92	-0.7	-0.7	-0.7	-0.36	-0.58	0	-0.24	0.36	-0.46	-0.03	0.14	-0.47	-0.12	0.12	-0.04	-0.36
A_06_P5808	YNL037C || IDH1 || 558040	1	-0.24	0.53	0.89	-0.65	0.18	0.9	0.53	0.86	0.75	0.61	0.91	0.35	0.45	0.72	0.08	0.58	1	0.21	0.86	0.72	0.55	0.85	1.14
A_06_P5807	YNL036W || NCE103 || 560218	1	-0.29	3.42	1.87	0.13	3.4	1.11	0.07	2.99	0.89	0.24	3.24	0.9	4.06	1.6	-0.8	3.53	2	0.23	3.78	1.46	0.28	1.18	3.77
A_06_P5806	YNL035C || || 568522	1	0.08	0.05	-0.11	0.02	0.48	-0.43	-0.23	0.35	-0.45	-0.26	0.17	-0.53	0.77	0.14	0.62	0.53	0.23	-0.05	0.38	0.1	0.04	-0.03	0.23
A_06_P5805	YNL034W || || 572050	1	-0.13	0.46	0.23	-0.38	0.9	0.21	-0.24	0.41	-0.08	-0.06	0.71	0.33	1	0.5	-0.1	0.58	-0.48	-0.17	0.88	-0.15	-0.39	0.35	0.72
A_06_P5804	YNL033W || || 573511	1	-0.01	0.95	0.41	0.65	0.51	0.83	0.14	0.73	0.92	0.29	0.52	0.95	-0.6	0.39	-0.57	0.86	0.42	0.1	0.83	0.22	-0.16	0.18	0.57
A_06_P5803	YNL032W || SIW14 || 575141	1	0.09	0.77	-0.07	0.55	0	0.25	0.83	0.22	0.39	0.7	0.21	0.37	-0.42	-0.16	-0.43	0.07	-0.69	-0.09	0	-0.07	-0.03	-0.12	-0.09
A_06_P5802	YNL031C || HHT2 || 575720	1	-0.23	-0.74	-0.31	-0.97	-0.36	-1.02	-0.44	-0.36	-0.74	-0.26	-0.06	-0.89	-0.25	-0.33	0.67	-0.18	-0.27	0.07	-0.08	-0.33	0.19	-0.24	0.07
A_06_P5801	YNL030W || HHF2 || 576793	1	0	-0.65	-0.53	-0.86	-0.33	-0.98	-0.21	-0.37	-0.63	0.02	-0.14	-0.72	-0.5	-0.56	0.48	-0.45	-0.65	-0.04	-0.36	-0.64	0	-0.59	-0.45
A_06_P5800	YNL029C || KTR5 || 577414	1	0.09	1.13	0.66	0.09	0.42	1.04	0.55	0.8	1.15	0.46	0.71	1.11	-0.61	0.45	-0.66	0.73	0.34	0.1	0.6	0.31	0.15	0.45	0.63
A_06_P5799	YNL028W || || 578937	1								-0.06
A_06_P5798	YNL027W || CRZ1 || 581521	1	0.17	-0.04	0.3	-0.52	0.53	-0.42	-0.33	0.66	-0.43	-0.3	0.71	-0.38	0.93	-0.14	0.54	0.06	0.01	-0.05	0.44	-0.15	-0.08	-0.14	0.45
A_06_P5797	YNL026W || SAM50 || 583113	1	-0.13	-0.5	-0.23	0.6	-0.61	0.24	0	-0.61	0.05	0.23	-0.58	0.01	-0.9	-0.27	-0.77	-0.42	-0.09	0.05	-0.54	-0.25	0.07	-0.23	-0.3
A_06_P5796	YNL025C || SSN8 || 584401	1	-0.08	0.16	-0.35	-0.98	0.9	-0.79	-0.63	0.95	-0.84	-0.39	0.7	-1.24	1.43	-0.14	0.73	0.91	0.16	0.07	0.98	-0.26	0.23	-0.16	1.08
A_06_P5795	YNL024C || || 587249	1	-0.07	-0.45	-0.26	0.41	-0.78	-0.25	0.19	-0.81	-0.04	-0.1	-0.75	-0.25	-0.39	-0.03	0.09	-0.22	0.02	0.08	-0.74	0.17	0.04	0.26	-0.73
A_06_P5794	YNL023C || FAP1 || 588483	1	-0.08	-0.85	0.4	-0.45	-0.75	0.52	-0.12	-1.06	0.21	-0.08	-0.87	0.37	-1.39	0.4	0.21	-0.68	0.53	0.11	-0.93	0.54	0.02	0.48	-1.01
A_06_P5793	YNL022C || RCM1 || 591624	1	0	-0.34	0.13	0.23	-1.16	0.24	0.34	-1.02	0.21	0.5	-0.86	0.18	-0.95	0.05	-0.19	-0.75	-0.23	0.19	-0.89	0.17	0.12	0.24	-0.96
A_06_P5792	YNL021W || HDA1 || 595257	1	0.19	-0.07	0.21	0.32	-0.35	0.73	0.41	-0.3	0.32	0.47	-0.46	0.46	-0.67	0.33	-0.46	-0.46	0.04	-0.14	-0.45	0.38	-0.09	0.13	-0.48
A_06_P5791	YNL020C || ARK1 || 595803	1	0.06	-0.19	-0.28	0.26	0.1	-0.46	-0.25	-0.2	-0.63	-0.19	0.03	-0.73	0.14	-0.72	-0.39	-0.16	-0.49	-0.09	-0.01	-0.91	-0.05	-0.69	0.04
A_06_P5790	YNL019C || || 598667	1	0.11	0.3	0.44	-0.13	0.45	-0.14	-0.17	0.4	0.07	0.12	0.38	-0.16	0.61	0.44	0.02	0.22	0.65	0.23	0.68	0.2	-0.08	0.25	0.45
A_06_P5789	YNL018C || || 600142	1	0	0.9	-0.1	0.39	0.71	0.26	0.48	0.86	0.09	0.05	0.76	0.47	0.19	-0.37	-0.08	-0.01	-0.33	-0.13	0.3	-0.34	-0.29	-0.15	0.19
A_06_P5788	YNL017C || || 602178	1		-0.77	0.25			-0.47		-0.4	-0.68	0.09	0.05	-0.94			0.35	-0.37	-0.44	0.27	-0.14		-0.06	-0.33
A_06_P5787	YNL016W || PUB1 || 604014	1	-0.16	-0.27	-0.76	-0.23	-0.2	-0.76	-0.36	-0.25	-0.99	-0.2	-0.31	-0.97	0.16	-0.53	0.58	-0.18	-0.84	0.02	-0.26	-0.69	0.04	-0.58	-0.31
A_06_P5786	YNL015W || PBI2 || 605410	1	0.31	-1.27	-2.02	-1.13	-0.3	-2.32	-0.28	-0.15	-1.84	-0.34	-0.19	-1.94	0.35	-2.08	0.91	-0.73	-2	-0.05	-0.5	-2.07	0.01	-1.79	-0.32
A_06_P5785	YNL014W || HEF3 || 609182	1	0.06	1.3	0.21	0.7	0.7	0.52	0.72	0.85	0.59	0.79	0.61	0.52	0.33	-0.05	-0.54	0.74	0.02	0.01	0.67	-0.02	-0.17	-0.04	0.36
A_06_P5784	YNL013C || || 609146	1										-3.15
A_06_P5783	YNL012W || SPO1 || 611514	1	-0.16	0.3	0.24	-0.38	0.21	0.63	0.01	0.54	0.5	0.41	0.45	0.38	0.34	0.58	0.11	0.54	0.93	0.48	0.73	0.78	0.27	0.87	0.86
A_06_P5782	YNL011C || || 612059	1	0.1	0.62	-0.6	-0.13	0.68	-1.13	-0.01	0.68	-0.59	-0.16	0.5	-0.93	1.1	-0.79	0.38	0.66	-0.69	-0.1	0.43	-0.97	-0.34	-0.91	0.44
A_06_P5781	YNL010W || || 614068	1	-0.3	-1.16	-1.01	-0.35	-0.86	-1.06	-0.86	-0.62	-1.19	-0.67	-0.4	-1.3	-0.42	-1.05	0.48	0.09	-0.83	0.14	-0.27	-0.96	0.15	-0.69	-0.16
A_06_P5780	YNL009W || IDP3 || 615815	1	0.13	2.02	0.38	1.65	1.08	0.55	1.26	1.31	0.95	0.89	1.15	0.56	0.59	0.38	-0.46	1.25	-0.01	0.06	1.15	0.22	0.2	0.42	1.35
A_06_P5779	YNL008C || ASI3 || 616271	1	0.3	0.4	0.3	0.2	1.16	-0.3	0.01	1.2	-0.13	-0.75	1.01	-0.38	1.19	0.09	0.48	0.69	0.3	-0.26	0.83	0.09	-0.14	-0.11	0.74
A_06_P5778	YNL007C || SIS1 || 618554	1	0.32	0.73	1.28	-0.81	1.64	0.47	-0.57	1.8	0.57	-0.67	1.7	0.27	1.86	1.01	0.51	0.68	0.93	-0.42	1.06	0.58	-0.82	0.46	1.24
A_06_P5777	YNL006W || LST8 || 620869	1	-0.06	0.39	0.69	-0.3	0.47	0.16	-0.22	0.7	0.02	-0.19	0.71	-0.23	1.28	0.37	0.36	0.67	0.63	0.09	0.62	0.31	-0.15	0.31	0.8
A_06_P5776	YNL005C || MRP7 || 621333	1	0.04	-0.45	-0.37	-0.1	0.12	-0.14	-0.31	0.08	-0.04	-0.25	0.01	-0.08	-0.18	-0.21	0.05	0.17	0.15	0.12	-0.01	-0.15	0.05	-0.17	-0.02
A_06_P5775	YNL004W || HRB1 || 624431	1	0.12	0.73	-0.05	-0.21	0.27	0.58	0.18	0.2	0.54	0.3	0.01	0.67	-0.78	0.08	-0.62	0.27	-0.02	-0.02	-0.1	-0.06	-0.02	-0.13	-0.2
A_06_P5774	YNL003C || PET8 || 624995	1	-0.02	0.46	-0.21	0.35	0.28	-0.09	0.08	0.22	-0.21	0.17	0.06	-0.23	-0.12	-0.48	-0.44	0.31	-0.43	-0.04	0.08	-0.45	0.01	-0.54	0.12
A_06_P5773	YNL002C || RLP7 || 626313	1	-0.16	-1.43	0.1	-0.03	-1.68	0.56	-0.35	-1.62	0.29	-0.02	-1.69	0.36	-1.75	0.69	0.03	-1.25	0.85	0.3	-1.52	0.78	0.41	0.7	-1.65
A_06_P5772	YNL001W || DOM34 || 628379	1	-0.12	0.7	0.52	-0.24	0.22	0.73	0	0.34	0.55	0.18	0.45	0.59	0.1	0.63	-0.12	0.83	0.41	0.06	0.42	0.66	0.13	0.74	0.51
A_06_P5771	YMR326C || || 923494	1	0.08	0.41	-0.08			0.04			0.55		0	0.41	-0.18	-0.28	0.13	-0.15	-0.23	0.02	-0.47	-0.65		-0.1
A_06_P5770	YMR325W || PAU19 || 922956	1	0.05	-0.45	-0.5	-0.58	0.44	-1.12	-0.87	0.02	-1.2	-0.86	-0.05	-1.46	0.73	-0.73	0.87	0.02	-0.46	-0.13	0.04	-0.72	-0.18	-0.76	-0.06
A_06_P5769	YMR324C || || 922222	1			-0.66							-4.74						0.34
A_06_P5768	YMR323W || ERR3 || 920922	1	-0.04	-0.15	0.49						0.42	-2.04		0.29	0.52	1.66		0.26	1.17		0.67			1.49
A_06_P5767	YMR322C || SNO4 || 918406	1	0.12	1.12	1.67	0.23	2.68	1.47	0.71	2.54	1.83	0.49	2.58	1.45	2.1	1.64	0.4	1.54	2.01	0.16	2.31	1.46	0.9	2.18	2.78
A_06_P5766	YMR321C || || 917821	1	-0.34	-1.49	-1.14	0.76	-1.83	-1.11	0.02	-1.96	-1.06	-0.15	-1.74	-1.02	-0.92	-0.78	0.24	-1.27	-0.88	0.13	-1.34	-0.76	0.22	-0.49	-1.28
A_06_P5765	YMR320W || || 916793	1	0.19	1.15	-0.23	1.86	1.01	-0.08	0.74	0.57	-0.19	0.27	0.36	-0.12	0.54	-0.37	0.02	0.52	-0.63	-0.2	0.41	-0.62	-0.33	-0.61	0.07
A_06_P5764	YMR319C || FET4 || 913113	1	0.47	-0.15	-1.42	1.21	-0.64	-0.69	-0.31	-1.5	-1.54	0.19	-1.41	-1.61	-1.61	-2.12	-0.8	-0.7	-1.85	-0.12	-1.1	-2.34	-0.71	-2.3	-1.61
A_06_P5763	YMR318C || ADH6 || 911191	1	-0.37	-0.6	0.86	-1.34	0.07	0.7	-0.64	-0.25	0.6	-0.37	-0.13	0.62	0.52	1.4	0.49	0.29	1.57	0.33	0.58	1.55	0.41	1.36	0.41
A_06_P5762	YMR317W || || 910727	1	0	0.04	-0.33	-0.07	0.3	-0.37	-0.18	0.06	-0.42	0.1	-0.06	-0.51	0.3	-0.2	0	0.03	-0.24	-0.13	0.11	-0.18	0.39	-0.1	0.07
A_06_P5761	YMR316W || DIA1 || 905701	1	0.47	1.36	-1.18	0.67	1.03	-0.86	0.04	-0.11	-1.22	-0.01	0.03	-1.13	-0.13	-1.88	-0.52	0.57	-1.97	-0.25	0.21	-1.97	-0.05	-2.11	-0.16
A_06_P5760	YMR316C-B || || 907482	1	0.16	0.42	-0.31	1	0.17	0.12	0.45	-0.19	-0.15	0.29	-0.11	0.06	-0.17	-0.6	-1.02	-0.27	-0.58	-0.37	-0.13	-0.68	-0.41	-0.81	-0.2
A_06_P5759	YMR316C-A || || 905799	1	0.49	-0.59	-0.94	-0.24	0.28	-1.08	-0.58	-0.34	-1.34	-0.54	-0.17	-1.22	-0.17	-1.28	0.04	-0.07	-1.04	-0.24	-0.35	-1.48	-0.14	-1.79	-0.58
A_06_P5758	YMR315W || || 903626	1	-0.13	-0.12	0.56	-0.3	0.47	0.15	-0.4	0.4	0.08	-0.4	0.61	-0.32	1.12	0.4	0.73	0.47	0.66	-0.02	0.6	0.5	-0.01	0.71	0.89
A_06_P5757	YMR314W || PRE5 || 902354	1	0.02	-0.59	0.33	-0.85	-0.01	0.08	-0.43	0.05	0.23	-0.45	0.15	-0.06	-0.3	0.37	0.65	-0.11	0.36	0.07	0.03	0.27	0.01	0.35	0.06
A_06_P5756	YMR313C || TGL3 || 899460	1	-0.01	0.36	0.01	-0.09	0.8	0.09	-0.15	0.75	0.04	-0.32	0.84	0	0.38	-0.24	-0.09	0.66	0.09	0.06	0.62	-0.23	-0.1	-0.14	0.75
A_06_P5755	YMR312W || ELP6 || 898989	1	-0.53	-1.11	-0.4	-1.13	-0.72	-0.84	-0.92	-0.7	-0.99	-0.62	-0.57	-0.91	0.46	0.15	0.92	-0.24	0.51	0.42	-0.24	0.33	0.35	0.36	-0.04
A_06_P5754	YMR311C || GLC8 || 896968	1	0.25	0.72	0.66	-0.1	0.91	0.35	0.12	0.74	0.16	-0.3	0.54	0.04	0	0.19	-0.01	0.43	0.34	-0.28	0.47	0.07	-0.22	-0.18	0.37
A_06_P5753	YMR310C || || 895922	1	-0.57	-0.07	-0.03	-0.17	-0.96	0.55	-0.15	-1.01	0.28	0.43	-0.99	0.45	-0.63	0.54	-0.46	-0.24	0.7	0.48	-0.59	0.82	0.45	0.99	-0.38
A_06_P5752	YMR309C || NIP1 || 893181	1	-0.18	-1.26	-0.22	0.36	-1.74	0.39	0.49	-1.78	0.25	0.53	-1.83	0.32	-1.75	0.41	0.04	-1.54	-0.11	0.19	-1.58	0.46	0.29	0.42	-1.5
A_06_P5751	YMR308C || PSE1 || 889129	1	-0.22	-0.92	0.21	0.88	-1.15	0.97	0.22	-1.11	0.6	0.34	-0.96	0.66	-1.09	0.45	-0.61	-1.14	0.34	0.2	-0.85	0.52	0.25	0.62	-0.71
A_06_P5750	YMR307W || GAS1 || 888408	1	0.29	0.21	0.85	0.02	-0.46	1.51	0.38	-0.51	1.08	0.44	-0.54	1.25	-1.51	0.78	-0.56	-0.64	0.32	-0.11	-0.64	0.73	-0.19	0.53	-0.87
A_06_P5749	YMR306W || FKS3 || 886231	1	0.29	0.74	0.86	0.81		2	0.4	-0.15	1.89	0.33	-0.1	1.76	-1.81	1	-1.01	-0.55	0.3	-0.17	-0.1	0.98	-0.53	0.81	-0.08
A_06_P5748	YMR306C-A || || 886183	1		-1.64	-0.54	-1.01		-1.37	-1.24								1.15
A_06_P5747	YMR305C || SCW10 || 879248	1	0.59	-0.93	1	0.03	-1.48	1.41	0.49	-0.98	0.88	0.46	-0.77	1.03	-0.88	1.22	-0.64	-1.86	0.19	0.14	-0.79	1.23	0.18	0.95	-0.97
A_06_P5746	YMR304W || UBP15 || 878620	1	0.07	0.41	1.02	0.18	0.42	1.16	0.42	0.47	1.09	0.33	0.65	1.08	0.05	0.81	-0.47	0.14	0.77	-0.04	0.38	0.73	-0.13	0.63	0.48
A_06_P5745	YMR304C-A || || 878936	1	0.48	-1.94	0.88	-1.15	-1.34	0.99	-0.69	-0.89	0.56	-0.5	-0.96	0.86	-0.85	1.4	-0.05	-1.59	0.96	0.29	-0.7	1.47	0.28	1.02	-0.99
A_06_P5744	YMR303C || ADH2 || 873331	1	-0.48	0.67	1.8	-1.49	0.18	0.21	0.13	1.8	1.86	0.21	1.78	1.96	1.34	1.69	0.19	1.14	2.07	0.54	1.71	2.15	0.91	2.41	2.11
A_06_P5743	YMR302C || YME2 || 870084	1	0.22	0.33	0.52	-0.18	0.94	0.14	0.06	0.73	0.07	-0.62	0.8	-0.26	0.72	0.17	0.49	0.51	0.11	-0.32	0.52	-0.13	-0.44	-0.21	0.49
A_06_P5742	YMR301C || ATM1 || 867761	1	0.05	-0.55	-0.75	0.89	-1.31	-0.34	0.29	-1.43	-0.4	0.27	-1.41	-0.49	-1.31	-0.52	-0.22	-1.15	-0.7	-0.18	-1.42	-0.77	-0.06	-0.66	-1.42
A_06_P5741	YMR300C || ADE4 || 865734	1	-0.28	-0.73	-0.53	0.26	-1.66	-0.02	0	-1.51	0.4	0.34	-1.57	0.35	-2.19	0.02	0.07	-1.04	-0.44	0.06	-1.48	0.31	0.15	0.28	-1.42
A_06_P5740	YMR299C || DYN3 || 864520	1	0.12	0.33	0.01	-0.24	0.58	-0.5	0.11	0.78	-0.3	-0.28	0.85	-0.21	0.95	0.02	0.54	0.69	-0.46	0.02	0.67	0.31	-0.03	0.07	0.72
A_06_P5739	YMR298W || LIP1 || 864074	1	-0.2	-0.17	0.07	0.29	0.03	-0.12	0	0	-0.09	-0.3	0.21	-0.08	0.76	0.16	0.24	0.23	0.32	0.07	0.24	0.45	0	0.37	0.43
A_06_P5738	YMR297W || PRC1 || 863323	1	0.41	0.44	0.54	0.1	1.35	0.01	-0.28	1.19	0.37	-0.29	1.05	0.02	1.25	0.5	0.97	0.69	0.62	-0.35	0.8	0.09	-0.33	0.26	0.65
A_06_P5737	YMR296C || LCB1 || 859377	1	-0.11	-0.14	0.15	-0.34	0.07	-0.07	-0.23	0.13	-0.09	-0.19	0.26	0.01	0.49	0.55	0.46	0.03	0.3	-0.02	0.22	0.33	0.14	0.4	0.28
A_06_P5736	YMR295C || || 858315	1	0.16	-1.15	-0.14	-0.04	-0.29	-0.45	-0.48	-0.08	-0.07	-0.28	-0.09	-0.23	-0.46	-0.02	0.4	-0.46	0.04	0.1	-0.33	-0.02	0.15	0.03	-0.23
A_06_P5735	YMR294W-A || || 858277	1	0.25	-0.1	-0.23	0.43	-0.6	-0.29	0.28	-0.32	-0.01	0.26	-0.26	-0.1	-0.52	-0.23	-0.01	-0.55	-0.64	-0.01	-0.63	-0.42	0.04	-0.16	-0.43
A_06_P5734	YMR294W || JNM1 || 857851	1	0.29	1.04	0.12	0.67	0.44	0.49	0.57	0.47	0.29	0.67	0.32	0.61	-0.16	0.01	-1.01	-0.08	-0.28	-0.15	0.14	-0.09	-0.14	-0.21	-0.05
A_06_P5733	YMR293C || HER2 || 855399	1	0.06	0.22	-0.01	-0.72	0.45	-0.68	-0.29	0.61	-0.57	-0.35	0.71	-0.97	0.88	-0.23	0.55	0.39	0.2	0	0.5	-0.23	-0.15	-0.28	0.61
A_06_P5732	YMR292W || GOT1 || 855093	1	-0.21	0.46	-0.12	-0.07	-0.31	0.18	0.15	-0.15	0.14	0.34	-0.4	0.46	-0.61	-0.14	-0.53	-0.33	-0.14	0.13	-0.42	0.2	-0.12	-0.04	-0.27
A_06_P5731	YMR291W || TDA1 || 854200	1	-0.08	1.13	0.49	-0.79	1.5	-0.55	-0.11	2.08	-0.03	-0.18	1.9	-0.42	2.34	0.09	0.65	1.36	0.05	0.16	2	0.12	0.38	0.31	2.15
A_06_P5730	YMR290W-A || || 851520	1	-0.33	-0.16	-0.16	-0.14	-0.47	0.09	-0.22	-0.02	0.06	0.05	-0.08	0.39	-0.57	0	-0.48	-0.27	0.31	0.22	0.02	0.44	0.35	0.08	-0.01
A_06_P5729	YMR290C || HAS1 || 850154	1	-0.34	-1.2	-0.55	-0.71	-1.71	0.1	-0.49	-1.5	0.06	0.1	-1.6	0.25	-1.48	0.19	-0.14	-1.22	0.13	0.4	-1.26	0.29	0.51	0.35	-1.24
A_06_P5728	YMR289W || ABZ2 || 849683	1	0.2	-0.3	-0.05	1.37	-0.33	-0.13	0.28	-0.26	-0.09	0.05	-0.3	-0.28	-0.35	-0.03	0.23	-0.43	-0.18	-0.19	-0.29	-0.08	-0.16	-0.19	-0.39
A_06_P5727	YMR288W || HSH155 || 848347	1	0.03	-0.67	0.51	-0.23	-0.55	0.34	-0.07	-0.55	0.11	-0.01	-0.43	-0.07	-0.64	0.21	0.01	-0.94	0.46	0.01	-0.74	0.19	0.03	0.18	-0.67
A_06_P5726	YMR287C || DSS1 || 842482	1	0.06	-0.3	0.03	0.39	-0.37	0.37	0.59	-0.55	0.3	0.38	-0.27	0.11	-1.01	-0.18	0.03	-0.51	-0.37	0.01	-0.36	-0.08	-0.07	-0.03	-0.44
A_06_P5725	YMR286W || MRPL33 || 842076	1	-0.15	-0.62	-0.19	0.3	-0.95	0.27	0.45	-0.96	0.11	0.45	-0.71	0.33	-1.08	-0.25	-0.71	-0.99	-0.18	0.14	-0.91	0.07	0.02	-0.1	-0.77
A_06_P5724	YMR285C || NGL2 || 840186	1	0.07	-0.22	0.05	-0.07	0.07	-0.23	0.14	0.08	-0.22	-0.3	0.22	-0.25	0.48	0.02	0.36	-0.14	-0.21	-0.14	-0.01	0.08	-0.14	0.09	0.03
A_06_P5723	YMR284W || YKU70 || 839710	1	0.32	1.11	-0.01	0.38	1.22	-0.19	0.24	1.11	-0.13	0.22	1.04	-0.39	0.54	-0.44	-0.67	0.82	-0.28	-0.23	0.97	-0.58	-0.23	-0.83	0.8
A_06_P5722	YMR283C || RIT1 || 835386	1	0.05	-1.1	-0.32	0.24	-0.58	-0.26	-0.23	-0.56	-0.78	-0.43	-0.51	-0.71	-0.95	-0.65	-0.39	-0.71	-0.38	0.01	-0.54	-0.57	-0.13	-0.73	-0.49
A_06_P5721	YMR282C || AEP2 || 833509	1	0.17	0.58	-0.18	1	-0.18	0.62	0.71	-0.38	0.43	0.73	-0.32	0.53	-1.4	-0.41	-0.65	-0.31	-0.63	-0.08	-0.44	-0.3	-0.15	-0.32	-0.49
A_06_P5720	YMR281W || GPI12 || 833001	1	-0.5	-0.31	0.21	-0.98	0.15	0.08	-0.87	0.23	-0.21	-0.56	0.32	-0.18	1.22	0.45	0.6	0.58	0.71	0.18	0.61	0.43	0.28	0.67	0.8
A_06_P5719	YMR280C || CAT8 || 827088	1	0.04	0.65	0.67	-0.95	1.61	0.09	-0.43	2.03	0.05	-0.59	2.08	-0.14	2.12	0.12	0.71	1.41	0.84	0.1	2.08	-0.02	0.09	0.14	2.01
A_06_P5718	YMR279C || || 824749	1	-0.19	0.94	0.46	-0.47	1.52	0.48	0.15	1.98	0.25	0.5	1.36	0.33	1.04	0.74	-0.12	1.23	0.35	0.09	1.74	1.11	0.78	1.42	1.91
A_06_P5717	YMR278W || PRM15 || 824402	1	0.09	0.86	0.8	0.24	0.84	1.05	0.14	0.82	0.47	0.19	0.88	0.33	0.44	0.39	-0.19	0.74	0.54	-0.19	0.76	0.25	-0.31	0.21	0.87
A_06_P5716	YMR277W || FCP1 || 822289	1	-0.05	-1.22	0.01	-0.9	-0.39	-0.44	-0.53	-0.53	-0.45	-0.43	-0.45	-0.38	-0.07	0.06	0.72	-0.87	0.07	-0.01	-0.63	-0.01	-0.01	-0.05	-0.62
A_06_P5715	YMR276W || DSK2 || 819811	1	-0.28	-0.21	0.16	-0.41	-0.07	-0.06	-0.35	-0.26	-0.1	-0.14	-0.18	-0.1	0.33	0.48	0.51	0.12	0.26	0.19	0.15	0.51	0.11	0.47	0.19
A_06_P5714	YMR275C || BUL1 || 815791	1	-0.08	-0.59	-0.14	1.32	-0.42	0.31	-0.06	-0.48	0.43	0	-0.55	0.35	-0.9	0.06	-0.31	-0.48	0.12	-0.01	-0.38	-0.01	-0.02	0.01	-0.44
A_06_P5713	YMR274C || RCE1 || 814364	1	0.15	0.25	-0.15	-0.41	0.42	-0.25	-0.21	0.32	-0.3	0.08	0.33	-0.16	0.29	-0.36	-0.16	0.13	-0.31	-0.01	0.32	-0.36	-0.22	-0.5	0.16
A_06_P5712	YMR273C || ZDS1 || 811290	1	0.09	-0.62	-0.2	-0.19	-0.45	-0.17	0.1	-0.63	-0.34	0.04	-0.66	-0.34	-0.88	-0.41	-0.32	-1.14	-0.28	-0.15	-0.77	-0.59	-0.1	-0.71	-0.83
A_06_P5711	YMR272C || SCS7 || 809711	1	-0.01	0.22	0.08	0.3	-0.02	-0.07	0.4	0.13	-0.04	0.52	0.11	-0.04	0.41	-0.13	-0.77	-0.33	-0.48	0	0.3	-0.16	0.25	-0.05	0.11
A_06_P5710	YMR271C || URA10 || 806885	1	0.37	-0.16	0.32	0.73	0.69	-0.19	-0.19	0.67	0.11	-0.31	0.72	-0.21	0.92	0.04	0.6	0.23	0.27	-0.22	0.37	0.11	-0.21	0.13	0.5
A_06_P5709	YMR270C || RRN9 || 805366	1	0.18	-0.46	-0.23	0.18	0.1	-0.37	-0.06	0.05	-0.3	-0.26	-0.06	-0.18	0.03	-0.12	0.11	-0.06	-0.35	-0.07	-0.07	-0.13	-0.04	-0.14	-0.33
A_06_P5708	YMR269W || TMA23 || 804807	1	0.04	-0.62	-0.11	-0.09	-0.81	0.22	0	-0.95	-0.14	0.18	-1.03	0.46	-0.72	0.29	-0.06	-0.94	0.03	0	-1.01	0.49	0.16	0.25	-1.08
A_06_P5707	YMR268C || PRP24 || 802961	1	0	-0.26	-0.07	0.11	-0.01	0.46	-0.21	-0.08	0.27	-0.01	-0.1	0.38	-0.53	0.34	-0.38	0.03	0.42	-0.04	-0.18	0.44	-0.08	0.34	-0.31
A_06_P5706	YMR267W || PPA2 || 802472	1	-0.05	0.31	-0.05	0.74	-0.14	0.18	0.42	-0.37	0.08	0.51	-0.17	0.09	-0.21	-0.21	-0.46	-0.1	-0.3	0.08	0.06	-0.04	-0.21	-0.13	-0.1
A_06_P5705	YMR266W || RSN1 || 801180	1	-0.17	-0.51	-0.57	0.34	-0.93	0.43	0.59	-1	0.1	0.77	-1.04	0.32	-1.13	-0.04	-0.24	-0.83	-0.59	0.08	-1.04	-0.04	0.4	0.2	-0.99
A_06_P5704	YMR265C || || 796640	1	-0.05	0.12	0.13	-0.53	0.68	-0.09	-0.5	0.13	-0.44	-0.32	-0.11	-0.43	0.89	0.15	0.38	0.47	0.39	-0.06	0.29	0.02	-0.04	0.02	-0.14
A_06_P5703	YMR264W || CUE1 || 796273	1	-0.04	-0.66	-0.18	-0.51	-0.69	0.17	-0.27	-0.65	0.11	-0.08	-0.67	0.17	-0.79	0.04	0.05	-0.34	0.13	0.11	-0.49	0.13	-0.04	0.08	-0.55
A_06_P5702	YMR263W || SAP30 || 795432	1	-0.03	0.28	-0.08	0.38	0.62	-0.1	-0.1	0.48	-0.38	-0.52	0.4	-0.38	0.38	-0.25	-0.64	0.45	-0.17	0.01	0.49	-0.2	0.01	-0.39	0.33
A_06_P5701	YMR262W || || 794474	1	0.16	0.08	-0.23	-0.1	0.94	-0.82	-0.4	0.73	-0.73	-0.45	0.64	-0.95	0.96	-0.59	0.24	0.62	-0.3	-0.07	0.64	-0.9	-0.26	-0.77	0.46
A_06_P5700	YMR261C || TPS3 || 790327	1	0	0.61	0.79	-0.09	1.27	0.34	0.02	1.02	0.1	-0.39	1.16	-0.22	1.58	0.41	0.56	0.86	0.33	-0.23	0.99	0.23	-0.23	0.29	1.23
A_06_P5699	YMR260C || TIF11 || 789560	1	-0.13	0.56	-0.45	0.22	-0.57	0.16	0.4	-0.31	0.06	0.67	-0.01	0.42	-0.49	-0.34	-0.62	0.01	-0.76	0.09	-0.15	-0.22	0.17	-0.16	-0.05
A_06_P5698	YMR259C || TRM732 || 784807	1	-0.28	-1.37	-0.48	-0.69	-1.7	-0.46	-0.47	-1.64	-0.71	-0.12	-1.46	-0.59	-0.75	-0.19	0.18	-1.28	-0.18	0.27	-1.46	0.05	0.17	0.06	-1.23
A_06_P5697	YMR258C || ROY1 || 782624	1	-0.02	-0.74	0.24	-0.47	0.28	-0.56	-0.74	0.19	-0.76	-0.7	0.14	-0.74	0.51	-0.32	0.29	0.08	0.26	0.08	0.26	-0.48	-0.02	-0.41	0.27
A_06_P5696	YMR257C || PET111 || 779768	1	-0.32	0.16	-0.44	0.79	0.07	0.65	0.22	-0.06	0.41	0.35	0.01	0.59	-0.82	-0.17	-0.91	0.11	-0.14	0.21	0.07	-0.19	0.22	-0.07	0.3
A_06_P5695	YMR256C || COX7 || 778965	1	0.16	-0.7	-0.31	-1.46	0.06	-0.76	-0.33	0.42	-0.26	-0.34	0.18	-0.07	0.12	-0.22	0.24	-0.41	-0.06	0.01	-0.12	-0.35	0.07	-0.16	0.03
A_06_P5694	YMR255W || GFD1 || 778339	1	-0.08	0.06	-0.14	1.09	0.25	0.27	0.1	0.24	-0.09	-0.03	0.32	0	0.18	-0.41	-1.15	-0.06	-0.33	-0.02	0.41	-0.33	0.11	-0.41	0.4
A_06_P5693	YMR254C || || 777749	1		-0.48	-0.29	-0.94		-0.78	-0.41	-0.48	-0.83	-0.52	-0.04	-0.62				0.11						-0.09
A_06_P5692	YMR253C || || 776121	1	-0.15	0.89	0.26	0.65	0.5	0.27	0.3	0.52	0.13	0.34	0.45	-0.02	0.48	-0.1	-0.45	0.47	-0.08	0.06	0.66	-0.26	-0.15	-0.11	0.36
A_06_P5691	YMR252C || || 775497	1	-0.11	0.69	-0.59	0.68	0.2	-0.4	0.16	0.29	-0.41	0.29	0.08	-0.44	0.29	-0.59	-0.26	0.34	-0.61	0.13	0.38	-0.69	0	-0.72	0.31
A_06_P5690	YMR251W-A || HOR7 || 774821	1	-0.06	2.15	1.14	0.5	1.67	0.81	1.08	2.16	1.55	0.96	2.32	1.43	1.82	0.6	-0.59	1.66	0.4	0.08	2.14	0.53	0.59	0.99	2.42
A_06_P5689	YMR251W || GTO3 || 773761	1	0.02	0.29	-0.27	-0.18	0.7	-0.64	0.27	0.97	0.06	-0.01	0.74	-0.36	0.59	-0.87	0.61	0.43	-0.71	-0.18	0.78	-0.53	-0.06	-0.13	0.71
A_06_P5688	YMR250W || GAD1 || 772354	1	0.53	3.39	2.42	0.94	3.26	2.69	0.86	3.59	3.03	0.3	3.36	2.87	2.23	2.16	-0.55	2.71	1.74	-0.42	2.9	2.09	-0.83	2.03	3.07
A_06_P5687	YMR247C || RKR1 || 763572	1	-0.06	0.7	0.49	0.8	0.04	1.04	0.73	-0.01	0.86	0.71	0.27	0.93	-0.16	0.42	-0.41	0.14	0.15	0	0.25	0.45	0.04	0.46	0.35
A_06_P5686	YMR246W || FAA4 || 761592	1	-0.44	-1.8	-0.38	-1.2	-1.48	-0.96	-1.27	-1.41	-1.05	-0.9	-1.32	-0.81	-0.38	-0.62	0.51	-0.81	-0.16	0.14	-1.03	-0.64	0.07	-0.24	-1.02
A_06_P5685	YMR245W || || 759124	1					0.04											0.56	1.21
A_06_P5684	YMR244W || || 758052	1	-0.01	-0.46	-0.92	-0.01	-0.54	-1.26	-0.01	-0.32	-1.02	0.21	-0.48	-1.05	-0.28	-0.96	-0.21	-0.22	-1.17	0.12	-0.54	-0.99	0.15	-0.94	-0.36
A_06_P5683	YMR244C-A || COA6 || 758756	1	0.06	-0.84	0	0.09	-1.28	0.3	0.1	-1.34	0.07	0.11	-1.15	0.05	-1.31	-0.1	0.14	-1.06	-0.17	-0.02	-1.07	0.12	-0.04	-0.11	-1.16
A_06_P5682	YMR243C || ZRC1 || 754990	1	-0.02	-0.01	0.24	0.55	-1.2	0.4	0.64	-0.75	0.57	0.93	-0.58	0.67	-0.96	0.13	-0.84	-0.8	-0.2	0.07	-0.72	0.22	0.08	0.42	-0.8
A_06_P5681	YMR242C || RPL20A || 753698	1	-0.33	-1.57	-1.41	-0.84	-1.06	-1.77	-0.86	-0.8	-1.35	-0.45	-1.3	-1.34	-0.66	-0.55	0.49	-0.85	-0.5	0.24	-0.73	-0.52	0.32	-0.57	-0.89
A_06_P5680	YMR241W || YHM2 || 752660	1	-0.31	-2.27	-0.84	-0.49	-1.97	-0.45	-0.54	-1.81	-0.58	-0.49	-1.91	-0.79	-2.03	-0.57	0.16	-1.44	-0.12	0.14	-0.76	-0.37	0.29	-0.24	-1.54
A_06_P5679	YMR240C || CUS1 || 750150	1	0.15	1.45	0.01	0.01	0.99	0.2	0.17	0.88	0.11	0.16	0.65	0.27	0.46	0.07	-0.27	0.86	0.01	-0.15	0.78	-0.09	-0.2	-0.18	0.36
A_06_P5678	YMR239C || RNT1 || 748280	1	-0.11	-1.02	0.09	-1.03	-0.92	-0.33	-0.65	-0.69	-0.53	-0.52	-0.84	-0.63	-0.44	0.44	0.72	-0.55	0.48	0.12	-0.72	0.52	0.3	0.38	-0.92
A_06_P5677	YMR238W || DFG5 || 747594	1	0.16	-0.4	-0.07	0.73	-1.04	0.19	0.59	-0.91	-0.08	0.67	-0.91	-0.02	-1.14	-0.24	-0.76	-1.09	-0.42	-0.03	-1.03	-0.2	0.01	-0.36	-0.85
A_06_P5676	YMR237W || BCH1 || 745789	1	-0.01	0.38	-0.1	0.73	0.11	0.14	0.31	-0.07	0.03	0.1	-0.15	-0.04	-0.24	-0.15	-0.04	0.11	-0.29	-0.14	-0.07	-0.26	-0.19	-0.26	-0.15
A_06_P5675	YMR236W || TAF9 || 743263	1	0.06	0.03	0.35	0.12	0.08	0.18	-0.09	0.08	0.19	0.12	0.08	0.15	0.28	0.3	0.17	0.1	0.37	0.1	0.12	0.33	0.01	0.22	0.12
A_06_P5674	YMR235C || RNA1 || 741512	1	0.16	-0.81	-0.29	-0.33	-0.17	-0.88	-0.28	-0.08	-0.6	-0.46	-0.04	-0.65	0.31	-0.02	0.83	-0.35	0.02	-0.1	-0.2	-0.08	-0.08	-0.06	-0.26
A_06_P5673	YMR234W || RNH1 || 741205	1	0.09	-0.46	-0.65	0.28	-0.15	-1.03	-0.3	-0.26	-1.09	-0.27	-0.07	-1.15	0.33	-0.77	0.55	-0.19	-0.7	-0.18	-0.22	-0.67	-0.05	-0.67	-0.07
A_06_P5672	YMR233W || TRI1 || 739642	1	-0.12	-1.02	-0.37	0.11	-1.06	-0.14	-0.13	-1.04	-0.33	0.07	-1.21	-0.11	-1.15	-0.2	-0.45	-1.07	-0.36	0.07	-1.17	-0.07	0.04	-0.19	-1.23
A_06_P5671	YMR232W || FUS2 || 738662	1	-0.12	0.76	0.32	0.12	0.49	0.23	0.01	0.55	0.03	-0.16	0.85	-0.05	0.36	-0.02	-0.29	0.83	0.33	-0.06	0.57	-0.29	0	0	0.66
A_06_P5670	YMR231W || PEP5 || 736532	1	-0.03	-0.02	0.4	-0.49	0.04	-0.2	-0.18	-0.11	-0.18	-0.33	0	-0.47	0.44	0.03	0.24	-0.02	0.28	-0.07	-0.27	-0.24	-0.22	-0.21	-0.14
A_06_P5669	YMR230W || RPS10B ||	1	-0.27	-0.43	-1.03	-0.71	-0.82	-0.97	-0.45	-0.52	-0.67	0	-0.53	-0.66	0.19	-0.39	0.71	-0.24	-0.56	0.16	-0.21	-0.13	0.25	-0.3	-0.15
A_06_P5668	YMR229C || RRP5 || 726010	1	0.02	-1.64	-0.94	-0.61	-2.33	-0.5	-0.24	-2.26	-0.57	0.23	-2.37	-0.33	-1.82	-0.51	0.28	-2.16	-0.78	0.08	-2.29	-0.41	0	-0.49	-2.5
A_06_P5667	YMR228W || MTF1 || 725396	1	0.08	-0.78	-0.03	0.52	-0.47	-0.09	0.24	-0.68	-0.04	-0.16	-0.76	-0.07	-0.44	0.1	0.13	-0.77	0.06	-0.08	-0.62	0.07	0.09	0.07	-0.61
A_06_P5666	YMR227C || TAF7 || 722687	1	0.31	-0.52	0.1	-0.09	-0.04	-0.07	0.23	-0.28	-0.36	-0.05	-0.39	-0.12	-0.45	-0.03	0.02	-0.77	-0.55	-0.17	-0.49	-0.22	-0.19	-0.39	-0.6
A_06_P5665	YMR226C || || 721633	1	0.2	-0.5	0.99	-1.15	0.69	0.27	-0.57	0.66	0.27	-0.39	0.8	0.12	1.01	1.12	0.7	0.13	1.16	0.08	0.55	1.12	0.01	0.89	0.61
A_06_P5664	YMR225C || MRPL44 || 721000	1	-0.21	-0.54	-0.59	1.01	-1.12	-0.32	0.71	-1.39	-0.27	0.59	-0.95	0	-0.95	-0.4	-0.09	-0.94	-0.74	0.13	-0.94	-0.25	0.16	-0.22	-0.74
A_06_P5663	YMR224C || MRE11 || 718672	1	-0.03	-0.03	0.1	-0.15	0.17	0.18	-0.1	-0.08	-0.12	-0.05	-0.08	-0.07	-0.05	-0.05	-0.23	-0.07	0.07	0.01	-0.07	-0.2	-0.03	-0.13	-0.12
A_06_P5662	YMR223W || UBP8 || 718053	1	-0.18	0.01	-0.37	-0.59	-0.02	0.15	-0.19	0.06	0.05	0.05	-0.08	0.1	-0.37	0.08	0.07	0.51	0.2	0.29	0.28	0.14	0.17	0.22	0.3
A_06_P5661	YMR222C || FSH2 || 715775	1	-0.25	-0.24	0.04	0.17	-0.43	0.01	-0.15	-0.35	0.04	-0.16	-0.31	-0.15	-0.37	-0.01	0.05	0.01	0.09	0.08	-0.21	-0.04	0.05	0.05	-0.02
A_06_P5660	YMR221C || || 713992	1	-0.04	-0.78	-0.14	-1.34	-0.21	-0.69	-1.03	-0.16	-0.85	-0.7	-0.09	-0.88	0.77	-0.15	0.75	-0.06	-0.1	-0.02	0.01	-0.08	-0.02	-0.13	-0.13
A_06_P5659	YMR220W || ERG8 || 713612	1	0.23	-0.58	0.07	-0.26	-0.2	0.1	-0.16	-0.44	-0.17	-0.1	-0.49	-0.29	-0.18	0.24	0.44	-0.54	0.17	-0.05	-0.6	0.05	-0.19	-0.09	-0.73
A_06_P5658	YMR219W || ESC1 || 711836	1	0.34	-0.93	-0.42	0.09	-0.45	-0.85	0.27	-0.71	-1.01	-0.09	-0.72	-1.07	-0.91	-0.93	0.27	-1.22	-1.28	-0.32	-1	-0.96	-0.37	-1.16	-1.06
A_06_P5657	YMR218C || TRS130 || 703674	1	0.05	-1.24	-0.19	-0.73	-0.53	-0.64	-0.43	-0.63	-0.76	-0.51	-0.47	-0.86	-0.27	-0.29	0.57	-0.8	0.19	0.1	-0.53	-0.24	0	-0.35	-0.62
A_06_P5656	YMR217W || GUA1 || 703288	1	-0.13	-0.54	-0.67	-0.61	-0.71	-0.53	-0.32	-0.43	-0.51	0.03	-0.51	-0.49	-0.21	-0.23	0.44	-0.53	-0.48	0.01	-0.44	-0.04	0.16	0.07	-0.38
A_06_P5655	YMR216C || SKY1 || 698941	1	0	0.05	0.3	-0.25	0.13	0.54	-0.06	0.03	0.3	0.07	-0.1	0.4	-0.08	0.44	-0.01	-0.13	0.5	0.15	0.01	0.3	0.14	0.32	-0.09
A_06_P5654	YMR215W || GAS3 || 698291	1	-0.17	-0.34	-1.33	-1	-0.37	-1.74	-0.52	-0.01	-1.61	-0.33	0.17	-1.54	0.47	-1.37	0.11	-0.02	-1.29	0.11	0.15	-1.1	0.01	-0.96	0.04
A_06_P5653	YMR214W || SCJ1 || 696290	1	0.26	-0.19	-0.03	0.35	-0.15	-0.01	0.11	-0.31	0.08	0.03	-0.48	0.02	-1.19	-0.35	-0.47	-0.47	-0.2	-0.22	-0.65	-0.5	-0.2	-0.5	-0.67
A_06_P5652	YMR213W || CEF1 || 694916	1	0.08	-0.36	-0.16	-0.41	0.09	-0.54	-0.01	-0.11	-0.62	-0.21	-0.15	-0.46	0.01	-0.22	0.46	-0.27	-0.27	-0.08	-0.17	-0.31	-0.05	-0.43	-0.22
A_06_P5651	YMR212C || EFR3 || 690793	1	-0.06	-0.37	0.02	0.34	-0.89	0.4	0.25	-0.99	0.32	0.49	-0.86	0.38	-1.22	-0.05	-0.59	-0.77	-0.01	0.08	-0.76	0.04	0	0.01	-0.88
A_06_P5650	YMR211W || DML1 || 690283	1	0.11	-0.69	-0.11	-0.09	-1.05	0.23	-0.09	-1.05	-0.18	0.17	-0.96	-0.03	-1.11	-0.24	-0.43	-0.86	-0.17	0.03	-1.12	-0.2	0.06	-0.26	-1.25
A_06_P5649	YMR210W || || 688628	1	-0.01	1.44	0.03	1.05	1.23	0.16	0.07	1.18	0.01	-0.08	1.17	-0.46	0.78	-0.16	-0.18	1.38	0.04	-0.06	1.26	0	-0.14	-0.53	1.14
A_06_P5648	YMR209C || || 685938	1	0.01	-0.99	-0.46	-0.19	-0.36	-0.74	-0.14	-0.5	-0.87	-0.65	-0.56	-0.8	-0.17	-0.49	0.39	-0.52	-0.62	-0.01	-0.42	-0.62	-0.12	-0.56	-0.52
A_06_P5647	YMR208W || ERG12 || 685584	1	-0.24	-0.39	-0.17	-0.24	-0.65	0.03	-0.42	-0.84	-0.58	-0.22	-0.72	-0.37	-0.21	-0.16	-0.1	-0.24	0.09	0.15	-0.49	0.03	0.01	-0.07	-0.33
A_06_P5646	YMR207C || HFA1 || 677366	1	0.13	-0.19	-0.31	0.19	-0.44	0.55	0.21	-0.78	0.29	0.21	-0.98	0.28	-1.95	-0.32	-0.44	-0.65	-0.27	-0.18	-1.01	-0.42	-0.25	-0.52	-1.1
A_06_P5645	YMR206W || || 676758	1		1.24	1.74	0.36	1.68	1.2	1.33	2.22	1.73		2.06	1.02	1.53	0.8	0.25	1.34	1.3	0.1	1.96	0.48	-0.04	1.09	2.06
A_06_P5644	YMR205C || PFK2 || 671968	1	-0.13	0.35	0.88	-0.44	0.3	0.77	0.06	0.32	0.85	0.2	0.29	1.04	-0.07	0.88	-0.33	0.16	0.69	-0.06	0.28	0.86	-0.08	0.79	0.23
A_06_P5643	YMR204C || INP1 || 670137	1	-0.08	0.02	0.05	-0.69	0.74	-0.51	-0.57	0.45	-0.7	-0.43	0.55	-0.8	1.11	-0.02	0.55	0.5	-0.06	-0.13	0.71	-0.15	-0.13	-0.08	0.64
A_06_P5642	YMR203W || TOM40 || 669394	1	0.09	-0.73	0.13	-0.6	-0.11	-0.39	-0.02	-0.12	-0.36	-0.45	0.07	-0.23	0.21	-0.2	0.57	-0.39	-0.37	-0.23	-0.22	-0.15	-0.19	-0.22	-0.24
A_06_P5641	YMR202W || ERG2 || 668106	1	0.14	-0.99	-0.33	-1.37	0.09	-0.78	-1.14	-0.38	-1.25	-0.94	-0.29	-1.36	0.52	0.05	1.21	-0.04	0.34	-0.17	-0.19	-0.01	-0.27	-0.34	-0.37
A_06_P5640	YMR201C || RAD14 || 665886	1	0.26	0.46	0.67	-0.92	1.36	0.21	-0.42	1.14	0.06	-0.45	0.98	0.09	1.4	0.89	0.44	0.78	0.69	-0.13	1	0.49	-0.07	0.42	0.84
A_06_P5639	YMR200W || ROT1 || 665239	1	-0.1	0.67	0.76	-0.11	0.49	1.03	-0.1	0.43	0.79	0.01	0.62	0.6	0.15	0.71	-0.1	0.82	0.67	0.03	0.64	0.6	0.13	0.62	0.63
A_06_P5638	YMR199W || CLN1 || 664205	1	0.23	-2.27	0.69	-1.19	-1.18	0.71	-0.79	-1.25	-0.09	-0.67	-1.09	0.04	-0.87	0.84	0.47	-1.73	1.08	0.05	-1.15	0.7	-0.11	0.49	-1.41
A_06_P5637	YMR198W || CIK1 || 661320	1	0.13	1.24	0.08	0.59	0.67	0.15	0.47	0.67	0.08	0.26	0.46	0.2	0.6	0.01	-0.2	0.61	-0.33	-0.15	0.37	0.14	-0.05	-0.07	0.26
A_06_P5636	YMR197C || VTI1 || 658647	1	0.15	0.05	0.51	-0.45	0.65	-0.5	-0.33	0.72	-0.22	-0.39	0.85	-0.43	1.24	0.29	0.85	0.54	0.3	-0.12	0.75	0.12	-0.05	0.09	0.75
A_06_P5635	YMR196W || || 658205	1	0.48	2.65	2.21	0.67	2.85	2.05	0.33	3.21	2.39	0	2.94	2.3	2.24	1.83	0	2.15	1.72	-0.47	2.45	1.67	-0.53	1.69	2.4
A_06_P5634	YMR195W || ICY1 || 654147	1	-0.55	1.73	-0.88	0.2	0.38	-0.4	1.16	1.56	0.92	1.45	1.97	0.85	0.92	-1.15	-1.47	1.12	-1.4	0.33	1.59	-0.49	0.57	0.16	2.13
A_06_P5633	YMR194W || RPL36A || 651649	1	-0.07	-0.98	-0.71	0.26	-1.58	-0.19	0.25	-1.12	0.05	0.17	-1.01	0.23	-1.5	-0.16	0.01	-1.07	-0.47	0.1	-1.17	0.11	0.14	-0.11	-1.02
A_06_P5632	YMR194C-A || || 652979	1	0	0.9	0.09	-0.19	0.75	0.36	0.05	0.72	0.29	0.4	0.95	0.63	0.26	-0.21	-1.06	0.65	-0.09	0.23	0.85	0.16	0.11	0.05	0.79
A_06_P5631	YMR193W || MRPL24 || 650584	1	0.04	0.3	0.29	0.01	0.38	0.64	-0.09	0.52	0.48	0.03	0.71	0.8	-0.11	0.18	-0.51	0.45	0.21	0.03	0.4	0.24	0.06	0.25	0.52
A_06_P5630	YMR193C-A || || 651127	1	-0.07	0.59	-0.12	-1.07	0.56	-0.3	-0.46	0.87	-0.32	-0.19	0.21	0.13	0.37	-0.23	0.23	0.28	0.07	0.02	0.22	-0.29	-0.21	-0.51	0.32
A_06_P5629	YMR192W || GYL1 || 649112	1	0.12	0.03	0.26	0.95	-0.32	0.43	0.64	-0.42	0.02	0.46	-0.18	0.23	-0.45	0	-0.51	-0.82	-0.39	-0.05	-0.52	0.04	-0.09	-0.2	-0.35
A_06_P5628	YMR191W || SPG5 || 646582	1	0.19	0.96	0.88	1.09	1.4	0.47	0.06	1.41	0.7	-0.28	1.51	0.59	0.99	0.41	-0.1	1.16	0.71	-0.18	1.32	0.29	-0.18	0.29	1.31
A_06_P5627	YMR190C || SGS1 || 640935	1	0.06	-0.25	0.04	0.45	-0.38	0.12	0.22	-0.48	-0.07	0.21	-0.42	0.12	-0.75	-0.2	-0.18	-0.62	-0.47	-0.09	-0.56	-0.19	-0.1	-0.17	-0.52
A_06_P5626	YMR189W || GCV2 || 640325	1	-0.53	0.83	0.09	0.01	0.04	-0.1	0.1	1.11	1.16	0.36	1.15	1.13	0.96	0.56	0.2	0.79	-0.18	0.21	0.98	1.17	0.15	1.58	1.59
A_06_P5625	YMR188C || MRPS17 || 636402	1	-0.2	0.55	-0.23	-0.6	0.32	-0.67	-0.27	0.86	-0.5	-0.4	0.91	-0.46	1.43	-0.21	-0.05	0.85	-0.23	-0.01	0.93	-0.04	0.16	0	1.09
A_06_P5624	YMR187C || || 634866	1	-0.26	-0.23	-0.62	-0.1	-0.28	0.14	-0.24	-0.24	-0.29	0.04	0	-0.33	0.07	-0.11	-0.06	0.16	-0.19	0.37	0.17	0.18	0.24	0.22	0.3
A_06_P5623	YMR186W || HSC82 || 634230	1	0.03	0.57	0.49	1.2	0.42	0.51	0.53	0.53	0.79	0.09	0.44	0.62	0.11	0.73	0.16	0.24	0.37	-0.17	0.16	0.44	-0.31	0.53	0.27
A_06_P5622	YMR185W || RTP1 || 631826	1	0.04	-0.35	-0.6	0.5	-1.23	-0.1	0.39	-1.28	-0.26	0.49	-1.35	-0.11	-1.17	-0.47	-0.3	-1.02	-0.63	0.07	-1.46	-0.15	0.1	-0.2	-1.43
A_06_P5621	YMR184W || ADD37 || 628722	1	0	-0.79	-1.06	-0.44	-0.49	-1.71	-0.37	-0.43	-1.52	-0.38	-0.2	-1.62	0.23	-1.38	0.36	-0.35	-1.14	-0.02	-0.35	-1.4	0.02	-1.13	-0.14
A_06_P5620	YMR183C || SSO2 || 627159	1	-0.08	-0.19	-0.85	-0.36	-0.51	-0.66	-0.09	-0.42	-0.57	0.11	-0.69	-0.53	-0.69	-0.59	-0.08	-0.46	-0.79	0.04	-0.56	-0.66	0.04	-0.61	-0.76
A_06_P5619	YMR182C || RGM1 || 624939	1	-0.21	-0.17	0.15	-0.48	-0.43	0.19	0.24	0.15	0.59	0.45	0.03	0.85	-0.29	0.27	-0.23	-0.32	0.82	0.47	-0.14	0.65	0.53	0.82	0.18
A_06_P5618	YMR181C || || 623688	1	-0.06	1.8	0.7	0.88	1.42	1.05	0.77	1.62	1.4	0.72	1.59	1.42	1.06	0.82	-0.38	1.47	0.81	-0.06	1.63	0.81	0.22	0.88	1.65
A_06_P5617	YMR180C || CTL1 || 622332	1	0.25	0.85	0.33	0.18	0.7	0.22	0.18	0.9	0.11	0.27	0.84	0.15	0.67	-0.03	-0.41	0.51	-0.17	0.02	0.49	0.03	-0.06	-0.04	0.47
A_06_P5616	YMR179W || SPT21 || 622075	1	0.07	0.37	0.12	0.37	0.25	1.06	0.33	0	0.87	0.42	0.08	1.21	-1	0.19	-1.2	-0.06	-0.03	-0.19	-0.18	0.32	-0.24	0.16	-0.2
A_06_P5615	YMR178W || || 619201	1	-0.01	0.07	0.08	0.08	-0.18	0.13	0.04	-0.11	0.06	0.15	0.15	0.1	0.01	-0.09	-0.01	-0.02	-0.22	0.02	-0.03	-0.03	-0.08	0.01	0.12
A_06_P5614	YMR177W || MMT1 || 617944	1	0.1	-1.32	-0.19	-0.91	-0.24	-0.15	-0.45	-0.65	-0.8	-0.32	-0.59	-0.75	0.08	0.03	0.49	-0.64	-0.2	-0.02	-0.51	0.02	0.13	-0.03	-0.73
A_06_P5613	YMR176W || ECM5 || 615813	1	-0.03	0.2	-0.05	-0.14	-0.27	0.24	0.04	-0.43	0	0.03	-0.28	-0.04	-0.46	-0.15	-0.1	-0.07	-0.23	-0.01	-0.3	-0.03	-0.04	-0.12	-0.18
A_06_P5612	YMR175W || SIP18 || 611021	1			0.85	-0.9		0.32	-1.13	1.15	1.02		1.54	0.76	2.16	1.64	0.68	0.98	1.18		1.59			1.4	1.57
A_06_P5611	YMR174C || PAI3 || 610183	1	0.18	1.13	1.2	-0.31	1.81	1.03	-0.29	1.78	0.89	-0.34	1.79	0.91	2.06	1.26	0.19	1.37	1.27	-0.19	1.69	1.18	-0.18	1	1.63
A_06_P5610	YMR173W-A || || 610022	1	0.63	1.51	3.31	-0.55	3.2	2.93	0.08	2.91	2.73	0.04	3	2.58	2.79	3.03	0.44	1.89	3.18	-0.12	2.37	2.84	0.23	2.96	2.48
A_06_P5609	YMR173W || DDR48 || 609922	1	0.74	2.29	3.27	1.08	3.09	3.02	0.92	2.94	2.99	0.81	2.98	2.82	2.42	2.82	0.04	1.77	2.8	-0.32	2.2	2.65	0.02	2.81	2.38
A_06_P5608	YMR172W || HOT1 || 607857	1	0.25	1.12	-0.17	1.12	0.53	0.79	0.54	0.24	0.44	0.59	0.04	0.78	-0.88	-0.11	-0.93	0.34	-0.39	-0.12	0	-0.25	-0.25	-0.43	-0.21
A_06_P5607	YMR172C-A || || 607828	1	-0.16	0.58	-0.24	-0.23	-0.19	0.21	0.11	-0.31	0.11	0.06	-0.36	0.6	-0.52	-0.07	-0.26	-0.22	-0.55	-0.01	-0.15	-0.06	-0.12	0.01	-0.07
A_06_P5606	YMR171C || EAR1 || 604074	1	0.13	0.35	0.32	1.08	0.76	-0.04	0.61	0.71	0.18	-0.39	0.75	0.2	0.79	0.3	0.23	0.5	-0.18	-0.13	0.63	0.12	-0.08	0.21	0.6
A_06_P5605	YMR170C || ALD2 || 601562	1	0.08	-0.18	0.51	-0.99	0.94	0.05	-0.74	0.9	-0.17	-0.67	0.99	-0.37	1.64	0.43	0.88	0.74	0.72	-0.09	0.78	0.36	-0.12	0.42	1.02
A_06_P5604	YMR169C || ALD3 || 599356	1	0.21	6.26	5.48	0.91	5.94	5.72	0.93	6.29	5.69	0.94	5.78	5.63	5.3	5.46	-1.06	5.6	5.24	-0.02	5.95	5.2	-0.1	5.43	6.02
A_06_P5603	YMR168C || CEP3 || 597531	1	0.11	0.2	-0.11	0.74	-0.5	0.37	0.44	-0.71	0.2	0.67	-0.81	0.3	-1.33	-0.07	-0.89	-0.55	-0.45	0.01	-0.89	-0.23	-0.13	-0.2	-0.84
A_06_P5602	YMR167W || MLH1 || 596951	1	0.04	-0.61	0.39	0.66	0	0.27	-0.22	-0.16	-0.18	-0.18	-0.03	-0.06	-0.42	0.3	0	-0.27	0.34	-0.21	-0.2	0.03	-0.12	0.12	-0.14
A_06_P5601	YMR166C || || 593407	1	-0.07	0.12	0.06	-0.41	0.3	0.44	-0.14	0.07	0.35	0.14	0	0.35	-0.27	0.08	-0.1	0.17	0.13	0.13	0.14	0.01	0.04	0.09	0.19
A_06_P5600	YMR165C || PAH1 || 590080	1	0.15	-0.71	0.18	-0.77	0.72	-0.4	-0.49	0.31	-0.65	-0.66	0.3	-0.93	0.82	-0.07	0.99	-0.07	0.07	-0.26	0.24	-0.21	-0.16	-0.43	0.1
A_06_P5599	YMR164C || MSS11 || 587277	1	0.11	0.16	0.21	1.47	0.92	-0.24	0.51	0.4	-0.1	-0.1	0.47	-0.25	0.76	0.06	0.18	0.31	-0.02	-0.18	0.52	-0.03	-0.01	-0.12	0.51
A_06_P5598	YMR163C || INP2 || 584296	1	-0.11	-0.48	-0.75	-0.09	-0.29	-0.63	-0.11	-0.33	-0.53	-0.05	-0.32	-0.56	0.13	-0.35	0.4	-0.08	-0.5	0.06	-0.3	-0.21	0.01	-0.26	-0.18
A_06_P5597	YMR162C || DNF3 || 579071	1	0.06	-1.48	0.2	-0.68	-0.81	-0.35	-0.54	-0.99	-0.67	-0.76	-0.77	-0.99	-0.49	-0.13	0.72	-1.05	0.19	-0.13	-0.82	-0.28	-0.17	-0.24	-0.92
A_06_P5596	YMR161W || HLJ1 || 578191	1	-0.01	0.43	-0.18	-0.12	0.31	0.53	0	0.1	0.42	0.12	-0.21	0.31	-0.86	0.06	-0.43	0.31	0.07	0.12	0.18	-0.09	0.12	-0.06	0.03
A_06_P5595	YMR160W || || 577281	1	-0.07	-0.04	-0.02	0.14	0.69	0.1	-0.29	0.51	-0.05	-0.41	0.68	-0.18	0.53	-0.06	-0.06	0.54	0.38	0.02	0.7	-0.45	-0.03	-0.3	0.78
A_06_P5594	YMR159C || ATG16 || 574687	1	0.08	0.84	-0.54	1.09	0.23	0.05	0.8	0.16	-0.01	0.46	-0.1	-0.24	-0.63	-0.09	-0.2	0.59	-0.61	-0.19	-0.08	-0.04	-0.46	-0.65	-0.46
A_06_P5593	YMR158W-B || || 574608	1	-0.25	0.53	-0.51	0.96	-0.45	-0.13	0.43	-0.47	0	0.46	-0.59	0.17	-0.2	0.22	-0.41	0.02	-0.35	0.18	0.15	0.03	0.18	0.12	-0.13
A_06_P5592	YMR158W || MRPS8 || 572615	1	-0.05	-0.29	-0.24	-0.45	-0.25	-0.16	-0.12	-0.37	-0.01	0.1	-0.21	0.13	-0.33	-0.31	-0.1	-0.14	-0.03	0.16	-0.29	-0.03	0.13	-0.1	-0.09
A_06_P5591	YMR158C-A || || 573206	1	0.15	1.72	0.03	1.11	1.11	0.46	0.82	1.01	0.45	0.59	0.85	0.31	0.2	-0.28	-0.57	0.98	-0.8	-0.32	0.77	-0.34	-0.3	-0.45	0.7
A_06_P5590	YMR157C || AIM36 || 571501	1	-0.18	0.81	-0.66	0.89	0.01	0.13	0.41	0.04	0.08	0.52	0.01	0.07	-0.43	-0.47	-0.22	0.62	-0.52	0.09	0.1	-0.48	0.15	-0.34	0.15
A_06_P5589	YMR156C || TPP1 || 570505	1	-0.09	0.61	0.16	0.49	0.55	0.12	0.06	0.52	0.03	-0.07	0.83	-0.16	0.62	0.23	0.09	0.94	0.27	0.14	0.74	0.11	0.04	0.22	1.03
A_06_P5588	YMR155W || || 570085	1	0.06	0.73	0.51	-0.05	1.03	0.28	-0.28	1.08	0.22	-0.17	1.01	0.24	1.04	0.22	-0.45	0.93	0.34	-0.05	1.01	0.06	-0.11	0.03	0.91
A_06_P5587	YMR154C || RIM13 || 566088	1	-0.04	-0.88	0.28	-0.89	-0.3	-0.11	-0.67	-0.03	-0.51	-0.67	-0.15	-0.74	0.18	0.28	0.83	-0.34	0.52	-0.06	-0.17	0.39	-0.26	0.32	0.02
A_06_P5586	YMR153W || NUP53 || 565715	1	0.21	1.41	0.26	1.24	0.64	0.54	0.59	0.51	0.55	0.63	0.33	0.64	0.12	0.17	-0.34	0.59	-0.14	-0.11	0.29	0.1	-0.12	-0.07	0.22
A_06_P5585	YMR153C-A || || 565642	1	0.08	0.06	0.3	-0.11	0.15	0.37	-0.34	-0.03	0.21	0.01	0.02	0.21	0.01	0.03	0.02	-0.1	0.27	-0.2	0.05	0.17	0.05	0.21	0.19
A_06_P5584	YMR152W || YIM1 || 564094	1	-0.2	0.16	0.4	-0.87	0.72	-0.37	-0.47	0.86	-0.08	-0.43	0.97	-0.53	1.67	0.38	1.03	1	0.54	0.14	1.12	0.44	0.06	0.52	1.29
A_06_P5583	YMR151W || YIM2 || 562706	1						-0.31				-2.38						1.21	0.85					0.45
A_06_P5582	YMR150C || IMP1 || 562082	1	0.03	-0.16	-0.4	-0.2	-0.51	-0.32	-0.02	-0.19	-0.13	0.21	-0.17	-0.23	-0.3	-0.28	0.25	-0.23	-0.21	0.14	-0.24	-0.26	-0.07	-0.26	-0.22
A_06_P5581	YMR149W || SWP1 || 561737	1	-0.07	-0.26	0.19	0.07	0.24	0.01	-0.54	0.19	-0.09	-0.41	0.29	-0.04	-0.08	-0.08	0.06	0.3	0.04	-0.24	0.24	-0.12	-0.01	-0.02	0.29
A_06_P5580	YMR148W || OSW5 || 560625	1	-0.12	0.33	-0.12	0.78	0.37	-0.12	-0.13	0.64	0.28	-0.2	0.6	0.21	0.54	0.18	-0.17	0.65	0.26	-0.03	0.66	0.18	0.03	0.29	0.73
A_06_P5579	YMR147W || || 559632	1	-0.16	1.09	0.37	0.84	0.08	0.76	0.72	0.28	0.7	0.73	0.14	0.55	-0.18	0.57	-0.66	0.24	0.22	0.09	0.17	0.45	0.09	0.65	0.28
A_06_P5578	YMR146C || TIF34 || 557521	1	-0.05	-1.52	-0.5	-1.29	-0.61	-1.07	-0.86	-0.48	-0.9	-0.55	-0.44	-1.13	0.29	-0.16	1.34	-0.66	-0.26	0.04	-0.45	-0.13	0.07	-0.11	-0.53
A_06_P5577	YMR145C || NDE1 || 554793	1	0.12	-0.19	-0.46	-0.39	-0.95	-0.1	0.99	0.05	0.37	1.18	-0.12	0.42	-0.66	-0.16	-0.55	-0.89	-0.57	0.62	-0.02	0.26	0.89	0.41	-0.1
A_06_P5576	YMR144W || || 554125	1	-0.09	0.54	-0.65	0.89	0.3	0.44	-0.14	0.41	0.62	0.02	0.24	0.88	-0.39	0.07	-1.14	0.96	-0.19	0.17	0.29	0.32	0.14	0.18	0.24
A_06_P5575	YMR143W || RPS16A || 552722	1	-0.38	-0.35	-0.77	-0.44	-0.77	-0.63	-0.11	-0.56	-0.33	0.2	-0.45	-0.39	-0.43	-0.37	0.02	-0.31	-0.44	0.25	-0.24	-0.18	0.31	-0.13	-0.07
A_06_P5574	YMR142C || RPL13B || 550421	1	-0.05	-0.19	-0.26	-0.69	-0.42	-0.27	-0.12	-0.23	-0.29	0.09	-0.14	-0.26	-0.07	-0.33	-0.06	-0.32	-0.42	0.09	-0.18	-0.34	0	-0.16	-0.16
A_06_P5573	YMR141C || || 549845	1	-0.16	0.45	-0.41	-0.33	-0.03	0.05	-0.05	0.15	-0.08	0.13	0.17	0.02	0.19	-0.12	-0.29	0.2	-0.08	0.26	0.45	0.05	-0.04	-0.22	0.19
A_06_P5572	YMR140W || SIP5 || 549090	1	0.06	1.56	0.38	0.33	1.56	0.36	0.25	1.42	0	0.17	0.99	-0.13	1.26	0.08	-0.42	1.1	0.17	-0.01	1.08	-0.21	-0.02	-0.22	1.04
A_06_P5571	YMR139W || RIM11 || 546995	1	-0.15	1.28	-0.24	0.4	0.67	0.41	0.4	0.7	0.47	0.46	0.71	0.17	-0.03	-0.24	-0.41	1.06	-0.38	0.07	0.97	-0.34	-0.02	-0.26	0.91
A_06_P5570	YMR138W || CIN4 || 545454	1	-0.14	-0.81	-0.78	0.36	-1.8	-0.53	0.34	-1.51	-0.48	0.41	-1.51	-0.34	-1.34	-0.37	-0.23	-1.36	-0.85	0.21	-1.29	-0.1	0.12	-0.28	-1.32
A_06_P5569	YMR137C || PSO2 || 543038	1	0.31	1.11	0.59	0.42	0.92	0.78	0.39	0.9	0.54	0.34	0.72	0.78	0.18	0.26	-0.83	0.46	0.19	-0.05	0.64	0.32	-0.12	-0.08	0.44
A_06_P5568	YMR136W || GAT2 || 542775	1	-0.15	-0.28	-0.18	-0.92	-0.44	-0.9	1.43	0.79	0.99	1.53	0.36	0.79	0.31	-0.34	-0.17	-0.5	-0.53	0.72	0.38	0.21	1.34	0.87	0.53
A_06_P5567	YMR135W-A || || 540234	1													-0.59
A_06_P5566	YMR135C || GID8 || 538749	1	0.2	0.29	0.07	-1.02	0.57	-0.72	-0.12	1.21	0.01	-0.24	0.93	-0.28	1.32	-0.22	0.65	0.29	-0.23	-0.04	0.76	-0.18	-0.04	-0.16	0.65
A_06_P5565	YMR134W || ERG29 || 538328	1	0.08	-0.1	0.27	0.25	0.17	0.16	-0.44	-0.05	-0.15	-0.29	-0.07	0.04	-0.03	0.14	-0.28	0.23	0.54	0.13	0.09	0.09	0.06	0	-0.12
A_06_P5564	YMR133W || REC114 || 537267	1		-1.32				-0.98			-0.9							0.27
A_06_P5563	YMR132C || JLP2 || 534948	1	0.24	-0.47	0.18	-0.43	-0.32	-0.16	-0.21	-0.33	-0.08	-0.36	-0.28	-0.3	-0.29	0.13	0.24	-0.45	0.26	-0.1	-0.47	0.3	-0.06	0.12	-0.5
A_06_P5562	YMR131C || RRB1 || 533223	1	-0.2	-1.83	0.17	-1.03	-1.17	-0.11	-1.21	-1.16	-0.4	-0.75	-1.17	-0.12	-0.32	0.59	0.63	-0.87	0.86	0.19	-0.89	0.79	0.36	0.75	-1.02
A_06_P5561	YMR130W || || 532968	1	-0.14	-0.65	0.07	-0.42	-0.69	0.46	-0.22	-0.68	0.37	0.02	-0.5	0.29	-0.88	0.22	0.19	-0.38	0.27	0.25	-0.37	0.34	0.15	0.34	-0.44
A_06_P5560	YMR129W || POM152 || 531676	1	-0.06	-0.66	0.13	-0.26	-0.67	0	-0.14	-0.74	-0.22	0.01	-0.66	-0.15	-0.41	0.03	-0.12	-0.68	0.19	0.02	-0.65	0.13	0	0.11	-0.63
A_06_P5559	YMR128W || ECM16 || 527354	1	-0.18	-0.96	-0.09	-0.91	-1.19	0.15	-0.42	-1.15	-0.19	-0.21	-1.17	0.05	-1.04	0.15	0.07	-1.02	0.05	0.2	-1.18	0.32	0.3	0.3	-1.18
A_06_P5558	YMR127C || SAS2 || 522555	1	-0.08	0.54	0.11	0.41	-0.29	0.53	0.55	-0.17	0.54	0.61	-0.39	0.53	-0.78	0.31	-0.05	0.12	0.07	0.04	-0.33	0.34	0.23	0.59	-0.51
A_06_P5557	YMR126C || DLT1 || 520801	1	0.02	-0.78	-0.33	-0.39	-0.43	-0.61	-0.17	-0.52	-0.32	0.04	-0.46	-0.55	-0.11	-0.18	0.67	-0.64	-0.31	0.08	-0.47	-0.13	-0.05	-0.07	-0.48
A_06_P5556	YMR125W || STO1 || 520387	1	0.04	-1.76	-0.58	-1.05	-1.21	-1.27	-0.6	-1.14	-0.94	-0.42	-1.19	-1.13	-0.51	-0.46	1.04	-1.26	-0.41	0.03	-1.19	-0.34	0.07	-0.3	-1.16
A_06_P5555	YMR124W || || 517028	1	0.13	-0.4	-0.41	-0.37	0.13	-0.09	-0.13	-0.12	-0.47	-0.31	0.05	-0.38	-0.43	-0.36	-0.08	-0.28	-0.31	0	-0.16	-0.52	0.01	-0.76	-0.08
A_06_P5554	YMR123W || PKR1 || 513725	1	-0.32	-0.75	-0.54	-0.63	-0.58	-0.33	-0.59	-0.49	-0.33	-0.38	-0.61	-0.32	-0.62	-0.09	0.2	-0.28	-0.02	0.18	-0.41	0.1	0.21	-0.04	-0.33
A_06_P5553	YMR122W-A || || 511469	1	0.14	-0.86	0.62	-1.33	0.02	-0.36	-0.17	0.4	0.07	-0.13	0.42	-0.03	0.63	0.84	0.88	-0.32	0.86	0.01	0.11	0.86	0.53	0.76	0.34
A_06_P5552	YMR122C || || 510711	1	-0.16	-0.43	-0.74	-0.42	-0.7	-0.36	-0.62	-0.79	-0.57	-0.34	-0.88	-0.44	-0.78	-0.4	0.18	-0.35	-0.56	0	-0.56	-0.12	-0.41	-0.56	-0.8
A_06_P5551	YMR121C || RPL15B || 509735	1	0.03	-0.86	-0.5	-1.23	-0.21	-1.1	-0.56	-0.02	-0.77	-0.55	-0.27	-0.81	0.2	-0.22	0.98	-0.37	-0.07	-0.13	-0.4	-0.1	0.15	-0.27	-0.42
A_06_P5550	YMR120C || ADE17 || 507642	1	-1.65	-0.67	-2.07	-0.74	-0.22	-2.62	-2.11	-1.68	-1.77	-1.65	-1.43	-1.85	0.72	-0.51	2.36	1.49	-0.64	-0.23	-0.37	0.26	-0.27	0.28	-0.33
A_06_P5549	YMR119W-A || || 507234	1	-0.07	-0.89	-0.18	-0.72	-0.23	-0.61	-0.5	-0.1	-0.78	-0.55	-0.11	-0.82	0.33	-0.33	0.26	-0.46	-0.2	0	-0.17	-0.27	-0.1	-0.3	0.07
A_06_P5548	YMR119W || ASI1 || 506942	1	0.1	-0.85	-0.08	-0.36	-0.17	-0.76	-0.27	-0.1	-0.69	-0.43	0	-0.8	0.26	-0.47	0.48	-0.59	-0.39	-0.11	-0.28	-0.4	-0.24	-0.41	-0.07
A_06_P5547	YMR118C || SHH3 || 502182	1	0.01	2.21	1.57	0.19	2.06	1.75	0.51	2.55	2.13	0.49	2.89	2.03	1.15	1.28		1.89	1.52	-0.14	2.15	1.65	0.14	1.5	2.65
A_06_P5546	YMR117C || SPC24 || 501250	1	0.01	1.27	0.23	0.16	0.62	0.65	0.35	0.71	0.62	0.37	0.38	0.67	-0.34	0.37	-0.98	1.04	0.33	-0.11	0.49	0.7	0.04	0.31	0.26
A_06_P5545	YMR116C || ASC1 || 499456	1	0.1	0.81	0.08	0.47	0.1	0.05	0.48	0.1	-0.04	0.51	0.12	0.13	0.27	-0.12	-0.55	-0.03	-0.4	-0.11	0.11	-0.04	-0.16	-0.29	0.01
A_06_P5544	YMR115W || MGR3 || 498948	1	-0.07	0.1	0.37	0.45	0.32	0.35	-0.23	0.28	0.15	-0.28	0.37	-0.05	0.44	0.35	0.31	0.54	0.54	0.08	0.53	0.18	-0.01	0.35	0.48
A_06_P5543	YMR114C || || 496416	1	0.24	1.92	0.53	1.13	1.43	1.02	0.74	1.5	0.96	0.45	1.28	1.03	0.12	0.02	-0.75	1.12	0.04	-0.25	1.07	-0.04	-0.23	-0.16	1
A_06_P5542	YMR113W || FOL3 || 496222	1	0.12	0.85	0.11	0.54	0.49	0.87	0.35	0.52	0.76	0.32	0.51	0.72	-0.68	-0.09	-0.77	0.54	0.06	0.07	0.42	0.09	0.01	-0.01	0.46
A_06_P5541	YMR112C || MED11 || 494328	1	0.03	-0.01	-0.36	0.35	-0.15	-0.22	0.17	-0.19	-0.36	0.11	-0.29	-0.09	-0.23	-0.27	0.07	-0.1	-0.25	-0.21	-0.4	-0.19	-0.01	-0.27	-0.33
A_06_P5540	YMR111C || || 492603	1	0.21	1.39	0.38	0.58	1.27	0.42	0.34	1.22	0.46	0.2	1.12	0.4	0.89	0.31	-0.02	0.94	0.2	-0.16	1.14	0.16	-0.17	0.09	0.97
A_06_P5539	YMR110C || HFD1 || 490610	1	-0.15	1.17	0.91	-0.1	1.11	0.6	0.04	1.24	0.64	-0.01	1.47	0.17	1.22	0.42	0.16	1.34	0.57	-0.11	1.39	0.26	-0.24	0.44	1.63
A_06_P5538	YMR109W || MYO5 || 490045	1	-0.01	-0.7	-0.2	0.36	-0.75	-0.37	0.32	-0.89	-0.47	-0.06	-0.76	-0.55	-0.58	-0.39	0.05	-0.97	-0.64	-0.23	-0.91	-0.47	-0.33	-0.39	-0.7
A_06_P5537	YMR108W || ILV2 || 486068	1	-0.19	-1.27	-0.36	-0.35	-0.8	-0.59	-0.43	-0.77	-0.76	-0.47	-0.91	-0.53	-0.32	-0.01	0.67	-0.75	0.21	-0.03	-0.68	0.17	0.19	0.1	-0.64
A_06_P5536	YMR107W || SPG4 || 483103	1	-0.57	2.66	0.48			0.9	-0.59	3.61	2.16		3.62		1.87	1.08	-0.55	2.21	0.71		3.55			1.53	3.55
A_06_P5535	YMR106C || YKU80 || 478409	1	0.2	0.6	-0.24	0.94	0.19	0.28	0.42	0.17	0.17	0.37	-0.04	0.23	-0.79	-0.43	-0.66	0	-0.42	-0.13	-0.13	-0.57	-0.3	-0.54	-0.25
A_06_P5534	YMR105C || PGM2 || 475957	1	0.41	2.29	2.12	0.47	2.94	1.92	0.59	3.46	2.51	-0.29	3.42	2.17	3.02	1.49	-0.42	2.1	1.2	-0.5	2.59	1.61	-0.85	1.92	3
A_06_P5533	YMR104C || YPK2 || 473489	1	0.13	0.52	0.67	-0.15	1.08	0.45	0.14	1.44	0.1	-0.14	1.3	-0.08	0.39	-0.05	0.22	0.55	0.06	-0.19	1	-0.4	0.18	-0.18	1.13
A_06_P5532	YMR103C || || 473139	1	-0.04	1.41	0.48	0.31	0.96	0.7	0.69	1.39	0.61	0.65	1.23	0.61	0.89	0.2	-0.38	0.77	0.18	0.11	1.08	-0.16	0.36	-0.14	1.16
A_06_P5531	YMR102C || || 470078	1	-0.33	-0.27	-0.41	-0.47	-0.13	-0.69	0.24	0.07	-0.14	0.35	0	-0.21	0.31	-0.52	-0.03	-0.15	-0.47	0.15	0.06	-0.46	0.64	-0.05	0.22
A_06_P5530	YMR101C || SRT1 || 468594	1	-0.16	0.38	0.47	0.15	0.04	0.71	0.09	0.28	0.96	0.38	0.29	1	-0.24	0.59	-0.71	0.16	0.71	0.11	0.34	0.55	-0.15	0.69	0.35
A_06_P5529	YMR100W || MUB1 || 467898	1	0.16	0.59	0.41	0.56	0.23	0.83	0.86	0.3	0.86	0.57	0.12	0.78	-0.68	0.39	-0.11	0.02	-0.1	0.06	0.09	0.3	-0.05	0.21	-0.07
A_06_P5528	YMR099C || || 464174	1	-0.23	0.51	-0.26	-0.23	0.01	0.31	-0.07	0.1	0.37	0.22	0.2	0.2	-0.72	-0.24	-0.17	0.65	-0.25	0.14	0.34	-0.27	0.13	-0.03	0.28
A_06_P5527	YMR098C || ATP25 || 460831	1	0.12	-0.13	-0.33	-0.08	0.05	-0.13	-0.09	-0.02	0.04	-0.06	0.1	-0.12	-0.36	-0.31	0.01	0.02	-0.09	0.14	-0.05	-0.4	-0.21	-0.28	-0.04
A_06_P5526	YMR097C || MTG1 || 459577	1	0.09	-0.46	0.12	-0.71	0.27	-0.76	-0.65	0.31	-0.69	-0.57	0.39	-0.72	0.89	-0.19	0.49	0.07	-0.05	-0.12	0.23	-0.16	-0.1	-0.17	0.31
A_06_P5525	YMR096W || SNZ1 || 459222	1	-0.04	-0.62	-0.26	-0.19	-0.61	-0.43	-0.09	-0.63	-0.38	-0.02	-0.68	-0.37	-0.41	-0.31	0.16	-0.64	-0.3	-0.07	-0.69	-0.19	-0.07	-0.08	-0.66
A_06_P5524	YMR095C || SNO1 || 457500	1	0.06	-0.63	-0.83	0.22	-0.85	-0.61	-0.55	-0.71	-0.58	-0.23	-0.48	-0.69	-0.62	-0.28	-0.24	-0.41	-0.6	-0.06	-0.23	-0.33	-0.07	-0.12	-0.72
A_06_P5523	YMR094W || CTF13 || 457174	1						-0.59			0.29					0.2								0.1
A_06_P5522	YMR093W || UTP15 || 455407	1	-0.31	-1.27	0.37	-0.81	-1.64	0.4	-0.49	-1.42	0.08	-0.08	-1.5	-0.02	-0.77	0.8	0.41	-0.91	1.07	0.27	-1.18	0.99	0.38	1.04	-1
A_06_P5521	YMR092C || AIP1 || 451723	1	-0.16	0.07	0.35	-0.47	0.53	0.44	-0.48	0.35	0.35	-0.12	0.35	0.1	0.53	0.28	0.24	0.55	0.53	0.09	0.48	0.22	0	0.32	0.55
A_06_P5520	YMR091C || NPL6 || 450266	1	0.12	-0.42	-0.13	0.52	-0.51	-0.1	0.39	-0.68	-0.08	0.15	-0.64	-0.28	-0.66	-0.11	0.08	-0.76	-0.69	-0.14	-0.65	-0.17	-0.21	-0.28	-0.79
A_06_P5519	YMR090W || || 449672	1	0.3	2.53	2.9	-0.04	2.98	2.53	0.13	2.96	2.64	-0.01	3.21	2.35	3.24	2.65	-0.07	2.53	2.78	-0.06	2.94	2.5	-0.18	2.51	2.95
A_06_P5518	YMR089C || YTA12 || 445663	1	0.14	-0.61	-0.25	0.63	-0.62	0.05	0.31	-0.86	0.08	0.08	-0.88	0.08	-1.32	-0.22	-0.13	-0.88	-0.27	-0.18	-1.01	-0.28	-0.16	-0.4	-1.15
A_06_P5517	YMR088C || VBA1 || 443560	1	0.04	-0.75	-0.02	-0.67	-0.25	-0.58	-0.61	-0.43	-0.74	-0.45	-0.29	-0.84	0.26	-0.32	0.4	-0.48	-0.08	-0.12	-0.26	-0.43	-0.14	-0.42	-0.3
A_06_P5516	YMR087W || || 443213	1	0.13	-0.09	-0.16	-0.47	0.52	-0.27	-0.29	0.4	-0.46	-0.2	0.48	-0.48	0.73	-0.3	-0.15	0.01	-0.39	0	0.27	-0.6	-0.09	-0.6	0.31
A_06_P5515	YMR086W || SEG1 || 441937	1	0.17	-0.19	-0.13	0.05	-0.34	0.36	0.36	-0.52	0.33	0.25	-0.58	0.37	-1.65	-0.32	-0.56	-0.85	-0.57	-0.16	-0.76	-0.51	-0.13	-0.53	-0.8
A_06_P5514	YMR086C-A || || 442256	1	-0.07	-0.77	-0.48	-0.97	-0.32	-0.75	-0.41	-0.29	-0.69	-0.21	-0.16	-0.45	-0.35	-0.54	0.06	-0.27	-0.37	0.17	-0.04	-0.77	-0.04	-0.56	-0.18
A_06_P5513	YMR085W || || 438673	1	0.08	0.25	-0.91	-0.4	0.92	-1.49	-0.46	0.79	-1.68	-0.54	0.77	-1.79	1.26	-1.64	0.17	0.4	-1.44	-0.32	0.74	-2	-0.39	-1.92	0.57
A_06_P5512	YMR084W || || 437237	1	0.01	1.59	-0.12	1.41	1.25	0.07	0.74	1.19	0.05	0.29	0.82	0.11	-0.4	-1.09	-0.73	0.62	-1.62	-0.52	0.82		-0.34	-1.4	0.41
A_06_P5511	YMR083W || ADH3 || 435702	1	-0.25	-0.97	-0.05	-1.52	-0.56	-0.12	-0.72	-0.55	-0.1	-0.59	-0.77	-0.14	-0.13	0.49	0.86	-0.42	0.62	0.1	-0.36	0.51	-0.05	0.65	-0.58
A_06_P5510	YMR082C || || 431879	1			0.09			-0.79		-0.02				-0.88			1.34	0	0.08		0.26
A_06_P5509	YMR081C || ISF1 || 430199	1	-0.25	1.06	0.27	0.2	0.57	0.29	0.67	1.75	1.07	0.84	1.58	0.9	0.77	0.11	0.19	0.93	0.06	0.09	1.55	0.49	0.3	0.67	1.54
A_06_P5508	YMR080C || NAM7 || 426952	1	-0.13	-0.53	-0.21	0.36	-1.19	0.23	0.18	-1.01	0.06	0.57	-1.07	0.05	-1.07	-0.17	-0.46	-1.05	-0.35	0.08	-0.95	-0.21	0.07	-0.03	-0.88
A_06_P5507	YMR079W || SEC14 || 425902	1	-0.24	0.39	-0.11	-0.3	-0.16	-0.06	-0.06	-0.08	-0.25	0.17	-0.19	-0.15	-0.09	-0.16	0.2	0.15	-0.16	0.03	-0.02	-0.11	0.16	-0.03	0
A_06_P5506	YMR078C || CTF18 || 422710	1	0.04	0.61	-0.31	0.86	0.03	0.44	0.53	-0.06	0.41	0.6	-0.01	0.63	-0.84	-0.24	-1.15	-0.03	-0.4	-0.18	-0.26	-0.21	-0.05	-0.15	-0.15
A_06_P5505	YMR077C || VPS20 || 421694	1	-0.13	-0.23	-0.14	0.25	0.08	0.08	-0.22	0.07	0.02	-0.11	0.33	0.25	0.01	0	-0.45	0.28	0.07	0.12	0.5	0.34	0.1	0.12	0.36
A_06_P5504	YMR076C || PDS5 || 416409	1	-0.13	-0.5	-0.27	-0.91	-0.21	0.07	-0.26	-0.17	-0.26	-0.27	-0.22	0.06	0.08	0.14	0.01	-0.25	0.05	0.06	-0.3	0.35	0	0.21	-0.23
A_06_P5503	YMR075W || RCO1 || 415868	1	0.08	-0.64	-0.01	-0.44	-0.13	-0.33	-0.25	-0.25	-0.74	-0.39	0.04	-0.78	0.35	-0.29	0.1	-0.32	-0.31	-0.06	-0.12	-0.15	-0.03	-0.26	0.03
A_06_P5502	YMR075C-A || || 415743	1	-0.24	0.13	-0.7	-0.22	-0.63	-0.08	0.04	-0.32	-0.09	0.28	-0.06	0.26	-1.03	-0.25	-0.73	-0.04	-0.7	0.14	-0.33	-0.1	0.17	-0.44	-0.4
A_06_P5501	YMR074C || || 413076	1	0.12	-0.82	-0.94	0.24	-1.26	-0.47	0.62	-0.94	-0.17	0.6	-0.87	-0.18	-1.74	-0.72	-0.07	-1.14	-1.14	0.07	-1.06	-0.58	0.01	-0.68	-1.02
A_06_P5500	YMR073C || IRC21 || 412399	1	-0.06	-0.08	0.19	0.07	0.02	0.02	0.06	0.11	-0.09	-0.05	0.29	-0.3	0.55	0.31	0.56	0.32	0.34	0.04	0.25	0.35	0.02	0.48	0.43
A_06_P5499	YMR072W || ABF2 || 412030	1	-0.01	-0.51	-0.28	-0.97	0.3	-0.76	-0.68	0.35	-0.71	-0.5	0.39	-0.89	1.1	-0.23	0.92	0.18	-0.08	0.11	0.39	-0.14	0	-0.15	0.44
A_06_P5498	YMR071C || TVP18 || 410805	1	-0.12	-0.01	0.37	0.62	0.14	0.22	-0.34	0.14	0.1	-0.2	0.27	0.33	0.12	-0.03	-0.51	0.16	0.49	0.03	0.2	-0.15	-0.06	-0.03	0.25
A_06_P5497	YMR070W || MOT3 || 410519	1	-0.09	0.33	-0.16	0.13	0.58	-0.11	-0.06	0.21	-0.23	0.06	0.32	-0.1	0.7	-0.15	-0.52	0.43	-0.19	0.11	0.73	-0.07	0.22	-0.14	0.44
A_06_P5496	YMR069W || NAT4 || 408507	1	0.13	0.03	0.16	-0.31	0	0.09	0.21	0.22	0.41	0.49	-0.14	0.5	0.14	0.38	-0.1	-0.46	0.01	0.17	-0.2	0.43	0.34	0.59	-0.29
A_06_P5495	YMR068W || AVO2 || 407505	1	0.25	1.58	0.61	0.9	1.42	0.69	0.89	1.55	0.77	0.35	1.43	0.68	0.66	0.19	-0.52	0.96	-0.01	-0.09	1.18	-0.04	-0.16	-0.16	1.05
A_06_P5494	YMR067C || UBX4 || 404340	1	-0.09	0.57	0.43	0.57	-0.12	1.02	0.55	0.02	1.07	0.57	-0.04	0.97	-0.89	0.52	-0.68	-0.06	0.19	0.16	0.05	0.6	0.1	0.53	0.05
A_06_P5493	YMR066W || SOV1 || 404047	1	0.11	0.14	-0.09	1.14	0.23	0.52	0.52	0.06	0.34	0.44	0.11	0.52	-0.43	-0.18	-0.93	0	-0.12	-0.06	0.19	-0.11	-0.09	-0.13	0.12
A_06_P5492	YMR065W || KAR5 || 400987	1	0.27	-0.47	0.14	-0.21	0.08	0.23	-0.19	0.14	-0.01	-0.1	0.39	0.26	0.2	0.1	-0.54	-0.07	0.17	-0.08	0.13	0.25	-0.06	0.35	0
A_06_P5491	YMR064W || AEP1 || 399217	1	-0.09	0.22	0.12	-0.9	0.65	-0.18	-0.41	0.44	-0.33	-0.26	0.51	-0.32	0.98	0.07	0.23	0.71	0.24	-0.03	0.78	0.02	0.02	0.15	0.68
A_06_P5490	YMR063W || RIM9 || 397737	1	0.12	-0.32	-0.06	-0.27	-0.07	-0.48	-0.08	-0.14	-0.47	-0.11	-0.72	-0.45	-0.35	0.11	0.07	-0.24	0.32	0.05	-0.2	-0.08	-0.01	-0.13	-0.45
A_06_P5489	YMR062C || ARG7 || 395234	1	-0.6	-0.46	-0.53	-0.49	-0.2	-0.53	-0.85	-0.38	-0.55	-0.55	-0.27	-1.01	0.35	-0.24	0.65	0.69	0.22	0.18	0.15	-0.23	0.3	0.07	0.35
A_06_P5488	YMR061W || RNA14 || 394709	1	0.02	-0.36	-0.38	-1.34	0.39	-0.71	-0.62	0.29	-0.77	-0.53	0.17	-0.65	0.55	-0.33	0.57	0.16	-0.11	0.09	0.12	-0.35	0.05	-0.34	0.03
A_06_P5487	YMR060C || SAM37 || 391709	1	-0.03	0.52	-0.16	-0.12	0.46	-0.28	-0.12	0.44	-0.21	-0.01	0.42	-0.29	0.66	-0.32	-0.2	0.52	-0.26	0.07	0.43	-0.29	0.03	-0.26	0.4
A_06_P5486	YMR059W || SEN15 || 391287	1	-0.24	-0.28	-0.44	1.14	-0.42	0.09	0.06	-0.56	0.25	0.2	-0.5	0.27	-0.56	0.05	-0.44	-0.02	0.16	0.2	-0.23	-0.05	0.14	0.04	-0.19
A_06_P5485	YMR058W || FET3 || 390462	1	1.57	-1.38	0.69	-0.42	-1.64	0.67	-0.39	-1.4	0.45	0.28	-1.2	0.73	-1.34	-0.65	-1.82	-2.63	-0.7	0.25	-1.19	-0.43	-1.3	-0.25	-2.67
A_06_P5484	YMR057C || || 388367	1	0.21	0.28	0.55	0.14	0.23	0.49	-0.24	0.02	0.38	0.13	0.2	0.38	-0.15	0.28	-0.49	-0.25	0.09	0.15	-0.28	-0.15	-0.3	-0.17	0
A_06_P5483	YMR056C || AAC1 || 387315	1	-0.25	-1.11	0.57	-0.48	0.11	0.22	-1.13	-0.47	-0.15	-0.97	-0.54	-0.1	0	0.92	0.51	0.23	1.07	-0.19	-0.12	0.8	0	0.38	-0.02
A_06_P5482	YMR055C || BUB2 || 386223	1	0.26	-0.46	0.32	-0.31	0.52	0.38	-0.72	0.05	-0.13	-0.46	0.37	0.06	0.45	0.32	-0.6	0.1	0.18	0.08	0.43	0.4	-0.13	-0.11	0.3
A_06_P5481	YMR054W || STV1 || 385912	1	0.15	-0.93	-0.27	-0.3	-0.66	-0.91	-0.12	-0.79	-0.74	-0.23	-0.74	-1	-0.58	-0.71	0.22	-1.05	-0.51	-0.12	-0.84	-0.68	-0.22	-0.71	-0.86
A_06_P5480	YMR053C || STB2 || 380458	1	0.21	1.15	0.09	1.15	1.56	-0.11	0.49	1.32	0.09	-0.24	1.15	-0.07	0.76	-0.53	-0.38	1.09	-0.27	-0.26	1.18	-0.88	-0.33	-0.91	1.2
A_06_P5479	YMR052W || FAR3 || 379937	1	0.09		0.11			0.34		-0.35	-0.07			0.32	-0.09	-0.47		-0.26	-0.45	0.25	-0.11	-0.15		-0.33
A_06_P5478	YMR052C-A || || 380188	1	0.19	1.33	-0.16	1.1	1.48	-0.15	0.36	1.26	-0.13	0.09	1.04	-0.22	1.02	-0.5	-0.27	1.07	-0.28	-0.19	1.36	-0.73	-0.18	-0.95	1.04
A_06_P5477	YMR049C || ERB1 || 368173	1	-0.04	-0.6	0.02	-0.48	-0.97	0.07	-0.22	-0.74	-0.08	0.09	-0.82	0.07	-0.41	0.46	0.39	-0.78	0.19	0.16	-0.83	0.62	0.24	0.48	-0.84
A_06_P5476	YMR048W || CSM3 || 367819	1	0.15	-0.08	0.16	0.03	0.23	-0.32	0.3	0.19	-0.06	0.03	0.18	-0.2	0.25	0.09	0.56	0.24	-0.32	-0.12	0.05	0.2	-0.19	0.06	0.07
A_06_P5475	YMR047C || NUP116 || 363497	1	0.16	-0.44	-0.2	0.06	-0.06	-0.43	0.18	-0.25	-0.5	-0.24	-0.35	-0.32	-0.42	-0.31	0.1	-0.61	-0.54	-0.27	-0.44	-0.47	-0.17	-0.58	-0.51
A_06_P5474	YMR046W-A || || 221125	1	0.06	0.2	-0.32	0.52	0.05	-0.14	0	-0.06	-0.18	0.15	-0.04	-0.14	0.27	-0.07	0.07	0.08	-0.21	-0.12	-0.08	-0.13	-0.15	-0.13	0.03
A_06_P5473	YMR044W || IOC4 || 356638	1	0.1	0.5	0.06	-0.34	0.4	-0.02	0.13	0.17	-0.08	0.21	0.24	0.08	-0.14	-0.16	-0.7	0.11	-0.2	0.06	0.31	-0.35	0	-0.29	0.11
A_06_P5472	YMR043W || MCM1 || 354672	1	-0.14	0.19	-0.28	-0.4	0.13	-0.52	-0.15	0.15	-0.49	-0.08	0.04	-0.55	0.35	-0.17	-0.02	0	-0.12	0.06	0.22	-0.31	0.16	-0.26	0.14
A_06_P5471	YMR042W || ARG80 || 352919	1	-0.22	-0.39	0.17	-0.72	-0.3	0.12	-0.48	-0.33	-0.02	-0.09	-0.59	0.05	-0.09	0.48	0.25	-0.03	0.61	0.2	-0.14	0.36	0.32	0.56	-0.29
A_06_P5470	YMR041C || ARA2 || 351072	1	-0.02	1.07	0.58	-0.13	0.97	0.2	-0.16	1.2	0.07	-0.07	1.17	-0.14	1.61	0.37	-0.06	1.19	0.77	0.2	1.34	0.48	-0.04	0.48	1.49
A_06_P5469	YMR040W || YET2 || 350663	1	0.35	0.75	-0.62	-0.31	1.51	-1.49	-0.16	1.19	-1.23	-0.43	1.25	-1.33	1.79	-1.14	0.49	1.02	-0.97	-0.26	1.04	-1.24	-0.03	-1.18	1.19
A_06_P5468	YMR039C || SUB1 || 348685	1	0.1	1.25	0.55	-0.12	1.28	0.34	0.21	1.01	0.28	0.3	1	0.53	0.94	0.5	-0.09	1.05	0.3	0.01	1.13	0.43	0.1	0.2	0.98
A_06_P5467	YMR038C || CCS1 || 347731	1	0.14	-0.24	0.16	-0.12	0.07	-0.05	-0.05	-0.03	-0.05	0.07	-0.03	-0.03	0.16	0.31	0.42	-0.17	0.18	0.01	-0.21	0.27	0.01	0.24	-0.21
A_06_P5466	YMR037C || MSN2 || 344464	1	-0.07	1.17	0.27	-0.06	1.46	-0.02	0.23	1.14	-0.11	0.25	1.13	-0.11	1.95	0.52	0.11	1.33	0.42	0.2	1.47	0.42	0.23	0.31	1.52
A_06_P5465	YMR036C || MIH1 || 342031	1	0.02	0.44	-0.14	-0.34	0.62	0.17	-0.08	0.48	-0.04	0.13	0.46	0.2	0.05	-0.08	-0.12	0.45	-0.15	0.07	0.43	-0.12	0.05	-0.15	0.36
A_06_P5464	YMR035W || IMP2 || 341385	1	-0.33	-0.93	0.03	-0.72	-0.48	-0.57	-0.71	-0.32	-0.63	-0.6	-0.21	-1.02	0.65	-0.01	1.38	0.03	0.48	0.14	-0.02	-0.21	0.19	0.15	0.28
A_06_P5463	YMR034C || || 339589	1	-0.21	-0.77	0	-0.73	0.58	-0.8	-1.03	0.43	-0.83	-0.86	0.56	-0.77	1.11	-0.31	0.53	0.71	0.27	-0.12	0.68	-0.46	0.12	-0.28	0.68
A_06_P5462	YMR033W || ARP9 || 339067	1	0.13	-0.07	-0.25	-0.19	0.07	-0.39	0.04	-0.02	-0.29	0.07	-0.13	-0.36	0.04	-0.19	0.1	-0.24	-0.26	0.01	-0.19	-0.27	-0.08	-0.26	-0.32
A_06_P5461	YMR032W || HOF1 || 337160	1	-0.07	1.28	-0.51	0.61	0.69	0.13	0.64	0.95	0.36	0.72	0.72	0.55	0.34	-0.11	-1.17	0.82	-0.52	0.09	0.69	-0.2	0.12	-0.11	0.62
A_06_P5460	YMR031W-A || || 334790	1	0	-0.27	0.24	-0.32		-0.3	-0.36	0.42	0.22		0	-0.73			0.22	0.11	0.68		0.13
A_06_P5459	YMR031C || EIS1 || 332397	1	-0.01	1.47	0.48	0.35	1.29	0.77	0.69	1.4	1.05	0.21	1.15	0.75	0.16	0.36	-0.33	1.16	0.03	-0.19	1.23	0.1	-0.01	0.21	1.1
A_06_P5458	YMR030W || RSF1 || 331692	1	0.02	-0.32	-0.67	-0.58	0.35	-1.14	-0.25	0.35	-1	-0.29	0.42	-0.88	0.55	-0.88	-0.02	0.17	-0.71	-0.08	0.43	-0.97	0.07	-0.92	0.48
A_06_P5457	YMR029C || FAR8 || 328823	1	0.19	0.9	-0.09	0.73	0.26	0.34	0.66	0.25	0.38	0.58	0.16	0.28	-0.56	-0.29	-0.46	0.15	-0.73	-0.23	0.08	-0.23	-0.15	-0.43	-0.07
A_06_P5456	YMR028W || TAP42 || 328288	1	0.07	0.12	0.13	0.28	0.57	0.37	-0.1	0.34	-0.1	-0.26	0.55	-0.09	0.12	-0.06	-0.49	0.14	-0.06	-0.04	0.57	0	-0.07	-0.21	0.45
A_06_P5455	YMR027W || || 327145	1	0.19	0.39	0.71	-0.48	1.03	0.7	-0.34	0.82	0.61	-0.46	0.72	0.34	0.13	0.61	0.31	0.7	0.82	-0.14	0.68	0.39	-0.26	0.35	0.53
A_06_P5454	YMR026C || PEX12 || 324236	1	0.11	-0.58	-0.04	-1.11	0.38	-0.58	-0.74	0.33	-0.54	-0.66	0.19	-0.66	0.5	-0.19	0.68	0.12	0.18	-0.04	0.13	-0.32	0.01	-0.18	-0.07
A_06_P5453	YMR025W || CSI1 || 324011	1	-0.19	-0.03	0.23	-0.84	0.76	-0.21	-0.64	0.56	-0.37	-0.4	0.83	-0.23	1.2	0.2	0.26	0.83	0.44	0.11	0.89	0.17	-0.22	0.07	0.91
A_06_P5452	YMR024W || MRPL3 || 322838	1	-0.11	0.26	0	-0.23	-0.01	0.23	0.03	-0.06	0.17	0.38	-0.03	0	0.02	-0.16	-0.31	0.26	0	0.19	0.01	-0.16	0.16	0.07	0.22
A_06_P5451	YMR023C || MSS1 || 319603	1	0.15	0.99	0.45	0.06	1.16	0.53	-0.04	1.09	0.66	0.11	1.05	0.64	0.47	0.19	-0.45	1.15	0.5	-0.04	1.02	0.15	-0.02	0.22	0.87
A_06_P5450	YMR022W || UBC7 || 319105	1	-0.01	0.67	-0.22	1.26	0.14	-0.07	0.46	0.16	0.08	0.43	0.28	0.11	0.24	-0.29	-0.02	0.44	-0.38	-0.1	0.22	-0.25	-0.1	-0.15	0.42
A_06_P5449	YMR021C || MAC1 || 317384	1	0.1	0.47	0.2	0.45	0.73	-0.03	0.25	0.53	0.03	-0.07	0.4	-0.1	0.64	0.2	0.35	0.53	0.14	-0.11	0.57	0.1	-0.21	0.29	0.44
A_06_P5448	YMR020W || FMS1 || 316731	1	0.04	-0.93	0.31	-1	0.12	-0.62	-0.71	0.19	-0.44	-0.71	0.32	-0.58	0.93	-0.04	0.63	0.03	0.3	-0.04	0.29	-0.09	0.06	0.06	0.41
A_06_P5447	YMR019W || STB4 || 314905	1	0	-0.55	-0.16	0.32	-0.02	-0.49	-0.18	-0.29	-0.64	-0.41	-0.18	-0.96	0.5	-0.04	0.69	0	0.13	-0.14	0.02	0.03	0.04	-0.02	0
A_06_P5446	YMR018W || || 311531	1	0.25	0.46	-0.84	1.23	-0.46	-0.3	0.93	-0.34	-0.08	0.74	-0.33	0.12	-1.16	-0.87	-1.13	-0.48	-1.24	-0.26	-0.55	-0.68	-0.29	-0.86	-1.01
A_06_P5445	YMR017W || SPO20 || 308583	1	0.2	0.34	0.42	-0.18	0.42	-0.35	-0.04	0.65	-0.04	-0.08	0.37	-0.16	0.62	-0.21	0.46	0.37	0.01	0.06	0.8	-0.09	-0.24	-0.25	0.2
A_06_P5444	YMR016C || SOK2 || 303295	1	0.02	-1.45	-0.38	-0.36	-2.23	0.05	0.31	-1.9	0.29	0.5	-1.88	0.37	-1.7	-0.41	-0.51	-2.17	-0.66	0.17	-1.84	-0.27	0.25	-0.14	-2.03
A_06_P5443	YMR015C || ERG5 || 300930	1	-0.41	0.07	0.84	-1.12	0.53	0.7	-0.21	0.69	0.67	-0.04	0.9	0.87	1.51	1.24	-0.15	1.38	1.4	0.49	1.7	1.32	0.73	1.49	1.34
A_06_P5442	YMR014W || BUD22 || 300330	1	-0.07	-1.7	-0.14	0.17	-1.47	0.27	-0.41	-1.74	0.11	-0.29	-1.69	0.3	-1.78	0.5	-0.35	-1.23	0.74	-0.1	-1.38	0.56	0.24	0.42	-1.8
A_06_P5441	YMR013W-A || || 298332	1	-0.22	-0.78	-1.34	0.52	-1.03	-1.73	0.55	-0.84	-1.13	0.04	-0.69	-1.2	-0.16	-0.86	0.22	-0.63	-1.25	0.17	-0.46	-0.2	0.27	-0.79	-0.19
A_06_P5440	YMR013C || SEC59 || 295327	1	0.06	-0.87	-0.14	0.29	-0.27	-0.48	-0.15	-0.39	-0.43	-0.66	-0.34	-0.27	-0.16	-0.4	0.07	-0.13	-0.42	-0.25	-0.31	-0.18	-0.21	-0.24	-0.18
A_06_P5439	YMR012W || CLU1 || 294881	1	0	-1.09	-0.6	-0.08	-1.28	-0.53	0.09	-1.39	-0.65	0.05	-1.4	-0.62	-1.1	-0.4	0.33	-1.33	-0.5	-0.07	-1.42	-0.27	-0.01	-0.33	-1.46
A_06_P5438	YMR011W || HXT2 || 289645	1	0.18	0.32	0.11	0.72	0.18	0.39	-0.1	-0.47	0.88	-0.07	-0.46	0.84	-0.47	-1.1	0.11	0.23	-0.32	-0.12	0.41	-0.46	-0.25	0.09	-0.28
A_06_P5437	YMR010W || || 286142	1	-0.15	-0.95	0.11	-0.73	-0.77	0.2	-0.29	-0.67	-0.07	-0.12	-0.46	0.02	-0.48	0.17	-0.12	-0.87	0.25	0.04	-0.55	0.28	0.04	0.2	-0.49
A_06_P5436	YMR009W || ADI1 || 284561	1	-0.08	0.42	-0.24	0.89	0.07	-0.12	0.2	0.12	0.31	-0.05	0.05	0.01	-0.13	-0.33	-0.04	0.44	-0.19	0.01	0.21	-0.05	0.07	-0.02	0.15
A_06_P5435	YMR008C || PLB1 || 280590	1	0.01	-0.31	-0.24	-0.04	-0.47	0.02	0.09	-0.24	0.29	0.02	-0.2	0.39	-0.96	-0.49	-0.4	-0.01	-0.52	-0.11	-0.29	-0.44	0.09	-0.2	-0.08
A_06_P5434	YMR007W || || 280117	1	-0.34	2.16	0.7	0.72	0.27	0.96	1.3	1	1.07	1.1	0.73	1.18	0.28	0.45	-0.77	0.73	0.23	0.13	0.42	0.72	0.28	0.94	0.97
A_06_P5433	YMR006C || PLB2 || 277712	1	0.38	-0.17	-0.98	1.11	-0.42	0.5	-0.07	-0.81	-0.04	0.2	-0.82	0.32	-0.96	-0.62	-1.24	-0.76	-1.21	0.2	-0.66	-0.49	-0.49	-0.77	-1.12
A_06_P5432	YMR005W || TAF4 || 276957	1	0.08	-0.44	0.43	-1.36	0.4	-0.46	-0.81	0.42	-0.42	-0.66	0.46	-0.25	1.18	0.21	0.87	0.26	0.53	-0.11	0.4	0.19	0.01	0.25	0.39
A_06_P5431	YMR004W || MVP1 || 275371	1	0.05	1.29	0.08	0.86	0.26	0.66	0.67	0.15	0.53	0.71	0.3	0.69	-0.46	-0.2	-0.66	0.57	-0.57	-0.06	0.2	-0.14	0.05	-0.19	0.25
A_06_P5430	YMR003W || AIM34 || 273615	1	-0.19	-0.3	-0.78	-0.35	-0.44	-0.18	-0.2	-0.54	0.04	0.18	-0.45	0.22	-0.62	-0.18	-0.18	0.01	-0.35	0.2	-0.42	0.17	0.17	0.24	-0.42
A_06_P5429	YMR002W || MIC17 || 272533	1	-0.02	0.23	0.42	-0.24	0.7	-0.12	-0.48	0.58	0	-0.53	0.54	-0.3	0.87	0.52	0.8	0.85	0.86	0.08	0.69	0.55	0.08	0.42	0.61
A_06_P5428	YMR001C || CDC5 || 269183	1	0.04	-0.06	-0.37	0.33	-1.08	0.61	0.55	-1.03	0.47	0.67	-1.01	0.69	-2.05	-0.22	-0.99	-0.8	-0.81	0.1	-1.3	-0.19	-0.03	-0.13	-1.28
A_06_P5427	YML133C || || 445	1	0.16	0.65	0.03	0.24	1.3	1.31	-0.09	-0.13	0.22	-0.38	-0.49	0.14	-1.29	0.01	-0.42	0.42	-0.12	-0.57	-0.2	-0.31	-0.65	-0.77	-0.7
A_06_P5426	YML132W || COS3 || 8324	1	0.15	0.02	0.67	0.53	1.61	1.01	-0.84	0.58	-0.05	-1.12	0.51	-0.14	0.49	0.28	-0.16	0.66	0.93	-0.32	0.66	0	-0.58	-0.05	0.52
A_06_P5425	YML131W || || 11020	1	0.06	4.62	5.38	-0.15	5.49	4.71	0.86	5.3	4.65	0.88	5.28	4.74	5.76	5.32	0.02	5.03	5.82	0.47	5.55	5.42	0.83	5.41	5.46
A_06_P5424	YML130C || ERO1 || 11566	1	0.38	-0.47	-0.57	0.4	-0.58	-0.72	0.27	-0.8	-0.75	0.08	-0.81	-1	-1.14	-1.08	-0.33	-0.92	-1.16	-0.28	-0.92	-1.13	-0.36	-1.02	-0.68
A_06_P5423	YML129C || COX14 || 14622	1	-0.03	-0.17	0.15	-0.25	0.45	-0.17	0.23	0.35	0.02	0.03	0.44	-0.15	0.54	-0.03	0.48	0.35	-0.04	-0.07	0.36	0.05	0.12	0.02	0.5
A_06_P5422	YML128C || MSC1 || 15284	1	0.58	4.22	3.67	0.9	4.09	3.92	0.7	4.43	3.74	-0.07	4.38	3.52	3.36	3.51	-0.72	4.06	3.32	-0.42	4.37	3.24	-0.51	3.26	4.24
A_06_P5421	YML127W || RSC9 || 18730	1	0.01	0.85	0.23	-0.22	1.37	-0.25	0.03	1.37	-0.02	0.16	1.31	-0.17	1.78	0.19	0.2	0.88	0.18	0	1.4	0.21	0.09	0.14	1.45
A_06_P5420	YML126C || ERG13 || 19069	1	-0.08	-0.37	-0.13	0.13	-0.09	-0.48	-0.32	-0.21	-0.61	-0.62	-0.12	-0.9	0.59	0	0.57	-0.1	0.07	-0.07	-0.03	0.03	-0.03	0	0.08
A_06_P5419	YML125C || PGA3 || 20857	1	-0.25	-0.62	0.56	-0.8	-1.12	0.52	-0.08	-0.69	0.94	0.33	-0.62	0.83	-0.92	0.72	0.35	-0.62	0.52	0.39	-0.63	0.89	0.33	1.09	-0.61
A_06_P5418	YML124C || TUB3 || 22237	1	0.11	-1.07	-0.25	-1.4	-0.26	-0.82	-0.7	-0.16	-0.71	-0.61	-0.16	-0.91	0.16	-0.17	1.02	-0.49	0.12	-0.01	-0.43	-0.36	-0.14	-0.25	-0.39
A_06_P5417	YML123C || PHO84 || 24137	1	0.3	-0.08	-0.52	0.49	-0.13	0.33	0.61	0.24	-0.3	2.04	0.31	0.29	-0.93	-0.19	-0.5	-0.35	-0.48	0.55	-0.43	0.28	1.02	0	-0.34
A_06_P5416	YML122C || || 26099	1		1.66	0.23					1.05	0.57		1.02	0.83	2.16	1.32		1.87	0.47		2.14			1.59
A_06_P5415	YML121W || GTR1 || 27756	1	0.14	-0.13	0.05	-1.05	0.36	-0.65	-0.43	0.8	-0.35	-0.35	0.77	-0.38	1.21	0.01	0.54	0.19	0.15	0.08	0.59	0.18	0	0.22	0.68
A_06_P5414	YML120C || NDI1 || 28341	1	0.05	1.37	-0.07	0.81	1.29	-0.05	0.7	1.32	0.36	0.29	1.07	0.02	1.13	0.08	0.17	1.1	-0.49	-0.1	1.11	-0.26	0.16	-0.1	1.13
A_06_P5413	YML119W || || 31500	1	0.01	1.51	0.06	0.68	0.87	0.42	0.44	1.03	0.45	0.54	0.92	0.49	0.77	0.24	-0.56	1.1	-0.1	0.08	0.84	0.34	0.08	0.35	0.91
A_06_P5412	YML118W || NGL3 || 33660	1	0.11	0.2	-0.53	-0.06	0.57	-0.24	0.01	0.62	-0.32	-0.26	0.49	-0.48	0.02	-0.52	-0.39	0.23	-0.55	-0.04	0.49	-0.98	-0.03	-0.94	0.54
A_06_P5411	YML116W-A || || 37647	1	0.33	-0.08	-0.19	0.52	0.3	-0.41	0.64	0.08	-0.35	0.2	0.22	-0.55	-0.09	-0.74	0	-0.48	-0.78	-0.24	-0.12	-0.68	-0.28	-0.8	-0.1
A_06_P5410	YML117W || NAB6 || 37380	1	0.14	-0.75	-0.28	-0.75	0.2	-0.64	-0.47	0.01	-0.86	-0.56	0.08	-0.97	0.46	-0.45	0.42	-0.42	-0.36	-0.14	-0.06	-0.68	-0.08	-0.65	-0.07
A_06_P5409	YML116W || ATR1 || 39643	1	-0.06	0.31	0.52	-0.17	0.72	0.11	-0.15	0.36	0.07	-0.02	0.63	0.04	1.34	0.44	0.56	0.35	0.38	-0.05	0.66	0.62	0.05	0.57	0.73
A_06_P5408	YML115C || VAN1 || 40201	1	0.09	-0.44	-0.13	1.05	-0.23	0.2	0.13	-0.26	0.29	-0.14	-0.41	0.22	-0.86	0.03	-0.12	-0.27	0.08	-0.21	-0.38	0.05	-0.1	-0.1	-0.37
A_06_P5407	YML114C || TAF8 || 42043	1	0	-0.09	0.09	-0.05	0.29	0.13	-0.4	0.03	-0.04	-0.19	-0.13	0.16	-0.01	0.1	-0.45	0.12	0.21	0.11	0.05	0.03	0.07	-0.01	-0.03
A_06_P5406	YML113W || DAT1 || 44732	1	-0.11	-0.67	-0.1	-0.72	-0.42	0.06	-0.4	-0.42	0.05	-0.24	-0.61	0.02	-0.64	0.4	0.51	-0.28	0.38	0.15	-0.36	0.33	0.25	0.31	-0.43
A_06_P5405	YML112W || CTK3 || 45659	1	-0.08	-0.23	-0.05	0.69	-0.26	-0.44	0.44	-0.2	0.04	-0.2	-0.32	-0.07	-0.08	0.22	0.61	-0.09	-0.15	-0.02	-0.1	0.3	0.07	0.21	-0.06
A_06_P5404	YML111W || BUL2 || 49518	1	0.02	-0.05	0.09	0.3	-0.06	0.59	0.57	-0.24	0.32	0.5	-0.2	0.4	-0.74	0.11	-0.43	-0.26	-0.01	-0.01	-0.2	0.21	-0.08	0.08	-0.1
A_06_P5403	YML110C || COQ5 || 50225	1	-0.05	0.4	-0.37	-0.17	-0.03	0.27	0.24	0.07	0.46	0.4	-0.26	0.28	-1.26	-0.22	-0.5	0.36	-0.07	0.1	-0.07	-0.36	0.09	-0.37	-0.18
A_06_P5402	YML109W || ZDS2 || 54409	1	-0.09	0.33	0.05	-0.22	0.28	0.61	0.12	0.09	0.51	0.31	-0.08	0.77	-0.73	0.29	-0.58	0.17	0.39	0.17	-0.04	0.48	0.05	0.24	-0.04
A_06_P5401	YML108W || || 54884	1	-0.11	-1.16	-0.13	1.01	-0.67	-0.24	-0.34	-0.67	-0.18	-0.62	-0.5	0.06	-0.18	0.25	0.09	-0.31	0.38	0.27	-0.48	0.43	0.34	0.5	-0.32
A_06_P5400	YML107C || PML39 || 55376	1	0.07	-0.14	0.22	-1.17	0.42	-0.47	-0.74	0.66	-0.5	-0.61	0.77	-0.48	1.16	0.2	0.85	0.5	0.49	0.08	0.63	0.24	0.07	0.26	0.73
A_06_P5399	YML106W || URA5 || 57234	1	0.03	-0.71	-0.29	-0.76	-0.63	0.03	-0.2	-0.66	0.04	0.07	-0.95	-0.2	-1.17	0.16	0.63	-0.86	0.01	0	-0.82	0.15	0.04	-0.01	-1.08
A_06_P5398	YML105C || SEC65 || 58083	1	0.16	-0.68	-0.49	-0.21	-0.59	-0.66	0.01	-0.49	-0.67	-0.1	-0.46	-0.69	-0.22	-0.39	0.37	-0.66	-0.58	-0.01	-0.63	-0.46	-0.08	-0.44	-0.58
A_06_P5397	YML104C || MDM1 || 59040	1	0	-0.71	0.02	0.24	-0.92	0.08	0.02	-0.94	-0.19	0.13	-0.74	-0.07	-0.54	-0.22	-0.6	-0.97	-0.15	-0.03	-0.86	-0.13	-0.17	-0.15	-0.74
A_06_P5396	YML103C || NUP188 || 62766	1	-0.25	1.1	0.17	0.53	0.33	0.94	0.44	0.14	0.6	0.68	0.36	0.7	-0.14	0.21	-0.57	0.66	-0.04	0.09	0.38	0.43	0.12	0.39	0.6
A_06_P5395	YML102W || CAC2 || 69454	1	0.1	0.49	-0.04	-0.66	0.68	-0.17	-0.1	0.74	-0.13	-0.12	0.56	-0.09	0.73	-0.02	-0.16	0.41	-0.05	-0.1	0.38	-0.16	0.03	-0.11	0.37
A_06_P5394	YML101C-A || || 69474	1	-0.17	0.83	-0.12	0.95	0.46	0.18	0.33	0.41	0.46	0.48	0.12	0.66	-0.44	0.01	-0.33	0.41	0.01	0.02	0.4	0.23	0.01	-0.16	0.36
A_06_P5393	YML101C || CUE4 || 69852	1	0.06	-0.26	0.22	-0.03	-0.5	0.51	0.6	-0.42	0.84	0.35	-0.43	0.92	-1.21	0.28	-0.03	-0.54	-0.27	0	-0.62	0.42	0	0.32	-0.49
A_06_P5392	YML099W-A || || 74411	1	0.2	0.55	-0.35	0.55	0.4	0.73		0.6	0.99	0.1	0.33	1.12	-1.36	0.07	-0.77	0.14	-0.47	0.05	0.3	0.17	0.3	-0.1	0.23
A_06_P5391	YML100W || TSL1 || 73631	1	0.08	2.42	1.68	0.26	2.44	1.62	0.4	2.58	1.92	0	2.26	1.86	1.52	1.26	-1.33	1.99	1.12	-0.28	2.08	0.89	-0.69	0.98	2.2
A_06_P5390	YML099C || ARG81 || 74398	1	0.04	-0.59	-0.29	-0.05	-0.35	-0.49	-0.08	-0.57	-0.47	-0.11	-0.48	-0.34	-0.28	-0.18	0.35	-0.47	-0.27	-0.04	-0.41	-0.16	0.11	-0.09	-0.34
A_06_P5389	YML098W || TAF13 || 77544	1	0.09	-1.44	-0.61	-0.59	-1.04	-0.92	-0.43	-1.02	-1.06	-0.36	-0.96	-0.84	-0.94	-0.64	0.29	-1.15	-0.53	0.09	-1.03	-0.48	-0.01	-0.5	-1.03
A_06_P5388	YML097C || VPS9 || 78485	1	-0.01	-1.12	-0.28	-0.17	-0.94	-0.28	0.2	-0.96	-0.46	-0.26	-1	-0.51	-0.96	-0.14	0.64	-0.97	-0.36	-0.14	-1.01	-0.08	0.04	-0.09	-1
A_06_P5387	YML096W || || 81404	1	-0.15	-0.82	-0.15	-0.41	-1.2	0.34	-0.11	-1.14	0.28	0.21	-1.17	0.36	-1.42	0.23	-0.12	-0.74	0.28	0.27	-1.15	0.43	0.19	0.37	-1.17
A_06_P5386	YML094C-A || || 82319	1									-0.79							0.25
A_06_P5385	YML095C || RAD10 || 81680	1	-0.09	-0.11	0.31	-0.83	0.72	-0.02	-0.56	0.58	-0.26	-0.48	0.51	-0.17	0.49	0.35	0.15	0.58	0.56	0.12	0.6	0.19	0.01	0	0.68
A_06_P5384	YML094W || GIM5 || 82599	1	-0.13	-0.13	-0.57	0.05	-0.77	-0.29	0.04	-0.68	-0.33	0.26	-0.32	-0.28	-0.21	-0.31	0.15	-0.37	-0.54	0.09	-0.53	-0.16	0.16	-0.03	-0.33
A_06_P5383	YML093W || UTP14 || 85630	1	-0.03	-0.41	0.15	0.39	-1.71	0.88	0.59	-1.64	0.64	0.89	-1.5	1.02	-2.09	0.29	-1.01	-1.55	-0.06	0.12	-1.77	0.53	0.22	0.42	-1.78
A_06_P5382	YML092C || PRE8 || 86012	1	-0.29	-0.65	0.52	-0.71	-0.41	0.14	-0.53	-0.31	0.21	-0.23	-0.06	0.08	0.49	0.57	0.39	-0.09	0.81	0.27	-0.02	0.67	0.18	0.78	0.26
A_06_P5381	YML091C || RPM2 || 87163	1	-0.16	-0.26	-0.12	-0.46	-0.7	0.35	0.82	0.1	0.9	0.86	0.29	0.84	-0.83	-0.42	-0.68	-0.42	-0.38	0.28	0.05	-0.04	0.61	0.46	0.19
A_06_P5380	YML090W || || 90903	1	-0.09	0.86	-0.02	0.14	0.78	-0.52	0.21	0.75	-0.27	0.31	0.47	0.01	0.42	-0.18	0.66	0.34	-0.2	-0.06	0.24	-0.27	-0.26	-0.38	0.33
A_06_P5379	YML089C || || 91112	1	0.05	0.38	-0.62			0.11							0.78	0.29		1.45	0.41		0.97			0.44
A_06_P5378	YML088W || UFO1 || 94177	1	0.11	-0.33	0.09	-0.47	-0.22	-0.43	0	-0.11	-0.28	-0.15	-0.32	-0.32	-0.28	-0.08	0.18	-0.47	0.32	0.08	-0.29	-0.07	0.05	-0.21	-0.35
A_06_P5377	YML087C || AIM33 || 94431	1	0	0.18	0.42	0.17	0.5	0.59	0.31	0.27	0.5	0.33	0.13	0.46	0.36	0.43	-0.01	0.1	0.55	0.08	0.28	0.62	0.13	0.55	0.27
A_06_P5376	YML086C || ALO1 || 95791	1	-0.07	-0.07	-0.29	0.61	-0.65	0.5	0.4	-0.6	0.35	0.45	-0.59	0.34	-1.03	-0.13	-0.48	-0.51	-0.4	-0.07	-0.68	-0.18	-0.08	-0.14	-0.51
A_06_P5375	YML085C || TUB1 || 98130	1	-0.04	-0.24	-0.2	-1.44	0.54	-0.96	-0.75	0.76	-0.82	-0.53	0.58	-0.92	0.79	-0.25	0.82	0.39	0.19	0.05	0.53	-0.43	0.11	-0.21	0.54
A_06_P5372	YML082W || || 103688	1	-0.24	-0.25	-0.17	0.36	-0.79	0.73	0.3	-1.11	0.6	0.39	-1.33	0.63	-2.01	0.29	-0.17	-0.57	0.05	0.04	-1.13	0.15	0.25	0.19	-1.22
A_06_P5371	YML081W || TDA9 || 108291	1	-0.21	-1	-0.28	-0.45	-0.53	0.11	-0.47	-0.68	-0.08	-0.15	-0.67	-0.02	-0.45	0.02	0.1	-0.47	0.23	0.24	-0.45	0.2	0.22	0.22	-0.35
A_06_P5370	YML081C-A || ATP18 || 104018	1	-0.13	-0.29	-0.12	-0.29	-0.51	-0.03	-0.12	-0.32	0.16	-0.05	-0.23	0.03	0.06	0.11	0.35	0	0.14	0.09	-0.06	0.65	0.3	0.44	0.1
A_06_P5369	YML080W || DUS1 || 110018	1	-0.01	-1.6	0.01	-1.18	-1.41	-0.41	-0.59	-1.38	-0.37	-0.4	-1.31	-0.39	-0.97	0.31	0.97	-1.27	0.7	0.23	-1.38	0.35	0.17	0.37	-1.37
A_06_P5368	YML079W || || 110578	1	-0.05	-1.13	-0.54	-1.25	-0.37	-1.16	-0.76	-0.33	-0.98	-0.62	-0.22	-1.27	0.69	-0.37	1.33	-0.34	-0.04	0.04	-0.26	-0.27	-0.02	-0.28	-0.07
A_06_P5367	YML078W || CPR3 || 111451	1	0	-0.6	-0.46	-1.54	0.35	-0.88	-0.62	0.32	-0.82	-0.45	0.23	-0.99	0.69	-0.15	1.07	-0.01	0.09	0.05	0.12	-0.27	0.07	-0.21	0.17
A_06_P5366	YML077W || BET5 || 112153	1	-0.23	-0.22	-0.1	0.49	-0.37	0.5	-0.17	-0.26	0.57	0.11	-0.05	0.72	-0.68	0.19	-0.58	0.26	0.5	0.24	0.03	0.44	0.24	0.41	0.26
A_06_P5365	YML076C || WAR1 || 112594	1	-0.1	0.1	-0.29	0.57	-0.42	0.12	0.51	-0.55	0.26	0.54	-0.54	0.16	-1.04	-0.42	-0.5	-0.45	-0.61	0.08	-0.53	-0.46	0.03	-0.36	-0.52
A_06_P5364	YML075C || HMG1 || 115794	1	-0.04	-0.85	-0.05	-0.5	-0.32	0.22	-0.38	-0.14	-0.3	-0.37	-0.08	-0.2	-0.28	-0.02	-0.14	-0.35	0.06	0.14	-0.01	-0.13	0.19	-0.05	-0.13
A_06_P5363	YML074C || FPR3 || 120263	1	0.28	0.86	-0.55	0.57	-0.02	0.27	0.78	-0.26	-0.01	0.9	-0.45	0.43	-1.34	-0.62	-0.94	-0.53	-1.26	-0.29	-0.64	-0.69	-0.17	-0.94	-0.67
A_06_P5362	YML073C || RPL6A || 123442	1	-0.2	-0.3	-0.39	-0.84	-0.51	-0.31	-0.32	-0.34	-0.19	-0.09	-0.32	-0.3	-0.25	-0.17	0.39	-0.11	-0.22	0.11	-0.13	-0.11	0.09	-0.05	-0.14
A_06_P5361	YML072C || TCB3 || 124790	1	0.11	-0.39	-0.27	0.3	-0.23	-0.17	0.21	-0.35	-0.27	0.05	-0.32	-0.48	-0.34	-0.42	0.02	-0.58	-0.64	-0.28	-0.61	-0.53	-0.18	-0.39	-0.46
A_06_P5360	YML071C || COG8 || 129970	1	0.03	-0.83	0.04	-1.08	0.11	-0.7	-0.7	-0.15	-0.98	-0.77	-0.08	-0.65	0.49	0.04	0.53	-0.21	0.19	-0.15	-0.03	-0.08	-0.05	-0.26	-0.03
A_06_P5359	YML070W || DAK1 || 135003	1	-0.07	1.32	2.97	-0.53	2.28	2.95	-0.41	2.13	2.64	-0.3	2.21	2.52	1.77	2.91	-0.02	2.06	3.26	0.1	2.13	2.53	0.06	2.58	2.24
A_06_P5358	YML069W || POB3 || 136911	1	0.3	-0.02	0.47	-0.33	0.08	0.13	0	-0.05	-0.09	-0.2	-0.01	-0.25	-0.32	-0.14	-0.28	-0.34	-0.07	-0.17	-0.35	-0.23	-0.18	-0.29	-0.43
A_06_P5357	YML068W || ITT1 || 138805	1	0.26	-0.08	0	0.92	0.37	-0.49	-0.08	0.2	-0.58	-0.38	0.26	-0.57	0.57	-0.18	0.21	0.12	-0.02	-0.09	0.32	-0.38	-0.05	-0.4	0.31
A_06_P5356	YML067C || ERV41 || 139183	1	-0.17	-1.03	-0.05	-1.33	-0.3	-0.48	-0.89	-0.23	-0.57	-0.73	-0.2	-0.88	0.56	0.3	1.07	0.01	0.63	0.14	0.07	0.33	0.23	0.35	0.18
A_06_P5355	YML066C || SMA2 || 140633	1					0.14											1.23							0.83
A_06_P5354	YML065W || ORC1 || 144738	1	0	-0.07	-0.31	0.34	-0.73	0.93	0.46	-0.92	0.53	0.46	-0.82	0.88	-1.89	-0.03	-0.85	-0.61	-0.39	0.03	-1.01	0.03	-0.06	0.02	-0.93
A_06_P5353	YML064C || TEM1 || 145369	1	-0.11	0.32	0.35	-0.85	0.71	-0.05	-0.47	0.8	-0.14	-0.34	0.63	-0.06	1	0.47	0.23	0.77	0.74	0.05	0.7	0.4	0.09	0.39	0.66
A_06_P5352	YML063W || RPS1B || 146969	1	-0.15	0.58	-0.37	0.46	-0.6	-0.03	0.47	-0.34	0.12	0.71	-0.08	0.25	-0.41	-0.31	-0.29	-0.07	-0.69	0.11	-0.1	-0.25	0.1	-0.14	-0.07
A_06_P5351	YML062C || MFT1 || 147596	1	0.22	-0.13	0.16	-0.29	0.16	0.05	-0.04	-0.02	-0.11	-0.21	0.05	-0.02	-0.5	-0.13	-0.24	-0.24	-0.2	-0.27	-0.09	-0.09	-0.17	-0.27	-0.19
A_06_P5350	YML061C || PIF1 || 149118	1	0.07	0.01	0.06	0.23	-0.24	0.2	0.15	-0.34	0.1	0.09	-0.38	0	-0.64	0.05	-0.3	-0.35	0.01	0.02	-0.41	0.03	-0.14	0.02	-0.6
A_06_P5349	YML060W || OGG1 || 152922	1	0.09	-0.89	0.05	0.01	-1.1	0.54	0.18	-1.12	0.25	0.39	-1.15	0.54	-1.25	0.36	-0.41	-0.91	0.26	-0.02	-1.2	0.65	0	0.51	-1.09
A_06_P5348	YML059C || NTE1 || 153231	1	-0.01	-0.97	-0.35	-0.18	-0.55	-0.44	-0.24	-0.55	-0.33	-0.2	-0.57	-0.36	-0.28	-0.15	0.41	-0.7	-0.15	-0.05	-0.71	-0.14	-0.03	-0.08	-0.65
A_06_P5347	YML058W-A || HUG1 || 158787	1	0.01	1.35	1.06	1.07	0.71	1.24	2.03	1.25	2	1.91	1.71	1.75	1.35	1.19	-0.55	0.7	0.98	0.4	1.26	1.14	1.35	1.59	2.1
A_06_P5346	YML058W || SML1 || 159588	1	0.09	-0.36	0.49	-1.12	0.1	-0.52	-0.51	-0.05	-0.39	-0.68	0.09	-0.55	0.48	0.18	0.49	-0.07	0.46	-0.1	0.03	0.31	-0.12	0.11	0.15
A_06_P5345	YML057C-A || || 160197	1	-0.15	1.38	0.26	-0.25	1.17	0.65	0.01	1.22	0.69	0.11	1.22	0.59	1.02	0.68	-0.35	1.36	0.58	0	1.34	0.62	-0.23	0.22	1.12
A_06_P5344	YML057W || CMP2 || 161715	1	-0.01	0.42	0.22	-0.11	0.59	0.3	-0.3	0.25	-0.38	-0.23	0.44	-0.38	0.83	0.23	-0.17	0.3	0.3	0.07	0.58	0.03	-0.13	-0.18	0.48
A_06_P5343	YML056C || IMD4 || 162275	1	0.04	-0.79	-0.54	-0.19	-1.24	-0.59	0.12	-1.08	-0.9	0.22	-1.09	-0.83	-0.78	-0.59	-0.31	-1.21	-0.78	-0.09	-1.09	-0.59	-0.04	-0.53	-1.1
A_06_P5342	YML055W || SPC2 || 165238	1	0.02	-0.69	-0.5	0.22	-0.7	-0.52	-0.04	-0.47	-0.24	-0.01	-0.53	-0.25	-0.28	-0.21	0.42	-0.48	-0.28	-0.03	-0.65	-0.2	0.04	-0.11	-0.46
A_06_P5341	YML054C || CYB2 || 165717	1	0.51	3.19	1.23	1.53	2.62	1.22	1.62	3.69	2.1	1.39	3.64	1.9	2.74	0.77	-0.9	2.2	0.07	-0.04	3	1.03	0.29	1.17	3.28
A_06_P5340	YML053C || || 169314	1	-0.15	1.21	0.55	0.11	1.11	0.29	0.11	1.11	0.4	-0.13	1.16	0.35	1.55	0.64	0.22	1.22	0.2	-0.11	1.38	0.66	0.01	0.47	1.41
A_06_P5339	YML052W || SUR7 || 171231	1	-0.07	-0.1	-0.04	-0.76	-0.18	-0.09	-0.07	0.25	0.19	0.12	0.17	0.43	0.02	0.11	-0.43	-0.09	-0.11	0.09	-0.13	0.31	0.02	0.28	-0.02
A_06_P5338	YML051W || GAL80 || 172713	1	-0.19	-0.81	-0.47	-1.46	-0.11	-0.97	-0.89	-0.09	-1.01	-0.57	0	-0.83	0.67	-0.34	0.76	-0.02	-0.03	0.08	0.05	-0.31	0.07	-0.29	0.08
A_06_P5337	YML050W || AIM32 || 173837	1	-0.22	-0.4	0.24	-0.65	0	-0.21	-0.44	0.06	-0.11	-0.31	0.49	-0.33	0.77	0.04	0.4	0.43	0.37	0.06	0.44	0.23	0.07	0.24	0.54
A_06_P5336	YML049C || RSE1 || 174311	1	-0.1	0.36	0.32	1.14	0.04	0.4	0.41	-0.01	0.52	0.26	0.05	0.28	-0.26	0.15	-0.26	0.08	0.13	0.06	0.08	0.21	0.1	0.24	0.06
A_06_P5335	YML047W-A || || 180199	1	-0.14	-0.85	-0.73	-1.37		-1.73	-0.65	-0.47	-0.48	-0.28	-0.23	-1.47	0.07	-0.43	0.81	-0.56	-0.35	0.18	-0.63	-0.27	0.29	-0.49
A_06_P5334	YML048W || GSF2 || 179355	1	-0.01	-0.21	0.12	-0.04	0.25	-0.22	0.5	0.31	0.21	0.11	-0.08	-0.07	-0.22	0.34	0.85	-0.08	0.05	0.1	0.22	0.43	0.15	0.33	-0.05
A_06_P5333	YML047C || PRM6 || 180257	1																0.4
A_06_P5332	YML046W || PRP39 || 183095	1	-0.08	-0.48	0.21	-0.15	-0.31	0.09	-0.03	-0.43	-0.17	0.07	-0.17	0.02	0.11	-0.03	-0.4	-0.43	0.09	0.1	-0.2	0.16	0.09	0.25	-0.1
A_06_P5331	YML043C || RRN11 || 190364	1	0.13	-2.66	0.27	-0.71	-2.74	-0.07	-0.35	-2.54	-0.13	0.02	-2.34	-0.01	-2.46	0.55	0.54	-2.61	0.74	0.07	-2.35	0.62	0.2	0.64	-2.42
A_06_P5330	YML042W || CAT2 || 194529	1	-0.26	1.89	0.77	0.59	0.79	1.1	0.65	1.74	1.47	1.04	1.38	1.3	0.74	0.45	-1.14	1.28	0.66	0.25	1.43	0.64	0.42	0.98	1.64
A_06_P5329	YML041C || VPS71 || 195019	1	0.06	1.17	0.22	0.5	1.17	-0.15	0.35	1.16	0	0.2	1.1	-0.09	1.37	0.25	0.42	1.27	-0.08	-0.06	1.15	0.12	-0.1	0.14	1.09
A_06_P5328	YML038C || YMD8 || 202795	1	0.08	-0.15	-0.25	1.01	-0.32	-0.1	0.61	-0.55	0.03	0.35	-0.41	-0.03	-0.35	-0.12	0.08	-0.53	-0.6	-0.14	-0.42	-0.06	-0.09	0.02	-0.51
A_06_P5327	YML037C || || 204555	1	0.08	1.05	-0.33	1.4	-0.3	0.88	1.01	-0.27	0.33	1.06	-0.42	0.82	-1.04	-0.58	-0.79	-0.27	-1.38	-0.29	-0.62	-0.6	-0.41	-0.47	-0.51
A_06_P5326	YML036W || CGI121 || 205918	1	-0.33	-0.9	-0.04	-0.05	-0.95	-0.36	-0.31	-0.94	-0.25	0.17	-0.7	-0.3	-0.14	0.16	0.27	-0.57	0.22	0.28	-0.64	0.34	0.19	0.43	-0.5
A_06_P5325	YML034C-A || || 209564	1	-0.11	0.5	0.22	-0.07	0.26	0.06	-0.12	0.42	0.86	-0.17	0.1		-1.12	-0.04	-0.73	0.12	-0.23		-0.03	0.09		-0.21	0.13
A_06_P5324	YML035C || AMD1 || 206503	1	-0.04	-0.51	0.27	-0.64	-0.5	0.55	0.04	-0.34	0.41	0.21	-0.4	0.55	-0.79	0.33	-0.08	-0.73	0.38	0.02	-0.53	0.36	0.07	0.32	-0.47
A_06_P5323	YML034W || SRC1 || 211892	1	0.02	-0.39	-0.5	-0.53	-0.12	-0.25	-0.21	-0.25	-0.3	-0.22	-0.33	-0.25	-0.28	-0.28	-0.11	-0.24	-0.4	-0.04	-0.32	-0.33	-0.06	-0.27	-0.39
A_06_P5322	YML032C || RAD52 || 212730	1	-0.01	0.31	0.31	0.2	0.39	0.33	0.17	0.36	0.38	0.22	0.2	0.41	0.23	0.63	0.08	0.24	0.39	0.11	0.26	0.49	0.02	0.49	0.24
A_06_P5321	YML031W || NDC1 || 216033	1	0.04	-0.96	0.18	0.33	-0.42	-0.2	-0.14	-0.57	-0.1	-0.36	-0.56	-0.22	-0.17	0.26	0.44	-0.67	0.38	-0.12	-0.55	0.2	-0.16	0.19	-0.59
A_06_P5320	YML030W || RCF1 || 216817	1	0.24	0.09	-0.02	0.17	0.28	-0.15	0.22	0.12	-0.04	0.16	-0.13	-0.01	-0.08	-0.24	-0.48	-0.37	-0.24	-0.1	-0.1	-0.42	-0.17	-0.46	-0.29
A_06_P5319	YML029W || USA1 || 219603	1	0.08	0.48	0.24	-0.14	0.51	0.01	-0.07	0.51	-0.12	-0.01	0.67	-0.16	0.31	-0.28	-0.24	0.39	-0.03	-0.12	0.34	-0.68	-0.18	-0.26	0.54
A_06_P5318	YML028W || TSA1 || 220514	1	-0.06	0.73	0.22	0.71	0.46	0.58	0.16	0.26	0.68	0.11	0.39	0.54	-0.04	-0.13	-0.49	0.5	-0.03	-0.22	0.22	-0.16	-0.2	0.1	0.51
A_06_P5317	YML027W || YOX1 || 222476	1	-0.23	-0.17	0.53	-0.67	-0.81	0.59	-0.4	-0.96	0.11	-0.08	-0.88	0.2	-0.23	1.04	0.24	-0.62	1.14	0.25	-0.53	1.03	0.24	1	-0.51
A_06_P5316	YML026C || RPS18B || 223324	1	-0.05	-1.62	-1.07	-0.99	-1.07	-1.44	-0.9	-0.75	-1.09	-0.46	-0.98	-1.02	-0.62	-0.47	0.44	-0.92	-0.4	0.17	-0.8	-0.65	0.09	-0.48	-1.01
A_06_P5315	YML025C || YML6 || 224601	1	-0.01	0.14	0.14	0.56	-0.14	0.07	0.49	-0.23	0.27	0.37	-0.15	0.17	-0.33	0.08	-0.07	-0.1	-0.03	-0.09	-0.38	-0.14	0.04	0.16	-0.22
A_06_P5314	YML024W || RPS17A || 226355	1	-0.19	0.06	-0.54	-0.01	-0.6	0	0.05	-0.34	0.08	0.17	-0.47	-0.03	-1.12	-0.15	0.17	-0.11	-0.45	0.09	-0.19	0.01	0.14	-0.11	-0.26
A_06_P5313	YML023C || NSE5 || 227021	1	-0.11	-0.52	0.01	-1.1	0	-0.6	-0.72	0.16	-0.5	-0.51	0.18	-0.59	0.79	0.27	0.86	0.19	0.53	-0.03	0.16	0.34	0.17	0.4	0.23
A_06_P5312	YML022W || APT1 || 229361	1	-0.14	-0.11	0.07	-0.23	-0.69	0.23	0.15	-0.66	0.23	0.38	-0.62	0.32	-0.91	0.18	-0.39	-0.42	0.14	0.13	-0.51	0.23	0.16	0.23	-0.61
A_06_P5311	YML021C || UNG1 || 229912	1	0.17	0.75	0.05	0.65	0.08	0.47	0.87	0.11	0.54	0.66	0.08	0.53	-0.57	-0.17	-0.58	-0.12	-0.54	-0.2	-0.2	-0.12	-0.26	-0.13	-0.26
A_06_P5310	YML020W || || 233084	1	0.08	0.57	-0.22	-0.14	0.67	0.33	-0.01	0.46	0.05	-0.1	0.29	0.19	-0.18	-0.22	-0.51	0.54	-0.1	-0.17	0.31	-0.18	-0.06	-0.25	0.27
A_06_P5309	YML019W || OST6 || 234235	1	-0.09	0.54	-0.05	0.61	-0.47	0.21	0.42	-0.34	0.09	0.6	-0.11	0.16	-0.27	-0.39	-0.96	-0.12	-0.53	-0.06	-0.26	-0.16	-0.05	-0.13	-0.2
A_06_P5308	YML018C || || 234893	1	-0.22	-1.1	-0.15	-0.16	-0.93	-0.52	-0.52	-0.87	-0.44	-0.47	-0.94	-0.38	-0.3	0.33	0.78	-0.46	0.33	-0.13	-0.76	0.4	0.01	0.36	-0.72
A_06_P5307	YML017W || PSP2 || 238438	1	0.01	-0.82	-0.3	-0.25	-0.85	-0.41	-0.13	-0.69	-0.6	-0.22	-0.85	-0.54	-0.97	-0.12	0.39	-0.83	-0.36	-0.19	-0.97	-0.34	-0.12	-0.41	-1.09
A_06_P5306	YML016C || PPZ1 || 239505	1	0.06	-0.54	0.36	-0.88	0.06	0.06	-0.42	0.05	-0.29	-0.34	-0.08	-0.23	0.35	0.35	0.48	-0.34	0.47	0.08	-0.25	0.27	0.05	0.12	-0.13
A_06_P5305	YML015C || TAF11 || 242115	1	-0.02	-0.58	-0.02	0.06	-0.32	-0.66	-0.15	-0.32	-0.57	-0.6	-0.23	-0.4	0.21	-0.1	0.39	-0.32	-0.11	-0.14	-0.32	-0.07	0.07	-0.02	-0.24
A_06_P5304	YML014W || TRM9 || 243931	1	0.03	-0.79	0.12	0.25	-0.41	0.05	-0.53	-0.44	-0.05	-0.37	-0.49	0.13	-0.54	0.08	0.23	-0.22	0.13	-0.04	-0.56	0.15	0.09	0.13	-0.52
A_06_P5303	YML013W || UBX2 || 245706	1	-0.09	0.66	0.38	0.6	0.4	0.47	0.31	0.27	0.35	0.33	0.05	0.25	0.11	0.35	-0.38	0.28	0.35	-0.08	0.13	0.17	-0.12	0.2	0.19
A_06_P5302	YML012C-A || || 245582	1	-0.54	-0.6	0.1	0.25	-0.2	-0.02	-0.26	-0.29	0.05	-0.52	-0.04	-0.35	-0.3	0.45	0.49	0.45	0.83	-0.27	0.23	0.47	0.23	0.51	0.32
A_06_P5301	YML012W || ERV25 || 246572	1	0	0.16	-0.33	0.77	-0.04	0.15	0.42	0.09	0.39	0.31	0.18	0.25	-0.53	-0.14	-0.09	0.13	-0.22	-0.03	0.06	-0.19	0.09	0.01	0.17
A_06_P5300	YML011C || RAD33 || 247015	1	-0.16	1.61	0.05	0.67	0.8	0.44	0.35	0.87	0.61	0.42	1.12	0.58	0.84	0.11	-0.78	1.36	0.03	0.14	1.02	0.29	0.17	0.27	1.22
A_06_P5299	YML009W-B || || 250852	1	0.23	0.72	0.04	0.45	-0.13	0.65	0.69	-0.32	0.47	0.75	-0.43	0.84	-1.49	-0.23	-0.82	-0.45	-0.73	-0.3	-0.64	-0.37	-0.2	-0.55	-0.75
A_06_P5298	YML010W || SPT5 || 250155	1	-0.03	-0.1	-0.29	0.04	-0.66	0.08	0.36	-0.82	-0.21	0.19	-0.75	-0.25	-1.25	-0.18	-0.33	-0.77	-0.5	-0.22	-0.79	-0.63	-0.03	-0.42	-1
A_06_P5297	YML009C-A || || 250811	1	-0.04	-0.16	-0.28	-0.22	-0.37	-0.4	-0.18	-0.28	-0.36	0.13	-0.18	-0.2	-0.16	-0.29	-0.21	-0.32	-0.32	0	-0.59	-0.37	-0.07	-0.41	-0.22
A_06_P5296	YML009C || MRPL39 || 251389	1	-0.16	-1.46	-0.12	-0.53	-0.84	-0.64	-0.17	-0.64	-0.42	-0.07	-0.28	-0.46	-0.11	-0.31	0.74	-0.79	0.12	0.16	-0.57	-0.04	0.32	-0.04	-0.3
A_06_P5295	YML008C || ERG6 || 251999	1	-0.15	-0.19	0.01	-0.25	-0.09	-0.04	-0.3	-0.18	-0.36	-0.2	0.16	-0.34	0.59	0.19	0.69	0.28	0.06	-0.1	0.04	0.19	0.08	0.2	0.19
A_06_P5294	YML007W || YAP1 || 255741	1	-0.07	0.04	0.54	-0.64	0.33	0.48	-0.11	0.27	0.59	-0.11	0.46	0.54	0.22	0.66	0.16	0.41	0.57	0.25	0.57	0.68	0.13	0.71	0.52
A_06_P5293	YML007C-A || || 253192	1	0.22	2.54	2.1	0.75	2	1.61	0.53	2.22	2.21	0.57	2.28	2.15	2.02	2.06	-0.47	1.69	1.78	0.15	2.47	2.22	0.03	2.01	2.2
A_06_P5292	YML006C || GIS4 || 256212	1	0.03	-0.04	0.06	0.15	-0.03	0.27	0.08	-0.22	-0.05	-0.22	-0.14	-0.03	-0.44	-0.06	-0.4	-0.15	-0.03	0.06	-0.12	-0.05	0.04	-0.1	-0.15
A_06_P5291	YML005W || TRM12 || 261409	1	-0.07	0.18	0.21	0.41	0.12	0.45	-0.2	0.08	0.33	0.01	0.1	0.41	-0.2	0.23	-0.14	0.62	0.29	0.02	0.15	0.36	0.09	0.47	0.1
A_06_P5290	YML004C || GLO1 || 261725	1	0.01	1.69	1.52	1.29	2.07	1.03	0.12	2.08	1.32	-0.25	2.24	1.01	2.3	1.58	0.61	1.92	1.61	-0.07	2.22	1.42	-0.13	1.35	2.17
A_06_P5289	YML003W || || 264178	1																2.07
A_06_P5288	YML002W || || 266565	1	0.02	1.5	-0.26	1.47	1.47	0.6	0.32	1.31	0.3	0.27	1.36	0.32	0.88	-0.17	-0.56	1.4	-0.26	0	1.47	-0.29	-0.01	-0.29	1.45
A_06_P5287	YML001W || YPT7 || 267741	1	-0.15	-1.02	-0.1	0.44	-0.52	-0.36	-0.3	-0.29	0.11	-0.44	-0.16	-0.02	-0.32	0.08	0.29	-0.1	0.23	0.04	-0.18	0.14	-0.06	0.22	-0.08
A_06_P5286	YLR467W || YRF1-5 || 445	1	0.18	0.4	-0.18	1.03	1.26	0.8	-0.13	-0.2	-0.12	-0.52	-0.48	-0.21	-0.76	-0.01	-0.04	0.31	-0.11	-0.56	-0.22	-0.34	-0.6	-0.82	-0.71
A_06_P5285	YLR466W || YRF1-4 || 445	1	0.19	-0.01	-0.18	-0.32	1.3	0.48	-0.51	-0.13	-0.49	-0.74	-0.48	-0.57	-0.51	-0.03	0.41	0.19	-0.08	-0.53	-0.23	-0.33	-0.77	-0.83	-0.71
A_06_P5284	YLR465C || BSC3 || 4770	1	-0.13	0.37	0.27	0.27	0.3	0.59	0.03	-0.23	0.09	0.29	-0.17	0.03	-0.39	0.19	-0.51	0.24	0.17	-0.21	-0.12	0.08	-0.26	-0.08	-0.17
A_06_P5283	YLR464W || || 4479	1	0.04	-1.14	-0.14	-0.52	0.18	-0.45	-0.66	-0.39	-0.75	-0.42	-0.36	-0.89	0.05	0.07	0.4	-0.1	-0.13	0.02	-0.4	-0.13	-0.49	-0.22	-0.5
A_06_P5282	YLR463C || || 1066265	1	-0.03	-0.34	0.41	-0.72	1.1	0.39	-1.01	0.13	-0.46	-0.96	-0.07	-0.53	0.88	0.51	0.63	0.51	0.91	-0.45	-0.1	0.01	-0.53	-0.17	-0.19
A_06_P5281	YLR462W || || 5122	1	-0.18	1.34	0.43	1.06	1.09	1.75	0.31	-0.02	0.72	0.51	-0.15	0.99	0.07	0.83	-1.1	0.89	0.26	-0.14	0.37	0.81	-0.4	0.26	-0.12
A_06_P5280	YLR461W || PAU4 || 1063212	1	0.06	0.5	-1.04	0.92	0.08	-0.3	0.1	-0.61	-0.59	-0.13	-0.8	-0.8	-0.77	-1.13	-0.35	-0.1	-1.2	-0.18	-0.51	-1.15	-0.12	-1.13	-0.6
A_06_P5279	YLR460C || || 1059886	1	0.27	-0.14	-0.52	0.7	0.67	-0.1	0.5	-0.04	0.1	0.5	0.15	0.09	-0.2	-0.44	0.12	-0.05	-0.66	0.14	-0.1	-0.12	-0.34	-0.81	-0.84
A_06_P5278	YLR459W || GAB1 || 1058269	1	0	-0.62	-0.06	-0.54	-0.06	-0.59	-0.36	-0.3	-0.62	-0.4	-0.23	-0.67	0.4	0.05	0.55	-0.24	-0.16	-0.09	-0.09	0.24	-0.28	-0.06	-0.17
A_06_P5277	YLR458W || || 1056753	1	-0.05	-0.37	-0.2	-0.09	-0.47	-0.7	-0.17	-0.26	-0.26	-0.23	-0.44	-0.64	-0.65	-0.63	-0.08	0.03	-0.6	0.03	-0.23	-0.06	0.09	-0.04	-0.15
A_06_P5276	YLR457C || NBP1 || 1056044	1	-0.02	-0.23	-0.05	-0.46	0.36	-0.64	-0.55	0.24	-0.91	-0.53	0.21	-0.61	0.5	-0.3	0.2	0.41	0.07	0.02	0.22	-0.38	-0.08	-0.31	0.08
A_06_P5275	YLR456W || || 1055487	1	-0.2	0.04	0.17	0.26	0.27	0.7	0.02	0.3	0.28	0.14	0.65	0.27	-0.1	0.02	-0.67	0.46	0.43	0.1	0.67	0.26	-0.01	0.15	0.5
A_06_P5274	YLR455W || || 1054456	1	-0.12	0.35	-0.18	-0.65	0.7	-0.13	-0.42	0.5	-0.38	-0.23	0.5	-0.06	0.79	-0.02	-0.26	0.64	-0.08	0.12	0.65	-0.08	0.03	0.04	0.46
A_06_P5273	YLR454W || FMP27 || 1051629	1	-0.02	0.26	0.47	-0.02	0.11	0.71	0.09	0.01	0.54	0.04	0.21	0.45	-0.41	0.22	-0.23	0.26	0.23	-0.12	0.18	0.02	-0.27	0.13	0.2
A_06_P5272	YLR453C || RIF2 || 1041887	1	-0.06	0.08	-0.75	1.51	-0.7	0.12	0.59	-0.66	0.43	0.62	-0.3	0.25	-1.11	-0.1	-0.7	-0.54	-0.66	0.23	-1.07	-0.52	0.01	-0.63	-0.28
A_06_P5271	YLR452C || SST2 || 1039317	1	0.14	0.1	0.53	0.84	-0.25	0.64	0.57	-0.45	0.34	0.7	-0.33	0.32	-0.34	0.46	-0.44	-0.54	0.19	0.06	-0.47	0.58	0.03	0.55	-0.42
A_06_P5270	YLR451W || LEU3 || 1038599	1	-0.07	-0.66	-0.18	-1	-0.03	-0.41	-0.56	-0.24	-0.7	-0.39	-0.37	-0.52	0.1	-0.03	0.56	-0.55	0.14	0.06	-0.47	-0.17	0.03	-0.21	-0.5
A_06_P5269	YLR450W || HMG2 || 1035657	1	-0.11	-0.77	-0.01	-1.04	-0.17	-0.36	-0.63	-0.31	-0.46	-0.53	-0.28	-0.4	-0.13	-0.16	0.17	-0.26	0.26	0	-0.17	-0.26	-0.06	-0.28	-0.27
A_06_P5268	YLR449W || FPR4 || 1031771	1	-0.05	0.14	-0.75	-0.36	-0.8	-0.07	0.28	-0.74	-0.35	0.51	-0.77	0.07	-1.39	-0.56	-0.67	-0.71	-0.99	0.03	-0.86	-0.44	0.22	-0.65	-0.96
A_06_P5267	YLR448W || RPL6B || 1029503	1	-0.24	-0.44	-0.64	0.1	-1.2	-0.38	0.28	-0.97	-0.18	0.55	-0.91	-0.1	-0.99	-0.26	-0.12	-0.84	-0.53	0.16	-0.83	-0.15	0.23	-0.12	-0.8
A_06_P5266	YLR447C || VMA6 || 1027027	1	-0.04	0.36	-0.15	0.17	0.43	0.11	0.14	0.48	0.33	0.03	0.24	0.1	-0.13	0.18	0.18	0.55	0.07	-0.02	0.48	0.04	0.07	0.14	0.4
A_06_P5265	YLR446W || || 1026363	1	-0.17	1.65	0.01	1.16	1.06	0.3	0.6	1.34	0.42	0.21	1.37	-0.12	0.72	-0.29	-0.41	1.33	-0.39	0.11	1.12	-0.49	0.2	0	1.53
A_06_P5264	YLR445W || GMC2 || 1024481	1		-0.47	-0.2	-0.86		-0.07	-1.05	0.04	-0.24	-0.64			0.1		0.54	0.21	0.45	-0.01	0.38			-0.19
A_06_P5263	YLR444C || || 1023717	1	-0.21	-0.42	-0.3	-0.03	-0.44	-0.5	-0.12	-0.21	-0.21	-0.79	-0.18	-0.53	-0.27	-0.19	0	-0.47	-0.07	0.08	-0.2	-0.13	-0.23	-0.28	-0.23
A_06_P5262	YLR443W || ECM7 || 1023718	1	-0.11	-0.56	-0.18	-0.58	-0.64	0.28	-0.02	-0.6	0.27	0.23	-0.47	0.28	-1.01	0.08	-0.06	-0.46	0.04	0.21	-0.57	0.12	0.23	0.28	-0.49
A_06_P5261	YLR442C || SIR3 || 1019450	1	0.01	-0.34	-0.14	-0.3	-0.26	0.15	-0.1	-0.23	-0.1	-0.1	-0.17	-0.05	-0.82	-0.06	0.01	-0.45	-0.27	-0.07	-0.39	-0.1	0.04	-0.12	-0.37
A_06_P5260	YLR441C || RPS1A || 1018363	1	-0.13	-0.67	-0.46	0.8	-0.49	-0.41	-0.52	-0.27	-0.13	-0.38	-0.17	-0.33	-0.23	-0.12	-0.01	-0.02	-0.08	0.04	-0.05	-0.17	0.15	-0.02	-0.14
A_06_P5259	YLR440C || SEC39 || 1015738	1	0.06	-1.03	0.21	-1.07	-0.09	-0.27	-0.81	-0.15	-0.42	-0.7	-0.08	-0.31	0.23	0.16	0.38	-0.33	0.39	0.05	-0.24	0.02	-0.08	0.05	-0.19
A_06_P5258	YLR439W || MRPL4 || 1015371	1	-0.31	-0.6	-0.12	-0.42	0.11	-0.63	-0.75	0.07	-0.58	-0.55	0.09	-0.58	0.72	-0.1	0.37	0.43	0.36	0.05	0.18	0.26	0.11	0.01	0.49
A_06_P5257	YLR438W || CAR2 || 1013497	1	0.17	1.09	1.73	-0.72	1.73	1.21	-0.77	1.51	1.06	-0.83	1.29	0.96	1.03	1.62	0.72	1.27	1.78	-0.43	1.43	1.01	-0.53	0.98	1.08
A_06_P5256	YLR438C-A || LSM3 || 1014115	1	0.16	-0.1	-0.19	-0.14	-0.47	0.31	0.29	-0.52	0.27	0.5	-0.73	0.67	-1.4	-0.19	-0.93	-0.9	-0.31	-0.02	-0.81	-0.07	0.1	-0.25	-0.9
A_06_P5255	YLR437C || DIF1 || 1011683	1	0.07	-0.69	-0.67	-1.06	0.12	-1.08	-0.9	-0.16	-1.13	-0.51	-0.35	-1.17	0.56	-0.34	0.93	-0.16	-0.15	0.06	-0.19	-0.28	-0.03	-0.51	-0.35
A_06_P5254	YLR436C || ECM30 || 1007602	1	0.01	0.42	-0.07	0.59	0.76	0.21	0.55	0.71	0.18	-0.1	0.63	0.2	0.09	-0.2	-0.22	0.4	-0.57	-0.04	0.65	-0.19	0.05	-0.17	0.67
A_06_P5253	YLR435W || TSR2 || 1006895	1	0.05	-1.58	0.19	0.11	-2.21	0.94	-0.05	-2.05	0.81	0.26	-2.02	0.99	-3.11	0.35	-0.31	-1.74	0.27	0.11	-2.02	0.53	0.2	0.51	-2.03
A_06_P5252	YLR434C || || 1006178	1	0.02
A_06_P5251	YLR433C || CNA1 || 1004399	1	-0.02	-0.18	0.17	-0.19	-0.11	0.23	-0.11	-0.11	-0.03	0.04	-0.25	0.02	0	0.14	-0.06	-0.31	0.2	0.07	-0.24	0.11	-0.03	0.13	-0.22
A_06_P5250	YLR432W || IMD3 || 1003988	1	-0.31	-0.88	-0.71	-1.28	-0.69	-0.59	-0.47	-0.48	-0.7	-0.39	-0.53	-0.76	-0.63	-0.4	0.51	-0.27	-0.43	0.02	-0.38	-0.15	0.2	-0.13	-0.25
A_06_P5249	YLR431C || ATG23 || 1000357	1	0.03	0.25	0.16	0.07	0.36	0.43	-0.01	0.25	0.26	0.07	0.2	0.45	-0.23	0.15	-0.54	0.09	0.21	-0.12	0.16	0.08	0.06	0.1	0.17
A_06_P5248	YLR430W || SEN1 || 999851	1	-0.09	-1.81	0.04	-0.93	-1.03	-0.48	-0.79	-1.12	-0.7	-0.65	-0.96	-0.84	-0.34	-0.07	0.92	-1.25	0.08	-0.06	-0.99	-0.21	-0.09	-0.1	-1
A_06_P5247	YLR429W || CRN1 || 992578	1	0.1	0	-0.4	-0.37	-0.08	-0.15	0.05	-0.32	-0.3	-0.11	-0.43	-0.4	-0.95	-0.39	0.1	-0.27	-0.51	-0.16	-0.41	-0.5	-0.08	-0.67	-0.55
A_06_P5246	YLR428C || || 990699	1	-0.13	-0.21	-0.25	-0.33	-0.04	0.24	-0.21	-0.1	0.11	0.04	0.04	0.07	-0.77	0.07	-0.19	-0.17	-0.09	0.08	-0.18	0.19	0.03	-0.07	0
[truncated: 4,167 more rows]

## Sheet: averages
YORF	NAME	GWEIGHT	1_30_avg	1_60_avg	2_0_avg	2_30_avg	2_60_avg	3_0_avg	3_30_avg	3_60_avg	4_0_avg	4_30_avg	4_60_avg
EWEIGHT			1	1	1	1	1	1	1	1	1	1	1
A_06_P7016	YPL255W || BBP1 || 68769	1	0.055	0.055	0.05	-0.055	-0.025	-0.02	-0.07	0.2	0.05	-0.11	0.22
A_06_P6774	YPL015C || HST2 || 525942	1	0.16	0.165	0.04	-0.245	-0.205	0.26	-0.18	0.325	0.175	-0.345	0.295
A_06_P6541	YOR179C || SYC1 || 672004	1	0.105	0.155	0.19	-0.165	0.04	0.12	-0.225	0.235	0.075	-0.2	0.395
A_06_P6644	YOR283W || || 848045	1	-0.025	0	-0.015	-0.33	-0.025	0.11	-0.125	0.045	0.12	-0.17	0.06
A_06_P5978	YNL206C || RTT106 || 256903	1	-0.005	0.13	0.03	-0.18	0	0.13	-0.12	0.09	0.15	-0.215	0.18
A_06_P6881	YPL122C || TFB2 || 319401	1	-0.085	0.17	0.085	-0.18	-0.05	0.13	-0.19	0.06	-0.03	-0.12	0.155
A_06_P3472	YGR251W || NOP19 || 996083	1	-0.215	0.28	0.275	-0.285	0.14	0.145	-0.33	0.335	0.08	-0.56	0.36
A_06_P6746	YOR382W || FIT2 || 1059693	1	-0.61	0.465	0.1	-0.42	0.88	-0.05	-0.55	0.52	-0.3	-0.625	0.46
A_06_P6217	YOL026C || MIM1 || 274051	1	-0.295	0.155	0.105	0.005	0.31	-0.11	-0.08	0.31	0.005	-0.12	0.235
A_06_P6835	YPL076W || GPI2 || 411185	1	-0.575	0.335	-0.085	-0.395	0.46	-0.24	-0.225	0.42	-0.11	-0.08	0.435
A_06_P6621	YOR260W || GCD1 || 815641	1	-0.545	0.41	-0.045	-0.335	0.475	-0.13	-0.445	0.38	-0.005	-0.375	0.37
A_06_P6291	YOL098C || || 132781	1	-0.905	0.335	-0.17	-0.385	0.66	-0.19	-0.51	0.565	-0.095	-0.4	0.54
A_06_P5707	YMR268C || PRP24 || 802961	1	-0.395	0.135	-0.135	0.01	0.44	-0.125	-0.13	0.355	-0.045	-0.205	0.36
A_06_P6321	YOL128C || YGK3 || 78589	1	-0.2	0.275	0.085	-0.225	0.65	0.08	-0.115	0.54	0.15	-0.33	0.51
A_06_P6566	YOR204W || DED1 || 724442	1	-0.485	0.44	-0.1	-0.31	0.53	-0.15	-0.425	0.49	0.035	-0.67	0.59
A_06_P1858	YDL127W || PCL2 || 235587	1	-0.75	0.77	-0.14	-0.545	1.26	-0.08	-0.57	0.865	-0.01	-0.33	0.965
A_06_P4698	YKR060W || UTP30 || 557076	1	-0.095	0.15	-0.005	-0.25	0.425	-0.035	-0.19	0.36	0.08	-0.1	0.49
A_06_P7060	YPR015C || || 590314	1	-0.6	0.695	0.385	-0.445	0.625	-0.195	-0.37	0.525	-0.355	-0.66	0.28
A_06_P3651	YHR077C || NMD2 || 252569	1	-0.515	0.38	0.17	-0.125	0.36	-0.09	-0.26	0.21	0.03	-0.31	0.375
A_06_P6459	YOR097C || || 507055	1	-0.56	0.285	0.285	-0.265	0.455	-0.255	-0.2	0.375	-0.18	-0.135	0.38
A_06_P6053	YNL281W || HCH1 || 108855	1	-0.75	0.54	0.305	-0.38	0.415	-0.15	-0.475	0.495	-0.155	-0.47	0.48
A_06_P3893	YIL094C || LYS12 || 186557	1	-0.715	0.28	0.315	-0.33	0.34	-0.1	-0.305	0.51	-0.095	-0.4	0.42
A_06_P3405	YGR184C || UBR1 || 859961	1	-0.45	0.29	0.23	-0.115	0.345	-0.15	-0.225	0.27	-0.135	-0.215	0.23
A_06_P6892	YPL133C || RDS2 || 300125	1	-0.465	0.075	0.015	-0.215	0.375	0.07	-0.065	0.25	0.045	-0.12	0.175
A_06_P6768	YPL009C || TAE2 || 535978	1	-0.81	0.19	-0.105	-0.175	0.45	-0.23	-0.28	0.325	-0.26	-0.33	0.37
A_06_P6164	YNR051C || BRE5 || 716901	1	-0.89	0.155	-0.105	-0.535	0.42	-0.175	-0.37	0.04	-0.29	-0.38	0.12
A_06_P4042	YJL020C || BBC1 || 400488	1	-0.94	0.205	-0.04	-0.49	0.6	-0.18	-0.305	-0.01	-0.265	-0.73	0.055
A_06_P4124	YJL102W || MEF2 || 233681	1	-1.18	0.335	0.01	-0.62	0.53	0.18	-0.555	0.67	0.015	-0.515	0.565
A_06_P1761	YDL033C || SLM3 || 392707	1	-0.585	0.27	0.045	-0.28	0.42	-0.045	-0.385	0.28	0.025	-0.48	0.305
A_06_P2548	YEL009C || GCN4 || 138976	1	-1.165	0.245	0.25	-0.85	0.75	-0.1	-0.74	0.525	0.115	-0.55	0.555
A_06_P5880	YNL109W || || 419322	1	-0.71	0.07	-0.085	-0.225	0.085	-0.18	-0.21	0.23	-0.175	-0.185	0.285
A_06_P3277	YGR057C || LST7 || 604805	1	-0.57	0.195	0.095	-0.15	0.345	-0.31	-0.155	0.13	-0.03	-0.055	0.225
A_06_P1841	YDL111C || RRP42 || 263402	1	-0.375	0.01	0	-0.33	0.26	-0.175	-0.275	0.275	0.025	-0.085	0.255
A_06_P3652	YHR078W || || 257937	1	-0.47	0.095	0.12	-0.285	0.35	-0.095	-0.25	0.065	-0.18	-0.33	-0.115
A_06_P5401	YML108W || || 54884	1	-0.67	0.06	0.55	-0.49	0.07	-0.035	-0.575	0.125	-0.14	-0.41	0.28
A_06_P4298	YJR055W || HIT1 || 539068	1	-0.625	-0.02	0.23	-0.395	0.215	-0.17	-0.445	0.13	-0.08	-0.205	0.335
A_06_P1441	YBR188C || NTC20 || 603872	1	-0.95	0.01	0.51	-0.425	0.2	-0.135	-0.515	-0.085	-0.2	-0.645	0.315
A_06_P5304	YML014W || TRM9 || 243931	1	-0.665	0.1	0.24	-0.315	0.09	-0.285	-0.5	0.05	-0.14	-0.505	0.13
A_06_P1321	YBR073W || RDH54 || 385909	1	-0.46	0.16	0.16	-0.24	0.08	-0.175	-0.325	0.18	-0.06	-0.395	0.185
A_06_P6652	YOR291W || YPK9 || 865393	1	-0.395	0.325	0.49	-0.285	0.135	0.03	-0.25	0.275	-0.16	-0.205	0.22
A_06_P5602	YMR167W || MLH1 || 596951	1	-0.515	0.345	0.33	-0.135	0.305	-0.215	-0.18	-0.075	-0.15	-0.085	0.03
A_06_P2123	YDR135C || YCF1 || 723024	1	-0.36	0.355	0.84	-0.21	0.255	-0.145	-0.33	0.2	-0.45	-0.325	0.1
A_06_P2920	YFR024C-A || LSB3 || 201960	1	-0.3	0.3	0.54	0.24	0.345	-0.235	-0.035	0.185	-0.4	-0.09	0.11
A_06_P4679	YKR041W || || 518724	1	-0.38	0.49	0.35	-0.37	0.04	-0.425	-0.39	0.13	-0.575	-0.555	0.12
A_06_P1714	YCR094W || CDC50 || 287827	1	-0.19	0.23	0.435	-0.065	0.15	-0.27	-0.255	-0.025	-0.315	-0.275	-0.125
A_06_P1639	YCR018C || SRD1 || 148435	1	0.07	0.43	0.46	0.045	0.47	-0.345	-0.385	0.33	-0.42	-0.5	0.01
A_06_P6728	YOR364W || || 1023605	1	-0.495	-0.29	0.015	0.055	0.03	-0.275	0.12	0.32	0	0.075	0.155
A_06_P6858	YPL099C || AIM43 || 363560	1	-0.57	0.065	-0.12	-0.07	0.16	-0.235	-0.13	0.07	-0.195	-0.19	0.115
A_06_P3321	YGR101W || PCP1 || 694306	1	-0.5	0.06	-0.28	-0.06	0.08	-0.2	0.005	0.07	-0.22	-0.11	0.04
A_06_P3630	YHR057C || CPR2 || 218441	1	-0.355	0	0.08	0.04	0.19	-0.14	0.04	0.2	-0.12	-0.015	0.155
A_06_P2924	YFR028C || CDC14 || 208547	1	-0.36	-0.01	0.02	0.215	0.03	-0.285	-0.03	0.04	-0.1	-0.025	0.13
A_06_P3967	YIL168W || || 29275	1	-0.38	0.21	-0.055	0.295	0.32	-0.155	0.215	0.105	-0.13	-0.26	0.01
A_06_P5730	YMR290W-A || || 851520	1	-0.365	-0.08	-0.31	-0.37	0.2	0	0	0.25	0.2	-0.045	0.235
A_06_P1774	YDL045W-A || MRP10 || 372268	1	-0.19	-0.07	-0.095	0.04	0.11	0.035	-0.1	0.11	0.155	-0.14	0.205
A_06_P4738	YKR100C || SKG1 || 639320	1	-0.25	0.545	0.19	-0.27	-0.145	-0.01	-0.215	-0.05	0.02	-0.29	-0.105
A_06_P4236	YJL214W || HXT8 || 28511	1	-0.405	0.34	0.255	-0.335	0.115	0.215	-0.02	0	0.19	-0.21	0.07
A_06_P6297	YOL104C || NDJ1 || 116602	1	-0.44	0.25	0.22	-0.41	0.53	-0.235	-0.655	0.18	-0.235	-0.84	-0.195
A_06_P6177	YNR064C || || 749358	1	-0.795	-0.155	0.18	-0.275	0.19	-0.585	-0.82	-0.385	-0.325	-0.73	-0.26
A_06_P5292	YML006C || GIS4 || 256212	1	-0.24	0	-0.125	-0.09	0.12	0.07	-0.17	-0.05	-0.09	-0.145	-0.065
A_06_P4234	YJL212C || OPT1 || 34038	1	-0.145	0.015	-0.14	0.015	0.215	-0.205	-0.21	-0.16	-0.335	-0.415	0.025
A_06_P6359	YOL165C || AAD15 || 1698	1	-0.105	-0.1	0.8	0.055	0.105	-0.495	-1.28	-0.97	0.045	-0.525	-0.26
A_06_P4430	YKL022C || CDC16 || 394808	1	-0.095	0.005	0.015	-0.14	0.01	-0.06	-0.23	-0.2	-0.1	-0.225	-0.19
A_06_P2886	YFL060C || SNO3 || 10638	1	-0.43	-0.02	0.48	0.225	0.4	0	-0.445	-0.12	0.165	-0.605	-0.14
A_06_P6415	YOR053W || || 428056	1	-0.405	-0.015	0.03	-0.08	0.285	0.055	0.055	0.05	-0.03	0.09	0.07
A_06_P3655	YHR080C || || 262804	1	-0.36	-0.185	0.095	-0.22	-0.23	-0.07	0.055	-0.035	-0.115	0.055	-0.03
A_06_P6368	YOR008C || SLG1 || 341434	1	-0.255	-0.2	0.515	0.02	-0.23	-0.1	-0.04	-0.06	-0.035	-0.35	-0.11
A_06_P4890	YLR078C || BOS1 || 285802	1	-0.29	-0.12	0.265	-0.05	-0.195	-0.09	-0.02	0.055	-0.085	-0.135	0.01
A_06_P4623	YKL211C || TRP3 || 36699	1	-0.28	-0.265	0.325	-0.04	0	-0.045	-0.255	-0.055	0	-0.175	-0.105
A_06_P6088	YNL316C || PHA2 || 42215	1	-0.35	-0.17	0.325	-0.205	0.005	0.18	-0.185	0.045	0.12	-0.05	-0.045
A_06_P5486	YMR059W || SEN15 || 391287	1	-0.42	-0.195	0.35	-0.22	0.125	0.13	-0.395	0.1	0.17	-0.345	0.155
A_06_P2100	YDR112W || IRC2 || 679753	1	-0.66	-0.27	0.43	-0.25	0.01	-0.035	-0.435	0.06	0.005	-0.23	0.09
A_06_P4344	YJR101W || RSM26 || 618820	1	-0.255	-0.24	0.2	-0.035	-0.025	0.11	-0.21	0.16	0.13	-0.095	0.135
A_06_P6005	YNL233W || BNI4 || 214341	1	-0.735	0.065	0.145	-0.44	0.04	0.005	-0.41	0.125	-0.175	-0.505	0.215
A_06_P4123	YJL101C || GSH1 || 234380	1	-0.605	0.215	0.34	-0.315	0.245	0.04	-0.465	0.285	-0.28	-0.465	0.145
A_06_P5714	YMR275C || BUL1 || 815791	1	-0.745	-0.04	0.505	-0.45	0.215	-0.035	-0.43	0.21	-0.01	-0.495	0.18
A_06_P5408	YML115C || VAN1 || 40201	1	-0.65	-0.05	0.465	-0.25	0.14	-0.04	-0.32	0.17	-0.12	-0.39	0.06
A_06_P2107	YDR119W || VBA4 || 690466	1	-0.735	0.25	0.48	-0.44	0.405	-0.01	-0.34	0.375	-0.235	-0.56	0.295
A_06_P5131	YLR314C || CDC3 || 762812	1	-0.8	-0.08	0.41	-0.335	-0.045	0.01	-0.435	-0.025	-0.145	-0.595	-0.11
A_06_P3822	YIL022W || TIM44 || 312257	1	-0.54	-0.03	0.45	-0.18	0.115	-0.04	-0.385	-0.15	-0.2	-0.505	-0.22
A_06_P5825	YNL054W || VAC7 || 529504	1	-0.61	-0.175	0.605	-0.34	0.005	0.015	-0.345	0	-0.11	-0.235	-0.015
A_06_P3197	YGL241W || KAP114 || 48400	1	-0.465	-0.16	0.35	-0.22	-0.12	0.105	-0.255	0.05	-0.065	-0.14	0.045
A_06_P2591	YEL050C || RML2 || 59713	1	-0.67	-0.315	0.53	-0.315	-0.02	0.1	-0.335	-0.04	-0.04	-0.41	-0.075
A_06_P7136	YPR089W || || 713529	1	-0.57	-0.13	-0.025	-0.08	0.42	-0.1	-0.125	-0.035	0.03	-0.56	-0.245
A_06_P6392	YOR030W || DFG16 || 388499	1	-0.4	0.175	0.115	-0.09	0.125	0.015	-0.13	-0.03	0.025	-0.385	0.025
A_06_P7134	YPR087W || VPS69 || 711410	1	-0.06	-0.045	0.14	-0.13	0.115	-0.05	-0.145	-0.075	-0.03	-0.22	0.01
A_06_P5613	YMR176W || ECM5 || 615813	1	-0.13	-0.1	-0.12	-0.17	0.005	0.015	-0.365	-0.015	-0.005	-0.23	-0.08
A_06_P3815	YIL015W || BAR1 || 324036	1	-0.145	-0.195	-0.01	-0.015	-0.06	-0.12	-0.585	-0.12	0.12	-0.78	-0.185
A_06_P4983	YLR169W || || 500561	1	-0.145	0.005	0.015	-0.415	-0.165	0.065	-0.115	0.145	0.22	-0.27	0.095
A_06_P6954	YPL194W || DDC1 || 181005	1	-0.575	-0.13	0.475	-0.315	-0.055	0.045	-0.445	-0.13	0.09	-0.655	-0.145
A_06_P6694	YOR330C || MIP1 || 939837	1	-0.41	-0.135	0.25	-0.205	-0.025	0.165	-0.3	0.015	-0.005	-0.515	-0.065
A_06_P3764	YHR186C || KOG1 || 476007	1	-0.235	0.09	0.345	-0.185	0.16	0.015	-0.405	0.06	0.055	-0.44	-0.055
A_06_P6562	YOR200W || || 720665	1	-0.53	-0.12	0.565	-0.47	-0.01	0.41	-0.73	0.155	0.285	-0.535	0.125
A_06_P1307	YBR059C || AKL1 || 356994	1	-0.3	-0.025	0.16	-0.075	0.105	0.02	-0.22	0.035	-0.03	-0.18	-0.01
A_06_P2451	YDR458C || HEH2 || 1380172	1	-0.415	-0.04	0.075	-0.07	0.04	0.055	-0.09	0.02	0	-0.11	-0.035
A_06_P6642	YOR281C || PLP2 || 846503	1	-0.195	-0.06	-0.085	-0.235	-0.215	0.215	-0.155	0.125	0.065	-0.305	0.16
A_06_P2318	YDR327W || || 1125411	1	-0.6	-0.145	0.225	-0.285	-0.145	0.215	-0.365	0.03	0.06	-0.37	0.025
A_06_P7144	YPR097W || || 728429	1	-0.535	-0.08	0.685	-0.505	-0.03	0.055	-0.605	0.12	0.085	-0.59	0.11
A_06_P6929	YPL170W || DAP1 || 228630	1	-0.9	-0.055	0.53	-0.645	0.13	0.2	-0.685	0.34	0.17	-0.605	0.105
A_06_P6477	YOR115C || TRS33 || 538859	1	-0.545	-0.235	0.43	-0.545	-0.235	0.2	-0.665	0.065	0.295	-0.49	0.16
A_06_P4455	YKL046C || DCW1 || 351476	1	-0.19	0.005	0.47	-0.22	0.025	0.04	-0.37	0.105	0.085	-0.27	0.135
A_06_P4099	YJL077C || ICS3 || 294744	1	-0.41	-0.025	0.66	-0.21	0.05	0.015	-0.43	0.16	-0.085	-0.47	-0.02
A_06_P5726	YMR287C || DSS1 || 842482	1	-0.655	-0.075	0.21	-0.44	0	0.3	-0.455	0.11	0.155	-0.355	0.04
A_06_P7161	YPR114W || || 754189	1	-0.45	0.085	0.31	-0.365	0.065	-0.03	-0.455	0.19	0.005	-0.605	0.175
A_06_P7006	YPL246C || RBD2 || 84628	1	-0.455	0.145	0.22	-0.545	-0.015	0.205	-0.44	0.175	0.19	-0.585	0.15
A_06_P4285	YJR042W || NUP85 || 516174	1	-0.405	0.17	0.455	-0.485	0.01	0.35	-0.52	0.375	0.13	-0.605	0.305
A_06_P2316	YDR325W || YCG1 || 1120110	1	-0.62	-0.01	0.25	-0.675	0.005	0.34	-0.78	0.26	0.07	-0.715	0.33
A_06_P2792	YER159C || BUR6 || 491560	1	-0.21	0.04	0.115	-0.315	0.07	0.095	-0.605	0.06	0.045	-0.74	0.01
A_06_P6361	YOR001W || RRP6 || 328752	1	-0.46	-0.005	0.44	-0.12	0.02	0.01	-0.505	0.145	0.005	-0.62	0.13
A_06_P4241	YJL219W || HXT9 || 21141	1	-0.785	-0.285	0.36	-0.27	0.25	-0.065	-0.915	0.155	-0.1	-1.04	0.14
A_06_P7151	YPR104C || FHL1 || 733729	1	-0.31	-0.275	0.055	-0.19	-0.12	0.425	-0.425	0.045	0.395	-0.37	0.19
A_06_P5721	YMR282C || AEP2 || 833509	1	-0.41	-0.295	0.175	-0.245	-0.005	0.315	-0.41	0.065	0.29	-0.405	0.105
A_06_P5299	YML009W-B || || 250852	1	-0.385	-0.095	-0.185	-0.29	-0.04	0.195	-0.48	0.05	0.275	-0.59	0.145
A_06_P4627	YKL215C || OXP1 || 26936	1	-0.275	-0.14	-0.045	-0.22	0.075	0.09	-0.5	-0.045	0.08	-0.495	0.055
A_06_P7029	YPL268W || PLC1 || 37769	1	-0.555	-0.34	-0.105	-0.565	-0.075	0.33	-0.59	-0.01	0.44	-0.545	0.03
A_06_P6445	YOR083W || WHI5 || 480276	1	-0.6	-0.3	-0.21	-0.575	-0.16	0.345	-0.655	-0.075	0.505	-0.6	0.235
A_06_P3897	YIL098C || FMC1 || 179952	1	-0.36	-0.44	-0.165	-0.26	-0.08	0.385	-0.375	0.02	0.33	-0.61	0.125
A_06_P3050	YGL095C || VPS45 || 329086	1	-0.22	-0.175	-0.245	-0.275	0.075	0.315	-0.36	0.105	0.305	-0.365	0.11
A_06_P6140	YNR029C || || 677345	1	-0.185	-0.03	-0.025	-0.16	-0.08	0.175	-0.205	0.105	0.095	-0.14	0.11
A_06_P3188	YGL232W || TAN1 || 62939	1	-0.215	-0.035	0.055	-0.205	-0.115	0.295	-0.285	0.085	0.16	-0.225	0.115
A_06_P3744	YHR166C || CDC23 || 437340	1	-0.365	-0.195	-0.01	-0.235	-0.23	0.325	-0.285	0.065	0.205	-0.075	0.05
A_06_P4304	YJR061W || || 553214	1	-0.425	-0.445	-0.435	-0.265	-0.075	0.3	-0.205	0.085	0.255	-0.185	0.16
A_06_P4000	YIR023W || DAL81 || 402592	1	-0.18	0	-0.115	-0.225	0.2	0.13	-0.4	0.13	0.21	-0.455	0.125
A_06_P1480	YBR227C || MCX1 || 673773	1	-0.165	0.1	-0.21	-0.12	0.355	0.17	-0.255	0.1	0.16	-0.385	0.025
A_06_P5272	YLR453C || RIF2 || 1041887	1	-0.515	-0.425	0.405	-0.62	-0.27	0.41	-0.865	-0.045	0.315	-0.29	-0.19
A_06_P6233	YOL042W || NGL1 || 250857	1	-0.2	-0.275	-0.2	-0.375	0.01	0.235	-0.43	-0.015	0.27	-0.26	0.025
A_06_P6100	YNL328C || MDJ2 || 22954	1	-0.46	-0.28	-0.325	-0.705	-0.06	0.38	-0.645	0.045	0.4	-0.63	0.13
A_06_P3913	YIL114C || POR2 || 149210	1	-0.13	-0.255	0	-0.37	-0.035	0.255	-0.35	0.06	0.39	-0.45	0.08
A_06_P6915	YPL156C || PRM4 || 255996	1	-0.835	-0.665	0.09	-0.6	-0.125	0.11	-0.72	-0.115	0.26	-0.885	0.055
A_06_P4051	YJL030W || MAD2 || 387977	1	-0.785	-0.21	0.195	-0.32	0.025	0.145	-0.435	-0.03	0.07	-0.655	-0.105
A_06_P7176	YPR129W || SCD6 || 793453	1	-0.3	-0.28	0.115	-0.415	-0.24	0.305	-0.5	-0.18	0.225	-0.33	-0.1
A_06_P7068	YPR022C || || 604112	1	-0.305	-0.345	0.27	-0.405	-0.145	0.28	-0.54	-0.155	0.345	-0.445	-0.08
A_06_P5990	YNL218W || MGS1 || 239742	1	-0.65	-0.71	0.23	-0.85	-0.565	0.41	-1.135	-0.33	0.4	-1.235	-0.27
A_06_P5365	YML076C || WAR1 || 112594	1	-0.47	-0.355	0.035	-0.435	-0.245	0.295	-0.54	-0.1	0.285	-0.53	-0.1
A_06_P7205	YPR157W || TDA6 || 842564	1	-0.31	-0.16	-0.11	-0.575	0.025	0.21	-0.615	-0.07	0.31	-1.01	0.005
A_06_P5603	YMR168C || CEP3 || 597531	1	-0.565	-0.09	-0.075	-0.525	-0.04	0.225	-0.8	-0.015	0.27	-0.825	0.05
A_06_P6671	YOR308C || SNU66 || 894629	1	-0.74	-0.165	0.065	-0.71	0.085	0.345	-0.89	0.14	0.445	-0.97	0.235
A_06_P3729	YHR151C || MTC6 || 399414	1	-0.41	-0.14	0.065	-0.475	-0.075	0.19	-0.465	0.015	0.325	-0.51	0.125
A_06_P2563	YEL022W || GEA2 || 115738	1	-0.355	-0.165	0.125	-0.3	-0.075	0.105	-0.49	0.02	0.155	-0.58	-0.005
A_06_P3677	YHR102W || KIC1 || 319694	1	-0.505	-0.245	0.065	-0.47	-0.08	0.225	-0.675	-0.105	0.27	-0.65	-0.125
A_06_P1119	YAR060C || || 217157	1	-0.745	-0.545	0.09	-0.86	-0.295	0.34	-1.01	-0.135	0.415	-1.29	-0.105
A_06_P6638	YOR277C || || 841668	1	-0.38	-0.175	0.135	-0.715	-0.255	0.41	-0.845	0.16	0.64	-0.605	0.19
A_06_P6121	YNR010W || CSE2 || 643966	1	-0.07	-0.18	-0.02	-0.445	-0.075	0.45	-0.56	0.175	0.46	-0.63	0.095
A_06_P5043	YLR229C || CDC42 || 604307	1	-0.065	-0.135	0.025	-0.34	-0.05	0.165	-0.375	0.025	0.305	-0.315	0.11
A_06_P3484	YGR263C || SAY1 || 1018155	1	-0.15	-0.205	0.15	-0.325	0.09	0.325	-0.49	0.175	0.415	-0.27	0.21
A_06_P7167	YPR120C || CLB5 || 773892	1	-0.025	-0.065	0.065	-0.33	0.055	0.415	-0.57	0.395	0.42	-0.62	0.405
A_06_P1153	YBL024W || NCL1 || 174390	1	-0.05	0.075	0.035	-0.3	0.135	0.31	-0.38	0.185	0.39	-0.505	0.29
A_06_P4724	YKR086W || PRP16 || 602933	1	-0.325	-0.16	0.155	-0.535	0.035	0.355	-0.665	0.13	0.495	-0.825	0.26
A_06_P1758	YDL030W || PRP9 || 398876	1	-0.465	0.05	0.21	-0.62	0.22	0.415	-0.645	0.33	0.445	-0.635	0.425
A_06_P4848	YLR036C || || 221643	1	-0.35	-0.235	0.24	-0.7	-0.045	0.45	-0.67	0.285	0.485	-0.465	0.41
A_06_P2934	YFR036W || CDC26 || 227045	1	-0.44	0.03	0.165	-0.76	0.33	0.435	-0.925	0.53	0.61	-0.7	0.635
A_06_P2589	YEL048C || TCA17 || 64884	1	-0.405	0.04	0.455	-0.755	0.245	0.455	-0.75	0.515	0.57	-0.675	0.6
A_06_P2761	YER128W || VFA1 || 416321	1	-0.61	-0.215	-0.005	-0.575	0.32	0.34	-0.695	0.29	0.535	-0.505	0.335
A_06_P1736	YDL008W || APC11 || 433742	1	-0.56	-0.095	0.05	-0.615	0.195	0.315	-0.67	0.365	0.415	-0.625	0.43
A_06_P1429	YBR176W || ECM31 || 584591	1	-0.365	-0.01	0.07	-0.295	0.38	0.18	-0.45	0.245	0.18	-0.425	0.285
A_06_P3338	YGR118W || RPS23A || 727571	1	-0.25	-0.08	0.05	-0.555	-0.06	0.355	-0.48	0.21	0.37	-0.4	0.23
A_06_P2689	YER060W || FCY21 || 276094	1	-0.6	-0.24	0.085	-0.9	-0.32	0.47	-0.505	0.065	0.605	-0.485	0.12
A_06_P1117	YAR050W || FLO1 || 207642	1	-0.5	-0.385	0.015	-0.59	-0.265	0.245	-0.67	0.055	0.795	-0.33	0.36
A_06_P7129	YPR082C || DIB1 || 704311	1	-0.905	-0.355	0.065	-0.635	0.045	0.11	-0.665	0.2	0.3	-0.465	0.305
A_06_P6193	YOL003C || PFA4 || 322067	1	-0.755	-0.32	-0.02	-0.43	0.01	0.06	-0.605	0.08	0.16	-0.385	0.21
A_06_P5893	YNL122C || || 398083	1	-1.06	-0.26	0.005	-0.44	0.23	0.09	-0.485	0.355	0.22	-0.485	0.355
A_06_P4144	YJL124C || LSM1 || 187280	1	-0.955	-0.295	0.03	-0.475	0.165	0.08	-0.545	0.23	0.105	-0.505	0.21
A_06_P2851	YFL025C || BST1 || 84361	1	-0.82	-0.215	-0.095	-0.47	0.365	0.175	-0.55	0.375	0.19	-0.41	0.395
A_06_P2014	YDR029W || || 501231	1	-0.52	-0.2	-0.14	-0.25	0.195	0.125	-0.265	0.22	0.16	-0.22	0.24
A_06_P4297	YJR054W || KCH1 || 537398	1	-0.725	-0.07	0.18	-0.355	0.235	0.105	-0.55	0.275	0.16	-0.34	0.31
A_06_P4126	YJL104W || PAM16 || 227578	1	-0.415	-0.12	0.19	-0.1	0.105	0.12	-0.29	0.225	0.25	-0.395	0.275
A_06_P1679	YCR053W || THR4 || 218080	1	-0.715	-0.09	-0.105	-0.26	0.36	0.04	-0.45	0.325	0.17	-0.355	0.38
A_06_P6785	YPL026C || SKS1 || 500784	1	-1.13	0.14	0.075	-1.41	0.66	0.335	-0.59	0.235	-0.025	-1.1	-0.185
A_06_P6466	YOR104W || PIN2 || 518028	1	-0.785	-0.01	0.125	-0.43	0.225	0.07	-0.6	0.27	0.145	-0.765	0.095
A_06_P7172	YPR125W || YLH47 || 789063	1	-0.69	0.205	0.34	-0.53	0.375	0.145	-0.57	0.375	0.155	-0.54	0.345
A_06_P2177	YDR188W || CCT6 || 838002	1	-0.895	0.34	0.35	-0.575	0.545	0.065	-0.525	0.39	-0.02	-0.595	0.37
A_06_P4777	YLL032C || || 74326	1	-0.37	-0.045	-0.085	-0.37	0.12	0.12	-0.505	-0.085	0.095	-0.39	-0.06
A_06_P5061	YLR247C || IRC20 || 628684	1	-0.89	0.145	-0.135	-0.68	0.3	0.04	-0.66	0.17	-0.12	-0.68	0.13
A_06_P4673	YKR035W-A || DID2 || 508269	1	-0.58	0.055	-0.195	-0.545	0.23	0.14	-0.415	0.135	0.115	-0.415	0.175
A_06_P3595	YHR024C || MAS2 || 157846	1	-0.735	-0.09	-0.1	-0.62	0.325	0.08	-0.595	0.035	0.06	-0.585	0.04
A_06_P4846	YLR034C || SMF3 || 210572	1	-0.825	0.18	-0.075	-0.86	0.225	0.21	-0.865	0.09	0.315	-0.885	0.205
A_06_P5651	YMR212C || EFR3 || 690793	1	-0.795	-0.015	-0.125	-0.83	0.195	0.165	-0.875	0.18	0.245	-0.87	0.195
A_06_P3653	YHR079C || IRE1 || 258431	1	-0.84	-0.02	-0.165	-0.82	0.25	0.12	-0.875	0.03	0.26	-0.83	0.085
A_06_P6008	YNL236W || SIN4 || 209795	1	-0.985	-0.15	0.01	-0.755	0.17	0.07	-0.87	0.08	0.06	-0.735	0.105
A_06_P3955	YIL156W || UBP7 || 51220	1	-0.91	-0.18	-0.045	-0.785	0.215	0.105	-0.77	0.13	0.09	-0.725	0.165
A_06_P4615	YKL203C || TOR2 || 56035	1	-0.97	-0.145	0.065	-0.75	0.07	0.02	-0.895	-0.05	-0.09	-0.82	0.015
A_06_P7098	YPR052C || NHP6A || 665693	1	-1	-0.185	0.01	-0.8	0.135	0.185	-0.74	0.175	0.185	-0.76	0.23
A_06_P4429	YKL021C || MAK11 || 397576	1	-0.935	-0.15	-0.19	-0.775	0.29	0.12	-0.745	0.1	0.19	-0.86	0.17
A_06_P3049	YGL094C || PAN2 || 331298	1	-1.325	-0.085	0.045	-1.045	0.285	0.095	-1.16	0.335	0.195	-1.135	0.55
A_06_P1103	YAR018C || KIN3 || 170596	1	-1.32	0.005	0.035	-1.095	0.12	0.275	-1.14	0.36	0.35	-1.125	0.43
A_06_P3742	YHR164C || DNA2 || 424771	1	-0.725	0.015	0.155	-0.895	0.02	0.35	-0.91	0.07	0.17	-0.835	0.135
A_06_P3736	YHR158C || KEL1 || 413755	1	-0.81	-0.13	0.025	-0.8	0	0.18	-0.835	0.065	0.185	-0.77	0.15
A_06_P6674	YOR311C || DGK1 || 899109	1	-0.42	0.055	-0.185	-0.33	0.155	0.07	-0.45	0.135	0.23	-0.455	0.2
A_06_P5376	YML086C || ALO1 || 95791	1	-0.55	-0.21	0.065	-0.58	0.05	0.165	-0.64	0.085	0.185	-0.55	0.1
A_06_P6330	YOL137W || BSC6 || 66985	1	-0.505	0.03	-0.04	-0.74	0.14	0.23	-0.69	0.38	0.33	-0.63	0.39
A_06_P3583	YHR013C || ARD1 || 130733	1	-0.4	-0.105	-0.09	-0.57	0.03	0.185	-0.645	0.105	0.27	-0.565	0.185
A_06_P2824	YFL001W || DEG1 || 148352	1	-0.85	-0.025	-0.235	-0.83	0.195	0.325	-1.03	0.32	0.475	-0.98	0.415
A_06_P5012	YLR198C || || 547290	1	-0.56	-0.5	-0.24	-1.055	-0.13	0.36	-1.125	0.205	0.58	-0.98	0.305
A_06_P2032	YDR045C || RPC11 || 548178	1	-0.5	-0.16	-0.21	-0.92	-0.035	0.23	-0.84	0.175	0.435	-0.855	0.37
A_06_P5056	YLR242C || ARV1 || 623126	1	-0.665	-0.4	-0.265	-0.57	0.14	0.17	-0.73	0.12	0.37	-0.65	0.155
A_06_P5428	YMR001C || CDC5 || 269183	1	-1.055	-0.295	-0.33	-0.94	-0.1	0.325	-1.165	0.14	0.32	-1.145	0.28
A_06_P5087	YLR272C || YCS4 || 683832	1	-0.945	-0.37	-0.145	-0.67	-0.05	0.22	-0.82	0.19	0.265	-0.875	0.275
A_06_P3316	YGR096W || TPC1 || 677424	1	-1.33	-0.405	-0.215	-1.445	0.05	0.275	-1.48	0.215	0.375	-1.45	0.375
A_06_P3383	YGR162W || TIF4631 || 826708	1	-0.905	-0.36	-0.185	-1.015	-0.035	0.22	-1.14	0.08	0.455	-1.32	0.255
A_06_P1936	YDL201W || TRM8 || 100342	1	-1.005	-0.305	0.02	-1.01	-0.045	0.185	-1.09	0.145	0.38	-1.16	0.23
A_06_P2079	YDR091C || RLI1 || 626713	1	-0.605	-0.135	0.02	-0.87	0.16	0.28	-0.77	0.15	0.465	-0.67	0.375
A_06_P2936	YFR038W || IRC5 || 231629	1	-0.48	0.005	0.185	-0.54	-0.135	0.28	-0.75	0.125	0.215	-0.81	0.245
A_06_P1208	YBL076C || ILS1 || 81123	1	-0.525	-0.195	0.07	-0.39	0.06	0.16	-0.595	0.135	0.2	-0.59	0.195
A_06_P5354	YML065W || ORC1 || 144738	1	-0.98	-0.17	-0.255	-0.67	0.27	0.245	-0.965	0.28	0.2	-0.875	0.45
A_06_P5202	YLR384C || IKI3 || 888891	1	-1.16	-0.11	-0.215	-0.675	0.36	0.04	-0.79	0.305	0.095	-0.955	0.335
A_06_P4384	YJR140C || HIR3 || 690750	1	-0.88	-0.24	-0.23	-0.45	0.19	0.14	-0.72	0.22	0.1	-0.74	0.19
A_06_P4288	YJR045C || SSC1 || 519795	1	-0.99	0.2	-0.26	-0.77	0.4	0.185	-0.965	0.335	0.17	-0.905	0.425
A_06_P2798	YER166W || DNF1 || 517194	1	-0.57	-0.005	-0.26	-0.495	0.21	0.115	-0.685	0.085	0.14	-0.55	0.21
A_06_P1392	YBR140C || IRA1 || 517525	1	-0.935	0.1	0.135	-0.885	0.25	0.125	-1.075	0.255	0.155	-1.005	0.32
A_06_P1137	YBL008W || HIR1 || 211969	1	-1.265	-0.125	0.26	-0.725	0.275	0.205	-1.07	0.315	0.3	-1.1	0.285
A_06_P6784	YPL025C || || 502473	1	-0.545	0.03	-0.035	-0.415	0.15	0.14	-0.29	0.125	0.305	-0.395	0.305
A_06_P1496	YBR242W || || 705253	1	-0.245	-0.15	-0.015	-0.225	0.075	0.065	-0.285	0.105	0.195	-0.31	0.21
A_06_P6220	YOL029C || || 269915	1	-0.545	-0.11	-0.19	-0.355	0.175	0.205	-0.385	0.165	0.275	-0.475	0.27
A_06_P3543	YHL025W || SNF6 || 55787	1	-0.475	-0.21	0.005	-0.24	-0.065	0.165	-0.33	0.12	0.03	-0.375	0.065
A_06_P1443	YBR190W || || 606216	1	-0.835	-0.28	-0.015	-0.455	0.13	0.375	-0.565	0.015	0.345	-0.79	0.295
A_06_P2476	YDR483W || KRE2 || 1422386	1	-0.245	-0.025	0.03	-0.25	0.08	-0.01	-0.22	0.025	0.15	-0.22	-0.005
A_06_P7014	YPL253C || VIK1 || 71161	1	-0.51	-0.285	-0.26	-0.05	0.095	0.215	-0.295	0.205	0.14	-0.38	0.16
A_06_P6081	YNL309W || STB1 || 53631	1	-0.255	-0.005	-0.025	0.03	0.115	0.16	-0.255	0.12	0.075	-0.375	0.195
A_06_P6480	YOR118W || RTC5 || 548432	1	-0.435	-0.025	-0.405	-0.33	0.215	0.24	-0.39	0.135	0.12	-0.375	0.175
A_06_P6030	YNL258C || DSL1 || 158230	1	-0.355	-0.02	-0.385	-0.165	0.23	0.22	-0.355	0.17	0.21	-0.35	0.19
A_06_P3594	YHR023W || MYO1 || 157176	1	-0.65	-0.215	-0.495	-0.11	0.04	0.2	-0.34	0.17	0.28	-0.515	0.225
A_06_P5005	YLR191W || PEX13 || 538336	1	-0.655	-0.115	-0.175	-0.205	0.2	0.155	-0.335	0.22	0.16	-0.415	0.16
A_06_P4767	YLL022C || HIF1 || 99170	1	-0.4	-0.095	-0.345	-0.205	0.225	0.215	-0.37	0.305	0.33	-0.495	0.385
A_06_P5981	YNL209W || SSB2 || 253318	1	-0.55	-0.215	-0.205	-0.235	-0.06	-0.01	-0.165	-0.07	0.065	-0.25	0.075
A_06_P4387	YJR143C || PMT4 || 698326	1	-0.555	-0.27	-0.135	-0.28	-0.2	0.015	-0.335	-0.02	0.13	-0.35	0.01
A_06_P6864	YPL105C || SYH1 || 353089	1	-0.49	-0.29	-0.365	-0.305	-0.01	0.09	-0.42	-0.105	0.26	-0.455	0.07
A_06_P2319	YDR328C || SKP1 || 1125612	1	-0.38	-0.11	-0.245	-0.165	0.03	-0.005	-0.225	-0.035	0.075	-0.315	0
A_06_P5732	YMR292W || GOT1 || 855093	1	-0.075	-0.13	-0.3	-0.32	0.02	0.14	-0.285	0.17	0.11	-0.335	0.21
A_06_P6669	YOR306C || MCH5 || 890030	1	-0.36	-0.095	-0.03	-0.245	0.145	0.105	-0.44	0.24	0.355	-0.44	0.3
A_06_P4273	YJR030C || || 484038	1	-0.285	0	-0.28	-0.27	0.195	0.15	-0.405	0.22	0.2	-0.31	0.315
A_06_P5111	YLR295C || ATP14 || 722228	1	-0.53	-0.245	-0.425	-0.78	0.085	0.575	-0.775	0.54	0.755	-0.685	0.65
A_06_P2570	YEL029C || BUD16 || 97084	1	-0.37	-0.125	-0.07	-0.43	0.155	0.305	-0.4	0.32	0.48	-0.375	0.305
A_06_P6887	YPL128C || TBF1 || 306573	1	-0.03	-0.15	-0.275	-0.09	0.18	0.355	-0.25	0.275	0.43	-0.305	0.435
A_06_P6737	YOR373W || NUD1 || 1039188	1	-0.08	-0.225	-0.115	-0.025	0.14	0.29	-0.275	0.335	0.415	-0.11	0.46
A_06_P4378	YJR135C || MCM22 || 676260	1	-0.325	-0.045	0.1	-0.25	0.19	0.38	-0.48	0.46	0.51	-0.47	0.54
A_06_P3075	YGL120C || PRP43 || 281795	1	-0.22	-0.145	-0.03	-0.185	0.225	0.2	-0.2	0.33	0.38	-0.29	0.43
A_06_P3827	YIL027C || EMC5 || 303749	1	-0.04	-0.07	-0.135	-0.25	-0.015	0.22	-0.36	0.28	0.33	-0.205	0.35
A_06_P3970	YIL171W || || 19547	1	-0.16	-0.02	-0.305	-0.365	0.045	0.375	-0.48	0.265	0.41	-0.19	0.12
A_06_P3104	YGL149W || || 225617	1	-0.185	-0.11	-0.25	-0.265	-0.04	0.29	-0.36	0.235	0.355	-0.255	0.19
A_06_P1718	YCR097W-A || || 294537	1	-0.23	-0.4	-0.365	-0.19	-0.035	0.245	-0.3	0.22	0.39	-0.2	0.21
A_06_P3175	YGL220W || FRA2 || 82507	1	-0.285	-0.07	0.065	-0.14	0.095	0.21	-0.13	0.17	0.305	-0.25	0.155
A_06_P1306	YBR058C-A || TSC3 || 356406	1	-0.55	0.035	-0.155	-0.23	0.315	0.275	-0.355	0.455	0.425	-0.36	0.59
A_06_P1940	YDL205C || HEM3 || 92940	1	-0.14	-0.275	0.075	0.02	0.31	0.29	-0.04	0.375	0.5	-0.35	0.48
A_06_P1463	YBR210W || ERV15 || 645777	1	-0.31	-0.365	-0.08	-0.18	-0.01	0.24	-0.245	0.17	0.37	-0.135	0.235
A_06_P6165	YNR052C || POP2 || 719568	1	-0.335	-0.01	0.15	-0.12	0.035	0.17	-0.205	0.045	0.225	-0.15	0.03
A_06_P3449	YGR228W || || 949583	1	-0.25	-0.135	0.175	-0.215	-0.21	0.345	-0.25	0.245	0.29	-0.08	0.29
A_06_P1602	YCL050C || APA1 || 37922	1	-0.145	-0.16	0.18	-0.03	0.025	0.17	-0.215	0.11	0.245	-0.095	0.02
A_06_P4792	YLL047W || || 46788	1	-0.425	-0.17	-0.11	-0.25	0.045	0.145	-0.02	-0.005	0.04	-0.13	0.16
A_06_P6436	YOR074C || CDC21 || 466730	1	-0.615	-0.295	-0.24	-0.105	0.08	-0.02	-0.205	0.165	-0.12	-0.19	0.185
A_06_P3730	YHR152W || SPO12 || 401809	1	-0.615	-0.21	-0.43	-0.29	0.06	0.025	-0.31	0.31	0.045	-0.335	0.39
A_06_P2603	YEL061C || CIN8 || 36686	1	-0.445	-0.155	-0.215	-0.09	0.13	0.05	-0.295	0.155	0.2	-0.17	0.41
A_06_P1057	YAL034W-A || MTW1 || 80405	1	-0.435	-0.205	0.075	-0.2	-0.075	0.15	-0.25	0.265	-0.05	-0.225	0.265
A_06_P6528	YOR166C || SWT1 || 647341	1	-0.53	0.32	0.255	-0.415	0.54	0.275	-0.22	0.35	0.075	-0.31	0.265
A_06_P5080	YLR265C || NEJ1 || 674480	1	-0.415	0.22	0.165	-0.54	0.525	0.25	-0.35	0.405	0.15	-0.295	0.455
A_06_P7173	YPR126C || || 789077	1	-0.27	0.17	0.25	-0.36	0.135	0.365	-0.34	0.33	0.255	-0.32	0.37
A_06_P6976	YPL216W || || 146945	1	-0.22	0.045	0	-0.335	0.2	0.23	-0.39	0.275	0.285	-0.195	0.365
A_06_P6521	YOR159C || SME1 || 633401	1	-0.23	0.115	-0.005	-0.435	0.275	0.38	-0.395	0.435	0.555	-0.425	0.535
A_06_P1177	YBL047C || EDE1 || 128034	1	-0.16	0.375	0.16	-0.395	0.37	0.25	-0.34	0.265	0.23	-0.275	0.39
A_06_P6928	YPL169C || MEX67 || 229139	1	-0.4	0.095	0.255	-0.3	0.315	0.17	-0.22	0.295	0.19	-0.135	0.34
A_06_P6242	YOL051W || GAL11 || 238126	1	-0.375	0	0.075	-0.305	0.245	0.155	-0.255	0.26	0.115	-0.165	0.305
A_06_P4030	YJL009W || || 420101	1	-0.625	0.095	0.195	-0.635	0.43	0.47	-0.635	0.56	0.32	-0.405	0.685
A_06_P4845	YLR033W || RSC58 || 210086	1	-0.41	-0.03	0.03	-0.25	0.355	0.18	-0.29	0.295	0.24	-0.23	0.415
A_06_P1254	YBR007C || DSF2 || 248995	1	-0.395	-0.105	-0.045	-0.21	0.265	0.185	-0.305	0.135	0.22	-0.315	0.25
A_06_P4660	YKR023W || || 484733	1	-0.275	0.195	0.09	-0.025	0.285	0.27	-0.07	0.29	0.025	-0.1	0.245
A_06_P2354	YDR363W || ESC2 || 1200454	1	-0.41	0.085	0.125	-0.13	0.29	0.165	-0.205	0.03	-0.095	-0.235	-0.095
A_06_P1960	YDL225W || SHS1 || 53840	1	-0.275	-0.09	0.275	-0.09	0.02	0.285	-0.095	-0.02	0.095	-0.16	0.045
A_06_P1616	YCL066W || HMLALPHA1 || 13750	1	-0.67	-0.33	0.005	-0.535	-0.015	0.29	-0.39	0.01	0.2	-0.115	0.09
A_06_P6380	YOR018W || ROD1 || 366622	1	-0.385	-0.15	-0.045	0.18	0.15	-0.045	0.07	0.09	-0.05	0.095	0.125
A_06_P2862	YFL034W || || 68417	1	-0.32	-0.085	0.04	0.025	0.12	0.03	-0.155	0	-0.05	-0.165	0.08
A_06_P2170	YDR181C || SAS4 || 826008	1	-0.615	-0.17	0.025	-0.02	0.32	0.105	-0.09	0.265	0.085	-0.195	0.245
A_06_P2737	YER104W || RTT105 || 367167	1	-0.69	-0.045	0.095	-0.2	0.325	-0.08	-0.375	0.21	0.14	-0.24	0.3
A_06_P1154	YBL025W || RRN10 || 171638	1	-0.68	-0.135	-0.035	-0.085	0.22	-0.05	-0.05	0.055	0.015	-0.395	0.225
A_06_P2542	YEL003W || GIM4 || 148409	1	-0.295	0.05	0.07	-0.12	0.015	0.07	-0.045	0.23	0.065	-0.02	0.28
A_06_P6865	YPL106C || SSE1 || 350340	1	-0.08	0.245	0.115	-0.2	0.145	0.36	-0.125	0.445	0.31	-0.085	0.37
A_06_P5130	YLR313C || SPH1 || 760770	1	-0.28	0.3	-0.045	-0.19	0.24	0.385	-0.055	0.51	0.22	-0.185	0.515
A_06_P6335	YOL142W || RRP40 || 56128	1	-0.115	0.16	0.425	-0.275	0.355	0.255	-0.49	0.54	0.435	-0.6	0.635
A_06_P5558	YMR127C || SAS2 || 522555	1	-0.12	0.21	0.18	-0.085	0.3	0.295	-0.25	0.44	0.42	-0.45	0.56
A_06_P5404	YML111W || BUL2 || 49518	1	-0.395	0.1	-0.065	-0.16	0.29	0.28	-0.22	0.265	0.21	-0.15	0.24
A_06_P6677	YOR314W || || 903300	1	-0.6	-0.01	-0.07	-0.085	0.235	0.075	-0.23	0.57	0.205	-0.26	0.475
A_06_P6377	YOR015W || || 360064	1	-0.36	0.14	0.03	-0.135	0.27	0.14	-0.19	0.29	0.155	-0.075	0.4
A_06_P5959	YNL187W || SWT21 || 288778	1	-0.56	0.02	-0.24	-0.265	0.465	0.225	-0.36	0.445	0.37	-0.455	0.73
A_06_P1189	YBL059C-A || CMC2 || 110166	1	-0.58	-0.045	-0.23	-0.22	0.305	0.27	-0.37	0.475	0.305	-0.215	0.6
A_06_P3166	YGL211W || NCS6 || 92896	1	-0.41	0.205	0.135	-0.21	0.455	0.225	-0.305	0.385	0.245	-0.425	0.365
A_06_P3499	YGR277C || CAB4 || 1045743	1	-0.47	0.225	0.07	-0.475	0.31	0.295	-0.435	0.505	0.31	-0.475	0.46
A_06_P1484	YBR231C || SWC5 || 682318	1	-0.64	0.345	-0.145	-0.325	0.505	0.295	-0.345	0.57	0.2	-0.505	0.56
A_06_P5750	YMR307W || GAS1 || 888408	1	-0.65	0.815	-0.27	-0.55	0.915	0.135	-0.575	0.905	0.125	-0.705	0.89
A_06_P2849	YFL023W || BUD27 || 93111	1	-0.375	0.415	-0.45	-0.285	0.725	0.225	-0.555	0.71	0.27	-0.61	0.81
A_06_P3453	YGR232W || NAS6 || 954542	1	-0.26	0.33	-0.07	-0.12	0.52	0.16	-0.185	0.42	0.245	-0.375	0.37
A_06_P6006	YNL234W || || 211234	1	-0.62	0.57	0.255	-0.715	0.945	0.39	-0.69	1.025	0.62	-0.87	1.125
A_06_P6440	YOR078W || BUD21 || 473108	1	-0.545	0.49	-0.03	-0.395	0.585	0.175	-0.39	0.735	0.345	-0.5	0.855
A_06_P4717	YKR079C || TRZ1 || 587005	1	-0.37	0.525	0.02	-0.42	0.865	0.345	-0.5	0.985	0.48	-0.395	1.1
A_06_P5973	YNL201C || PSY2 || 260659	1	-0.84	0.34	-0.085	-0.575	0.695	0.335	-0.495	0.8	0.415	-0.51	0.855
A_06_P1101	YAR014C || BUD14 || 166873	1	-0.585	0.135	-0.015	-0.33	0.35	0.195	-0.38	0.535	0.22	-0.43	0.61
A_06_P2098	YDR110W || FOB1 || 677723	1	-0.67	0.095	-0.2	-0.23	0.66	0.21	-0.325	0.61	0.255	-0.49	0.72
A_06_P2179	YDR190C || RVB1 || 840632	1	-0.37	0.235	-0.085	-0.435	0.355	0.21	-0.45	0.54	0.265	-0.305	0.56
A_06_P2745	YER113C || TMN3 || 387941	1	-0.67	0.195	-0.145	-0.385	0.58	0.155	-0.475	0.67	0.36	-0.445	0.71
A_06_P1406	YBR154C || RPB5 || 548388	1	-0.565	0.2	-0.335	-0.625	0.595	0.35	-0.625	0.775	0.53	-0.575	0.945
A_06_P6701	YOR337W || TEA1 || 956503	1	-0.135	0.29	0.045	-0.26	0.49	0.36	-0.385	0.38	0.52	-0.35	0.55
A_06_P4532	YKL120W || OAC1 || 218093	1	-0.21	0.075	-0.14	-0.43	0.575	0.305	-0.615	0.535	0.52	-0.37	0.715
A_06_P3436	YGR215W || RSM27 || 922318	1	-0.135	0.25	-0.22	-0.24	0.48	0.295	-0.41	0.49	0.375	-0.355	0.615
A_06_P4135	YJL115W || ASF1 || 196535	1	-0.155	0.345	-0.325	-0.285	0.6	0.21	-0.315	0.64	0.335	-0.4	0.775
A_06_P2714	YER083C || GET2 || 326175	1	-0.175	0.21	-0.035	-0.175	0.395	0.215	-0.22	0.395	0.26	-0.26	0.345
A_06_P2652	YER028C || MIG3 || 210697	1	-0.135	0.445	0.06	-0.37	0.66	0.475	-0.415	0.7	0.675	-0.45	0.745
A_06_P2024	YDR037W || KRS1 || 527136	1	0.07	0.265	0.04	-0.11	0.405	0.2	-0.27	0.41	0.205	-0.255	0.36
A_06_P1601	YCL049C || || 39933	1	-0.1	0.425	0.14	-0.08	0.575	0.11	-0.275	0.455	0.175	-0.52	0.385
A_06_P3642	YHR069C || RRP4 || 233659	1	-0.18	0.21	-0.04	-0.26	0.525	0.26	-0.915	0.525	0.31	-0.35	0.59
A_06_P3931	YIL132C || CSM2 || 99870	1	-0.475	0.16	-0.35	-0.34	0.305	0.165	-0.52	0.435	0.26	-0.33	0.44
A_06_P2743	YER111C || SWI4 || 382728	1	-0.84	0.24	-0.465	-0.64	0.38	0.285	-0.375	0.48	0.255	-0.35	0.675
A_06_P2657	YER033C || ZRG8 || 218172	1	-0.48	0.44	-0.44	-0.53	0.44	0.46	-0.315	0.685	0.395	-0.315	0.87
A_06_P6212	YOL021C || DIS3 || 282658	1	-0.35	0.1	-0.165	0.085	0.425	0.015	-0.225	0.365	0.105	-0.215	0.44
A_06_P4621	YKL209C || STE6 || 42444	1	-0.815	0.31	-0.085	-0.03	0.62	0	-0.33	0.61	0.135	-0.485	0.575
A_06_P4410	YKL004W || AUR1 || 436491	1	-0.49	0.205	0.015	-0.18	0.485	-0.035	-0.325	0.58	0.13	-0.24	0.725
A_06_P6054	YNL282W || POP3 || 108155	1	-0.24	0.205	0.14	0.07	0.6	0.055	-0.36	0.47	0.11	-0.48	0.625
A_06_P3460	YGR239C || PEX21 || 969305	1	-0.47	0.315	-0.07	-0.04	0.755	-0.07	-0.28	0.545	0.03	-0.435	0.595
A_06_P2195	YDR206W || EBS1 || 864486	1	-0.2	0.13	-0.02	-0.04	0.49	0.06	-0.13	0.36	0.22	-0.125	0.455
A_06_P1251	YBR004C || GPI18 || 244366	1	-0.035	0.245	0.235	0.105	0.515	0.075	0.005	0.58	0.23	0.02	0.61
A_06_P1448	YBR195C || MSI1 || 610812	1	-0.225	0.21	0.18	-0.005	0.415	0.005	-0.02	0.29	0.105	0.065	0.385
A_06_P5366	YML077W || BET5 || 112153	1	-0.45	0.045	-0.045	-0.055	0.5	0.035	-0.115	0.505	0.175	0.105	0.565
A_06_P1911	YDL177C || || 141301	1	-0.45	-0.125	-0.205	-0.065	0.295	0.005	-0.125	0.28	0.105	0.065	0.42
A_06_P6027	YNL255C || GIS2 || 167427	1	-0.02	0.635	-0.265	-0.42	0.655	-0.01	-0.3	0.58	0.14	-0.655	0.59
A_06_P6488	YOR126C || IAH1 || 560021	1	-0.255	0.225	-0.21	-0.15	0.55	0.05	-0.255	0.325	0.2	-0.185	0.315
A_06_P4875	YLR063W || || 265195	1	-0.315	0.44	-0.16	-0.33	0.755	0.025	-0.58	0.625	0.345	-0.54	0.695
A_06_P5753	YMR310C || || 895922	1	-0.35	0.255	-0.315	-0.6	0.625	0.165	-0.8	0.55	0.44	-0.685	0.72
A_06_P3124	YGL169W || SUA5 || 187101	1	-0.205	0.315	-0.155	-0.415	0.52	0.035	-0.65	0.35	0.22	-0.485	0.495
A_06_P7087	YPR041W || TIF5 || 649777	1	-0.3	0.415	0.16	-0.72	0.425	0.075	-0.57	0.475	0.24	-0.43	0.545
A_06_P6719	YOR355W || GDS1 || 1006585	1	-0.79	0.755	0.285	-1.06	0.715	0.115	-0.885	0.67	0.175	-0.68	0.61
A_06_P6506	YOR144C || ELG1 || 602717	1	-0.235	0.285	-0.05	-0.25	0.375	0.07	-0.465	0.325	-0.01	-0.305	0.37
A_06_P5317	YML027W || YOX1 || 222476	1	-0.2	0.785	-0.215	-0.715	0.865	-0.075	-0.745	0.57	0.08	-0.695	0.6
A_06_P5324	YML035C || AMD1 || 206503	1	-0.65	0.3	-0.36	-0.615	0.465	0.03	-0.435	0.385	0.14	-0.435	0.435
A_06_P6648	YOR287C || RRP36 || 851116	1	-0.8	0.64	-0.03	-0.975	0.645	0.1	-0.87	0.77	0.235	-0.905	0.96
A_06_P6317	YOL124C || TRM11 || 85499	1	-0.85	0.71	-0.245	-0.99	0.98	0.03	-1.095	0.76	0.15	-1.15	0.855
A_06_P4815	YLR003C || CMS1 || 157070	1	-0.465	0.58	-0.25	-0.59	0.65	-0.065	-0.775	0.605	0.16	-0.875	0.655
A_06_P3301	YGR081C || SLX9 || 643257	1	-0.59	0.59	-0.285	-0.95	0.71	0.085	-0.9	0.83	0.36	-0.955	1.005
A_06_P5824	YNL053W || MSG5 || 531149	1	-0.605	0.355	-0.28	-0.65	0.405	0.09	-0.61	0.4	0.21	-0.62	0.48
A_06_P4145	YJL125C || GCD14 || 185580	1	-0.62	0.515	-0.28	-0.86	0.505	-0.06	-0.67	0.385	0.115	-0.73	0.555
A_06_P1881	YDL148C || NOP14 || 188309	1	-0.58	0.48	-0.405	-0.87	0.475	0.01	-0.75	0.365	0.19	-0.89	0.475
A_06_P5419	YML125C || PGA3 || 20857	1	-0.77	0.64	-0.225	-0.87	0.52	0.155	-0.66	0.915	0.33	-0.615	0.96
A_06_P3638	YHR065C || RRP3 || 227733	1	-0.5	0.505	-0.06	-0.505	0.49	-0.025	-0.475	0.475	0.04	-0.515	0.5
A_06_P3775	YHR197W || RIX1 || 495914	1	-0.42	0.485	-0.205	-0.6	0.64	0.08	-0.56	0.6	0.37	-0.49	0.63
A_06_P2623	YER002W || NOP16 || 157261	1	-0.35	0.29	-0.555	-0.44	0.34	-0.095	-0.555	0.31	0.085	-0.605	0.47
A_06_P6827	YPL068C || || 424330	1	-0.165	0.255	-0.34	-0.27	0.355	0.1	-0.325	0.495	0.335	-0.225	0.735
A_06_P6904	YPL145C || KES1 || 278515	1	-0.22	0.285	-0.045	-0.305	0.28	0.2	-0.185	0.41	0.395	-0.245	0.61
A_06_P4886	YLR074C || BUD20 || 282030	1	-0.555	1.02	-0.415	-0.585	1.295	0.385	-0.7	1.52	0.7	-0.785	1.665
A_06_P4359	YJR116W || TDA4 || 641525	1	-0.14	0.235	-0.17	-0.325	0.305	0.195	-0.185	0.375	0.255	-0.195	0.465
A_06_P6481	YOR119C || RIO1 || 548908	1	0.025	0.095	-0.02	-0.335	0.14	0.145	-0.275	0.28	0.335	-0.395	0.34
A_06_P2352	YDR361C || BCP1 || 1195493	1	-0.095	0.25	-0.21	-0.495	0.38	0.19	-0.62	0.445	0.415	-0.61	0.57
A_06_P4216	YJL194W || CDC6 || 70624	1	-0.5	0.39	-0.215	-0.44	0.48	0.345	-0.675	0.64	0.545	-0.655	0.84
A_06_P4046	YJL025W || RRN7 || 395452	1	-0.235	0.25	0	-0.665	0.38	0.395	-0.425	0.44	0.665	-0.53	0.5
A_06_P5894	YNL123W || NMA111 || 397559	1	-0.65	0.255	0.18	-0.77	0.385	0.3	-0.815	0.6	0.325	-0.74	0.62
A_06_P2005	YDR020C || DAS2 || 485898	1	-0.76	0.37	0.19	-0.565	0.44	0.185	-0.745	0.61	0.255	-0.695	0.62
A_06_P3379	YGR158C || MTR3 || 805490	1	-0.37	0.29	0.195	-0.365	0.415	0.08	-0.53	0.55	0.21	-0.5	0.475
A_06_P4756	YLL012W || YEH1 || 127023	1	-0.965	1.055	0.3	-0.78	1.28	0.59	-0.93	1.4	0.805	-1.035	1.37
A_06_P3412	YGR191W || HIP1 || 882172	1	-0.82	0.695	0.23	-0.76	0.77	0.015	-0.67	0.85	0.095	-0.67	0.94
A_06_P1588	YCL036W || GFD2 || 60460	1	-1.23	1.265	0.555	-0.905	1.565	0.115	-1.35	1.355	0.32	-1.46	1.52
A_06_P2860	YFL034C-A || RPL22B || 64462	1	-0.315	0.66	0.58	-0.445	0.55	0.11	-0.62	0.7	0.24	-0.405	0.78
A_06_P3676	YHR101C || BIG1 || 315112	1	-0.16	0.225	0.14	-0.325	0.33	0.135	-0.355	0.26	0.075	-0.33	0.14
A_06_P1680	YCR054C || CTR86 || 218573	1	-0.36	0.52	0.09	-0.54	0.54	0.145	-0.465	0.285	0.27	-0.42	0.26
A_06_P6993	YPL233W || NSL1 || 106548	1	-1.1	0.105	-0.195	-0.845	0.31	-0.035	-0.66	0.275	-0.12	-0.64	0.285
A_06_P4869	YLR057W || MNL2 || 257696	1	-1.29	0.18	-0.28	-0.855	0.425	-0.04	-0.955	0.48	-0.065	-0.94	0.46
A_06_P3448	YGR227W || DIE2 || 948851	1	-0.835	0.015	-0.11	-0.75	0.3	-0.13	-0.6	0.27	0.015	-0.555	0.275
A_06_P6505	YOR143C || THI80 || 601582	1	-1.04	-0.14	-0.33	-0.625	0.07	0.04	-0.71	0.155	0.14	-0.49	0.345
A_06_P5090	YLR275W || SMD2 || 694503	1	-1.005	0.01	-0.415	-0.76	0.195	0.13	-0.995	0.08	0.17	-0.8	0.355
A_06_P2440	YDR447C || RPS17B || 1354829	1	-0.685	-0.14	-0.31	-0.59	0.195	0.02	-0.405	0.225	0.055	-0.35	0.23
A_06_P5136	YLR319C || BUD6 || 769393	1	-0.59	0.18	-0.41	-0.625	0.275	0.09	-0.555	-0.02	0.045	-0.435	0.1
A_06_P3419	YGR198W || YPP1 || 897063	1	-0.37	0.055	-0.225	-0.23	0.22	-0.02	-0.225	0.08	-0.01	-0.26	0.09
A_06_P5866	YNL095C || || 444912	1	-0.42	0.145	0.445	-0.485	0.315	0.035	-0.88	0.245	0.175	-0.855	0.275
A_06_P4596	YKL183W || LOT5 || 99582	1	-0.38	0.33	0.3	-0.545	0.275	-0.075	-0.64	0.255	-0.135	-0.575	0.17
A_06_P5751	YMR308C || PSE1 || 889129	1	-1.005	0.33	0.135	-1.145	0.655	0.21	-0.98	0.56	0.295	-0.835	0.64
A_06_P7017	YPL256C || CLN2 || 65211	1	-1.03	0.325	0.195	-0.845	0.505	-0.035	-0.875	0.35	-0.02	-0.75	0.38
A_06_P6922	YPL163C || SVS1 || 242094	1	-0.93	0.44	0.39	-0.99	0.82	-0.02	-1.26	0.52	-0.07	-1.195	0.365
A_06_P6840	YPL081W || RPS9A || 405678	1	-1.59	0.49	0.525	-1.415	0.775	-0.065	-1.725	0.67	0.24	-1.34	0.78
A_06_P4661	YKR024C || DBP7 || 485303	1	-1.06	0.405	-0.04	-0.81	0.565	-0.06	-1.065	0.425	0.05	-1.08	0.545
A_06_P5890	YNL119W || NCS2 || 402246	1	-1.225	0.565	0.09	-0.73	0.83	-0.005	-1.115	0.73	0.14	-1.065	0.87
A_06_P4885	YLR073C || RFU1 || 281236	1	-1.395	0.84	-0.14	-1.58	1.15	0.1	-1.625	1.145	0.365	-1.585	1.335
A_06_P6885	YPL126W || NAN1 || 312655	1	-0.9	0.34	0.07	-0.91	0.605	-0.06	-1.1	0.51	0.23	-1.025	0.73
A_06_P3349	YGR128C || UTP8 || 748023	1	-1.395	0.37	-0.1	-1.465	0.85	0.1	-1.495	0.76	0.305	-1.475	0.85
A_06_P1521	YBR267W || REI1 || 740963	1	-1.36	0.555	-0.16	-1.395	0.955	0.125	-1.365	0.81	0.25	-1.455	0.955
A_06_P2442	YDR449C || UTP6 || 1357814	1	-1.445	0.625	0.395	-1.64	0.855	0.045	-1.63	0.825	0.115	-1.54	0.895
A_06_P2301	YDR312W || SSF2 || 1088863	1	-1.075	0.61	0.105	-0.745	0.6	-0.01	-1.09	0.67	0.05	-1.22	0.59
A_06_P4422	YKL015W || PUT3 || 411297	1	-0.775	0.31	0.275	-0.82	0.08	0.41	-0.905	0.42	0.19	-0.795	0.485
A_06_P3315	YGR095C || RRP46 || 675893	1	-0.385	0.33	-0.215	-0.745	0.38	0.205	-0.555	0.335	0.4	-0.705	0.415
A_06_P2750	YER118C || SHO1 || 397972	1	-0.35	0.17	-0.195	-0.625	0.255	0.045	-0.74	0.125	0.155	-0.7	0.27
A_06_P4753	YLL009C || COX17 || 131258	1	-0.49	0.075	0.04	-0.57	0.15	0.125	-0.71	0.22	0.205	-0.635	0.17
A_06_P5350	YML061C || PIF1 || 149118	1	-0.315	0.055	-0.035	-0.295	0.105	0.085	-0.375	0.065	-0.025	-0.49	0.01
A_06_P4895	YLR083C || EMP70 || 294230	1	-0.26	0.045	-0.095	-0.52	0.045	0.085	-0.555	0.12	0.195	-0.68	0.04
A_06_P7181	YPR133W-A || TOM5 || 797579	1	-0.83	-0.25	0.09	-1.12	-0.065	0.49	-1.185	0.24	0.625	-1.115	0.245
A_06_P7191	YPR143W || RRP15 || 818818	1	-0.835	0.09	0.335	-0.965	0.095	0.12	-1.125	0.26	0.335	-1.08	0.415
A_06_P3721	YHR143W-A || RPC10 || 387321	1	-1.21	-0.135	0.365	-1.52	-0.035	0.3	-1.51	0.245	0.51	-1.315	0.325
A_06_P3253	YGR033C || TIM21 || 554348	1	-0.465	0.03	0.05	-0.78	-0.01	0.145	-0.66	0.055	0.18	-0.575	0.14
A_06_P6286	YOL093W || TRM10 || 143564	1	-0.695	0.015	-0.3	-0.955	0.1	0.005	-0.96	0.03	0.135	-1.115	0.075
A_06_P6568	YOR206W || NOC2 || 729463	1	-1.39	0.02	0.09	-2	0.115	0.365	-2.04	0.28	0.475	-2.025	0.385
A_06_P5793	YNL022C || RCM1 || 591624	1	-0.645	0.09	0.02	-0.955	0.005	0.265	-0.955	0.19	0.31	-0.91	0.21
A_06_P1662	YCR037C || PHO87 || 194414	1	-0.615	0.155	-0.04	-0.72	0.1	0.1	-0.795	0.115	0.06	-0.76	0.09
A_06_P6302	YOL109W || ZEO1 || 110456	1	-1.97	-0.29	-0.49	-2.895	-0.355	0.54	-2.39	0.35	0.73	-2.22	0.495
A_06_P4201	YJL179W || PFD1 || 88950	1	-0.89	0.015	-0.135	-1.035	-0.06	0.2	-0.995	0.16	0.285	-1	0.125
A_06_P6339	YOL146W || PSF3 || 49330	1	-0.525	-0.155	0.03	-0.69	-0.16	0.17	-0.78	0.12	0.29	-0.785	0.19
A_06_P5508	YMR080C || NAM7 || 426952	1	-0.8	-0.19	-0.05	-1.12	-0.06	0.13	-0.98	-0.075	0.32	-0.975	0.01
A_06_P2444	YDR451C || YHP1 || 1361205	1	-1.53	-0.2	0.06	-1.805	-0.1	0.395	-2.06	0.185	0.39	-2.115	0.205
A_06_P5903	YNL132W || KRE33 || 378379	1	-1.665	-0.475	0	-1.84	-0.02	0.215	-2.02	0.145	0.405	-2.02	0.26
A_06_P4355	YJR112W || NNF1 || 637472	1	-1.16	-0.24	-0.195	-1.305	-0.04	0.145	-1.475	0.155	0.27	-1.55	0.21
A_06_P1169	YBL039C || URA7 || 144095	1	-1.145	-0.185	-0.33	-1.555	0.08	0.315	-1.575	0.135	0.57	-1.65	0.255
A_06_P6633	YOR272W || YTM1 || 833905	1	-0.53	0.07	0.085	-0.985	0.075	0.115	-0.925	0.25	0.305	-0.97	0.33
A_06_P5708	YMR269W || TMA23 || 804807	1	-0.67	0.09	-0.075	-0.875	0.125	0	-0.98	0.175	0.17	-1.055	0.355
A_06_P5884	YNL113W || RPC19 || 412976	1	-2.18	0.085	0.32	-2.295	0.56	0.215	-2.015	0.585	0.355	-1.99	0.68
A_06_P6655	YOR294W || RRS1 || 868816	1	-2.955	0.005	0.23	-3.04	0.535	0.23	-3.035	0.46	0.35	-3.02	0.565
A_06_P5752	YMR309C || NIP1 || 893181	1	-1.505	0.095	0.2	-1.64	0.14	0.34	-1.68	0.355	0.41	-1.665	0.37
A_06_P4138	YJL118W || || 192103	1	-1.02	0.015	0.025	-1.17	0.04	0.135	-1.155	0.335	0.21	-1.17	0.44
A_06_P4821	YLR009W || RLP24 || 166871	1	-1.875	0.24	0.025	-2.315	0.41	0.305	-2.465	0.555	0.585	-2.395	0.795
A_06_P3492	YGR271C-A || EFG1 || 1037921	1	-2.055	0.215	0.25	-2.48	0.31	0.28	-2.46	0.52	0.42	-2.37	0.695
A_06_P5349	YML060W || OGG1 || 152922	1	-1.07	0.205	-0.2	-1.005	0.4	0.08	-1.16	0.45	0.195	-1.12	0.525
A_06_P4755	YLL011W || SOF1 || 128847	1	-1.225	0.385	0.33	-1.32	0.365	0.09	-1.325	0.4	0.17	-1.39	0.42
A_06_P6364	YOR004W || UTP23 || 334111	1	-1.47	0.33	-0.15	-1.77	0.6	0.185	-1.83	0.72	0.4	-1.945	0.91
A_06_P3726	YHR148W || IMP3 || 393821	1	-1.305	0.435	-0.045	-1.75	0.46	0.135	-1.73	0.43	0.335	-1.8	0.61
A_06_P2315	YDR324C || UTP4 || 1114529	1	-1.825	0.525	-0.135	-2.155	0.595	0.165	-2.215	0.515	0.315	-2.125	0.625
A_06_P1157	YBL028C || || 167707	1	-1.4	0.27	0.205	-1.83	0.365	0.27	-1.725	0.635	0.465	-2.005	0.815
A_06_P7077	YPR031W || NTO1 || 633497	1	-0.78	0.035	-0.175	-0.795	0.115	0.085	-0.735	0.195	0.125	-0.8	0.285
A_06_P5253	YLR435W || TSR2 || 1006895	1	-2.345	0.27	-0.1	-1.975	0.605	0.03	-2.035	0.67	0.23	-2.025	0.75
A_06_P4585	YKL172W || EBP2 || 126761	1	-2.475	0.05	-0.295	-2.17	0.4	0.115	-2.405	0.415	0.24	-2.46	0.575
A_06_P6916	YPL157W || TGS1 || 255505	1	-1.575	0.11	-0.33	-1.48	0.325	0.095	-1.63	0.35	0.225	-1.815	0.38
A_06_P2047	YDR060W || MAK21 || 573627	1	-1.535	0.13	-0.525	-1.855	0.335	0.155	-1.855	0.29	0.365	-1.915	0.4
A_06_P1673	YCR047C || BUD23 || 210779	1	-1.07	0.005	-0.355	-1.04	0.17	0.055	-1.11	0.135	0.27	-1.325	0.29
A_06_P1886	YDL153C || SAS10 || 181187	1	-1.105	0.005	-0.13	-1.25	-0.015	0.13	-1.125	0.25	0.24	-1.35	0.27
A_06_P6841	YPL082C || MOT1 || 398480	1	-1.765	0.425	0.04	-1.85	0.345	0.185	-1.695	0.575	0.29	-1.695	0.61
A_06_P1115	YAR042W || SWH1 || 196090	1	-0.795	0.255	0.065	-0.96	0.115	0.035	-0.87	0.295	0	-0.92	0.395
A_06_P4361	YJR118C || ILM1 || 643617	1	-0.68	-0.03	-0.055	-0.975	0.14	0.055	-0.95	0.345	0.16	-0.825	0.125
A_06_P3558	YHL040C || ARN1 || 19211	1	-0.645	0.305	0.035	-0.95	0.38	0.005	-1.025	0.27	-0.035	-1.225	0.525
A_06_P2671	YER045C || ACA1 || 240241	1	-0.89	0.105	0.275	-0.7	0.34	-0.05	-1.035	0.16	0.01	-1.16	0.15
A_06_P5895	YNL124W || NAF1 || 394262	1	-0.615	0.165	-0.145	-0.77	0.29	0.1	-0.805	0.22	0.22	-0.92	0.205
A_06_P6613	YOR252W || TMA16 || 803911	1	-1.005	0.2	-0.19	-0.995	0.34	0.105	-1.005	0.49	0.35	-1.125	0.67
A_06_P5091	YLR276C || DBP9 || 695226	1	-1.305	0.305	-0.425	-1.255	0.565	0.17	-1.36	0.49	0.335	-1.475	0.66
A_06_P4779	YLL034C || RIX7 || 70833	1	-1.225	0.325	-0.425	-1.325	0.435	0.205	-1.41	0.61	0.39	-1.455	0.675
A_06_P5312	YML022W || APT1 || 229361	1	-0.51	0.125	-0.31	-0.555	0.185	0.14	-0.585	0.23	0.27	-0.615	0.275
A_06_P4814	YLR002C || NOC3 || 154383	1	-0.695	0.035	-0.32	-0.815	0.285	0.14	-0.925	0.345	0.3	-0.92	0.465
A_06_P2585	YEL044W || IES6 || 70144	1	-0.94	0.265	-0.21	-0.785	0.55	0.01	-0.815	0.39	0.09	-0.965	0.41
A_06_P2357	YDR365C || ESF1 || 1204713	1	-1.05	0.02	-0.305	-0.795	0.32	-0.075	-0.945	0.36	0.23	-1.095	0.475
A_06_P6710	YOR346W || REV1 || 984595	1	-0.85	-0.065	-0.065	-0.715	0.145	0.14	-0.93	0.365	0.235	-0.945	0.375
A_06_P6167	YNR054C || ESF2 || 723517	1	-0.995	-0.01	-0.435	-1.085	0.265	0.25	-1.28	0.46	0.52	-1.445	0.63
A_06_P5181	YLR363W-A || || 853654	1	-1.365	-0.07	0.245	-1.8	0.28	0.425	-1.955	0.605	0.68	-1.65	0.84
A_06_P3909	YIL110W || HPM1 || 157085	1	-0.76	-0.095	-0.09	-0.925	0.105	0.25	-1.025	0.265	0.415	-1.08	0.31
A_06_P6802	YPL043W || NOP4 || 471747	1	-1.705	-0.035	-0.075	-1.85	0.3	0.29	-1.97	0.445	0.5	-2.085	0.62
A_06_P4522	YKL110C || KTI12 || 229165	1	-1.315	0.03	-0.12	-1.38	0.47	0.25	-1.48	0.535	0.455	-1.56	0.625
A_06_P5383	YML093W || UTP14 || 85630	1	-1.25	0.22	-0.31	-1.63	0.41	0.355	-1.705	0.585	0.555	-1.64	0.72
A_06_P1041	YAL019W || FUN30 || 118146	1	-0.995	0.14	-0.185	-1.205	0.31	0.23	-1.3	0.365	0.335	-1.23	0.46
A_06_P4205	YJL183W || MNN11 || 85277	1	-0.91	-0.07	0.085	-0.82	0.095	0.245	-0.915	0.335	0.255	-0.865	0.315
A_06_P5372	YML082W || || 103688	1	-1.13	0.06	0.095	-0.68	0.39	0.17	-1.12	0.375	0.32	-1.275	0.41
A_06_P3126	YGL171W || ROK1 || 183791	1	-1.225	0.13	0.065	-1.11	0.435	0.16	-1.345	0.515	0.355	-1.6	0.585
A_06_P3310	YGR090W || UTP22 || 665954	1	-1.625	0.165	-0.225	-1.245	0.455	0.115	-1.4	0.485	0.275	-1.4	0.505
A_06_P2676	YER049W || TPA1 || 253583	1	-0.92	0.1	-0.055	-0.805	0.29	0.235	-0.845	0.3	0.32	-0.9	0.28
A_06_P7238	YPR190C || RPC82 || 917283	1	-1.185	0.245	0.18	-0.945	0.535	0.25	-1.225	0.615	0.425	-1.335	0.66
A_06_P7185	YPR137W || RRP9 || 803818	1	-1.4	0.295	0.21	-1.475	0.595	0.35	-1.65	0.64	0.53	-1.69	0.85
A_06_P4942	YLR129W || DIP2 || 402327	1	-1.68	0.22	0.085	-1.655	0.68	0.28	-1.8	0.675	0.435	-1.74	0.8
A_06_P3660	YHR085W || IPI1 || 277604	1	-1.445	0.21	0.11	-1.375	0.5	0.24	-1.475	0.72	0.37	-1.485	0.83
A_06_P1165	YBL035C || POL12 || 151495	1	-0.905	0.29	0.045	-0.825	0.45	0.21	-0.965	0.665	0.175	-0.995	0.62
A_06_P4863	YLR051C || FCF2 || 246477	1	-1.455	0.275	-0.06	-1.265	0.76	0.2	-1.19	0.72	0.27	-1.11	0.91
A_06_P3408	YGR187C || HGH1 || 870343	1	-1.32	0.28	-0.13	-1.16	0.705	0.345	-1.2	0.775	0.47	-1.155	0.86
A_06_P4555	YKL143W || LTV1 || 177916	1	-0.67	0.315	-0.2	-1.07	0.56	0.22	-1.19	0.655	0.46	-1.32	0.74
A_06_P5839	YNL068C || FKH2 || 495843	1	-0.655	0.08	-0.08	-0.65	0.34	0.13	-0.755	0.34	0.345	-0.745	0.56
A_06_P2153	YDR165W || TRM82 || 785955	1	-0.8	0.195	-0.05	-1.175	0.465	0.27	-1.255	0.6	0.57	-1.18	0.725
A_06_P5936	YNL164C || IBD2 || 325305	1	-1.34	0.505	-0.17	-1.195	0.675	0.09	-1.4	0.655	0.17	-1.385	0.67
A_06_P4488	YKL078W || DHR2 || 290953	1	-1.535	0.76	-0.235	-1.93	1.15	0.225	-2.205	1.08	0.525	-2.165	1.24
A_06_P1792	YDL063C || SYO1 || 338300	1	-2.075	0.905	-0.245	-2.22	1.43	0.355	-2.5	1.5	0.67	-2.525	1.62
A_06_P3890	YIL091C || UTP25 || 191111	1	-1.545	0.545	-0.145	-1.59	0.895	0.285	-1.665	0.965	0.415	-1.655	1.025
A_06_P2489	YDR496C || PUF6 || 1441558	1	-1.58	0.6	0.02	-1.82	0.87	0.295	-1.87	0.84	0.37	-1.825	0.915
A_06_P1901	YDL167C || NRP1 || 161059	1	-1.905	0.51	0.055	-2.1	0.79	0.35	-2.19	0.935	0.55	-2.19	1.085
A_06_P1693	YCR072C || RSA4 || 240905	1	-0.855	0.545	0.29	-1.22	0.715	0.37	-1.255	0.765	0.485	-1.255	0.835
A_06_P1393	YBR141C || BMT2 || 527080	1	-0.81	0.47	0.045	-1.29	0.53	0.23	-1.375	0.665	0.265	-1.28	0.72
A_06_P6378	YOR016C || ERP4 || 360614	1	-0.34	0.105	-0.215	-0.555	0.11	0.09	-0.415	0.235	0.165	-0.43	0.295
A_06_P6734	YOR370C || MRS6 || 1029311	1	-0.54	0.055	-0.33	-0.7	0.25	0.105	-0.625	0.185	0.225	-0.5	0.295
A_06_P3298	YGR078C || PAC10 || 639772	1	-0.515	0.085	-0.27	-1.055	0.14	0.205	-0.74	0.315	0.355	-0.83	0.4
A_06_P2109	YDR121W || DPB4 || 694047	1	-0.355	0.02	-0.41	-0.665	0.09	0.235	-0.67	0.105	0.28	-0.53	0.21
A_06_P5256	YLR438C-A || LSM3 || 1014115	1	-0.75	-0.19	-0.535	-0.685	0	0.135	-0.665	0.1	0.3	-0.815	0.21
A_06_P3718	YHR141C || RPL42B || 382050	1	-0.61	-0.155	-0.14	-0.67	0.065	0.125	-0.46	0.225	0.165	-0.435	0.265
A_06_P3544	YHL026C || || 53219	1	-0.9	-0.23	-0.305	-0.96	0.01	0.18	-0.82	0.35	0.505	-0.93	0.45
A_06_P1575	YCL024W || KCC4 || 82159	1	-2.02	-0.01	-0.51	-1.725	0.265	0.41	-1.56	0.57	0.21	-1.6	0.71
A_06_P1194	YBL063W || KIP1 || 105083	1	-1	-0.115	-0.425	-0.94	0.06	0.305	-0.855	0.38	0.25	-0.94	0.465
A_06_P4997	YLR183C || TOS4 || 520567	1	-0.46	-0.095	-0.25	-0.42	0.07	0.075	-0.7	0.275	0.14	-0.69	0.315
A_06_P3659	YHR084W || STE12 || 276096	1	-0.425	0.135	-0.075	-0.37	0.155	0.035	-0.605	0.215	0.16	-0.635	0.365
A_06_P2895	YFR001W || LOC1 || 149440	1	-0.675	0.06	-0.56	-0.585	0.205	0.125	-0.73	0.17	0.27	-0.78	0.4
A_06_P1637	YCR016W || || 144444	1	-0.495	0.08	-0.615	-0.835	0.085	0.055	-0.88	0.115	0.24	-0.955	0.28
A_06_P3026	YGL071W || AFT1 || 373958	1	-0.445	0	-0.075	-0.305	0.095	0.135	-0.455	-0.02	0.185	-0.43	0.03
A_06_P3210	YGL254W || FZF1 || 23144	1	-0.59	0.29	-0.03	-0.605	0.085	-0.03	-0.75	0.24	0.17	-0.89	0.005
A_06_P1215	YBL083C || || 69811	1	-0.285	0.055	0	-0.355	0.015	-0.06	-0.345	0.045	0.015	-0.445	0.035
A_06_P2176	YDR187C || || 836389	1	-0.705	0.075	-0.1	-0.63	0.1	0.025	-0.455	0.135	0.145	-0.645	0.05
A_06_P5244	YLR426W || TDA5 || 987979	1	-0.165	0.07	-0.115	-0.295	0.145	-0.065	-0.41	0.065	0.035	-0.385	0.025
A_06_P5485	YMR058W || FET3 || 390462	1	-1.36	0.02	-1.12	-2.135	-0.015	-0.07	-1.295	0.01	-0.51	-1.935	0.24
A_06_P6142	YNR031C || SSK2 || 680816	1	-0.925	-0.105	-0.23	-0.725	0.22	0.015	-0.585	-0.025	-0.135	-0.61	-0.03
A_06_P4098	YJL076W || NET1 || 298663	1	-1.425	-0.1	-0.355	-0.99	0.255	0	-1.22	0.16	-0.03	-1.245	0.2
A_06_P4731	YKR093W || PTR2 || 617449	1	-1.225	-0.11	-0.51	-1.495	-0.075	0.05	-1.075	-0.065	0.16	-1.41	0.065
A_06_P2778	YER145C || FTR1 || 460614	1	-1.6	-0.07	-0.835	-1.645	0.01	0.23	-1.445	0.23	-0.115	-1.855	0.37
A_06_P2607	YEL065W || SIT1 || 29263	1	-1.545	-0.175	-0.465	-1.525	0.18	0.195	-1.54	0.285	-0.02	-1.86	0.685
A_06_P4512	YKL101W || HSL1 || 253276	1	-0.905	0.13	-0.37	-1.035	0.03	-0.12	-0.81	0.115	-0.01	-0.815	0.155
A_06_P2082	YDR094W || || 636076	1	-0.805	0.17	-0.295	-0.775	0.145	-0.015	-0.555	0.215	0.02	-0.585	0.295
A_06_P2437	YDR444W || || 1352125	1	-0.44	0.055	-0.105	-0.535	0.135	-0.01	-0.495	0.15	0.09	-0.565	0.19
A_06_P2160	YDR172W || SUP35 || 810281	1	-0.61	0.155	-0.22	-0.675	0.22	0.015	-0.715	0.15	0.125	-0.695	0.2
A_06_P6469	YOR107W || RGS2 || 522128	1	-1.14	0.39	-0.805	-1.095	0.215	0.34	-0.96	0.75	0.045	-1.27	0.565
A_06_P5393	YML101C || CUE4 || 69852	1	-0.735	0.25	-0.03	-0.52	0.12	0.3	-0.52	0.63	0.175	-0.46	0.62
A_06_P6803	YPL044C || || 469986	1	-1.66	0.32	-0.18	-1.095	0.705	0.18	-0.815	0.92	0.18	-1.12	0.67
A_06_P3826	YIL026C || IRR1 || 304538	1	-0.46	0.075	-0.24	-0.26	0.235	0.13	-0.375	0.32	0.03	-0.38	0.3
A_06_P6285	YOL092W || YPQ1 || 144955	1	-0.54	0.215	-0.265	-0.255	0.37	0	-0.36	0.355	0.09	-0.47	0.305
A_06_P4036	YJL014W || CCT3 || 409092	1	-0.64	0.35	-0.295	-0.33	0.495	0.09	-0.41	0.58	0.17	-0.43	0.585
A_06_P5999	YNL227C || JJJ1 || 220720	1	-0.37	0.275	-0.195	-0.515	0.295	0.035	-0.565	0.355	0.195	-0.515	0.47
A_06_P6418	YOR056C || NOB1 || 430289	1	-0.45	0.405	-0.22	-0.445	0.58	0.105	-0.52	0.59	0.23	-0.66	0.65
A_06_P5846	YNL075W || IMP4 || 486277	1	-0.795	0.54	-0.27	-0.765	0.77	0.175	-0.83	0.695	0.275	-0.89	0.805
A_06_P3366	YGR145W || ENP2 || 783696	1	-0.745	0.255	-0.315	-0.605	0.735	0.145	-0.695	0.76	0.335	-0.72	0.85
A_06_P3299	YGR079W || || 641591	1	-1.525	0.54	-0.425	-1.27	1.06	0.355	-1.24	1.25	0.54	-1.295	1.37
A_06_P6332	YOL139C || CDC33 || 60510	1	-0.695	0.135	-0.235	-0.61	0.365	0.17	-0.6	0.51	0.39	-0.515	0.57
A_06_P3748	YHR170W || NMD3 || 445088	1	-0.49	0.18	-0.325	-0.53	0.6	0.28	-0.565	0.57	0.55	-0.725	0.695
A_06_P6337	YOL144W || NOP8 || 54298	1	-0.68	0.285	-0.235	-0.86	0.38	0.25	-0.93	0.395	0.35	-1.035	0.415
A_06_P6114	YNR003C || RPC34 || 634344	1	-0.44	0.06	-0.385	-0.665	0.235	0.225	-0.635	0.355	0.395	-0.755	0.485
A_06_P4510	YKL099C || UTP11 || 255899	1	-0.665	0.37	-0.045	-0.99	0.575	0.435	-1.125	0.86	0.735	-1.16	1.005
A_06_P2075	YDR087C || RRP1 || 617547	1	-0.26	0.15	-0.145	-0.495	0.29	0.185	-0.56	0.315	0.365	-0.7	0.485
A_06_P6972	YPL212C || PUS1 || 151646	1	-0.925	0.005	-0.41	-0.64	0.47	0.29	-0.885	0.515	0.44	-0.935	0.605
A_06_P1525	YBR271W || EFM2 || 745818	1	-1.32	0.01	-0.16	-0.755	0.685	0.28	-1.03	0.6	0.34	-1.09	0.725
A_06_P2627	YER006W || NUG1 || 164186	1	-0.51	-0.08	-0.06	-0.47	0.24	0.195	-0.52	0.465	0.39	-0.775	0.46
A_06_P6318	YOL125W || TRM13 || 85079	1	-0.835	0.195	0.455	-0.88	0.515	0.21	-0.82	0.495	0.255	-0.95	0.465
A_06_P2713	YER082C || UTP7 || 324297	1	-0.38	0.27	0.585	-0.54	0.325	0.16	-0.75	0.39	0.23	-0.71	0.48
A_06_P3429	YGR208W || SER2 || 912582	1	-0.49	0.325	0.73	-0.805	0.225	0.085	-0.71	0.68	0.15	-0.475	0.745
A_06_P5102	YLR287C || || 711147	1	-0.545	0.595	0.075	-0.905	0.59	0.325	-0.73	0.825	0.425	-0.72	0.88
A_06_P2852	YFL026W || STE2 || 83626	1	-0.61	0.545	-0.08	-0.955	0.345	0.295	-0.83	0.795	0.635	-0.945	1.035
A_06_P3620	YHR048W || YHK8 || 205936	1	-0.79	0.605	0.425	-0.91	0.43	0.15	-1.015	0.655	0.36	-0.955	0.715
A_06_P6788	YPL029W || SUV3 || 497554	1	-0.53	0.26	0.09	-0.56	0.33	0.215	-0.7	0.23	0.205	-0.57	0.235
A_06_P3949	YIL150C || MCM10 || 61190	1	-1.26	0.35	0.055	-1.44	0.65	0.325	-1.665	0.355	0.31	-1.5	0.44
A_06_P6502	YOR140W || SFL1 || 589192	1	-1	0.235	-0.025	-1.015	0.34	0.3	-1	0.44	0.545	-0.805	0.68
A_06_P5137	YLR320W || MMS22 || 776182	1	-1.015	0.165	-0.1	-0.88	0.43	0.17	-0.855	0.31	0.21	-0.75	0.355
A_06_P2905	YFR011C || AIM13 || 166940	1	-0.66	0.005	-0.165	-0.715	0.18	0.28	-0.745	0.275	0.305	-0.615	0.34
A_06_P5682	YMR243C || ZRC1 || 754990	1	-0.485	0.185	-0.145	-1	0.1	0.355	-0.735	0.395	0.505	-0.69	0.545
A_06_P3988	YIR012W || SQT1 || 379509	1	-0.77	0.27	0.175	-1.11	0.365	0.375	-1.045	0.63	0.635	-1.125	0.71
A_06_P3902	YIL103W || DPH1 || 172872	1	-0.355	0.19	0.18	-0.88	0.205	0.415	-0.89	0.45	0.5	-0.955	0.48
A_06_P1100	YAR008W || SEN34 || 159631	1	-0.605	0.01	0.095	-0.495	0.165	0.2	-0.695	0.375	0.33	-0.75	0.445
A_06_P3317	YGR097W || ASK10 || 681942	1	-0.515	0.08	0.19	-0.915	0.02	0.375	-0.785	0.29	0.6	-0.865	0.375
A_06_P1685	YCR063W || BUD31 || 228561	1	-0.855	0.16	0.36	-1.2	0.28	0.475	-1.365	0.29	0.63	-1.3	0.5
A_06_P5792	YNL021W || HDA1 || 595257	1	-0.37	0.27	-0.07	-0.405	0.385	0.135	-0.375	0.35	0.19	-0.47	0.295
A_06_P1651	YCR026C || NPP1 || 164247	1	-0.325	0.21	-0.04	-0.315	0.3	0.135	-0.29	0.325	0.13	-0.285	0.27
A_06_P1832	YDL102W || POL3 || 280044	1	-0.24	0.13	-0.045	-0.495	0.3	0.22	-0.61	0.275	0.235	-0.625	0.285
A_06_P1270	YBR023C || CHS3 || 284610	1	-0.32	0.33	-0.135	-0.63	0.285	0.08	-0.55	0.22	0.185	-0.49	0.275
A_06_P2312	YDR322C-A || TIM11 || 1112204	1	-0.18	0.095	0.075	-0.29	0.16	0.225	-0.25	0.305	0.255	-0.36	0.21
A_06_P5835	YNL065W || AQR1 || 505186	1	-2.31	1.29	-0.2	-3.24	1.265	0.86	-1.325	1.45	1.15	-1.12	1.655
A_06_P2066	YDR079C-A || TFB5 || 603639	1	-0.33	0.125	-0.1	-0.385	0.165	0.095	-0.25	0.24	0.125	-0.22	0.305
A_06_P5747	YMR305C || SCW10 || 879248	1	-0.905	1.11	-0.305	-1.67	0.8	0.315	-0.885	1.055	0.32	-0.87	0.99
A_06_P4180	YJL158C || CIS3 || 122265	1	-0.79	0.43	0.05	-1.195	0.075	0.38	-0.76	0.795	0.275	-0.695	0.795
A_06_P2701	YER070W || RNR1 || 301537	1	-1.575	0.66	-0.04	-1.815	0.585	0.25	-1.485	1.395	0.31	-1.385	1.55
A_06_P1995	YDR010C || || 465265	1	-0.65	0.28	0.01	-0.905	0.055	0.11	-0.41	0.47	0.195	-0.505	0.485
A_06_P4215	YJL193W || || 72309	1	-0.195	0.14	-0.415	-0.49	0.19	0.005	-0.275	0.25	0.19	-0.22	0.305
A_06_P1337	YBR087W || RFC5 || 424533	1	-0.225	0.215	-0.045	-0.67	0.22	0.065	-0.43	0.35	0.16	-0.24	0.445
A_06_P3821	YIL021W || RPB3 || 313584	1	-0.205	0.255	-0.225	-0.195	0.33	-0.07	-0.2	0.235	-0.01	-0.13	0.25
A_06_P1172	YBL042C || FUI1 || 138381	1	-0.405	0.765	-0.49	-1.085	0.58	-0.125	-0.8	0.91	-0.025	-1.115	1.095
A_06_P5246	YLR428C || || 990699	1	-0.49	-0.09	-0.26	-0.105	0.075	-0.065	-0.14	0.15	0.035	0.02	0
A_06_P4525	YKL113C || RAD27 || 224851	1	-0.54	-0.065	-0.295	-0.315	0.165	0.02	-0.275	0.325	0.005	-0.47	0.295
A_06_P1890	YDL157C || || 174311	1	-0.34	-0.125	-0.14	-0.21	0.105	0.06	-0.25	0.1	0.24	-0.27	0.095
A_06_P1442	YBR189W || RPS9B || 605133	1	-0.755	-0.1	-0.505	-0.71	0.095	0.165	-0.615	0.235	0.22	-0.555	0.28
A_06_P3702	YHR127W || || 361426	1	-0.455	-0.025	-0.3	-0.22	0.1	-0.11	-0.285	0.015	-0.06	-0.25	0.105
A_06_P1140	YBL011W || SCT1 || 205557	1	-0.315	-0.035	-0.25	-0.195	-0.07	-0.06	-0.29	-0.035	0.025	-0.29	0.075
A_06_P2711	YER080W || AIM9 || 321746	1	-0.295	0.165	-0.405	-0.11	0.39	-0.065	-0.36	0.055	-0.22	-0.29	-0.05
A_06_P1961	YDL226C || GCS1 || 51347	1	-0.51	0.175	-0.41	-0.095	0.36	-0.13	-0.32	0.12	-0.09	-0.41	0.14
A_06_P6773	YPL014W || || 528450	1	-0.29	-0.125	-0.065	-0.24	0.27	0.06	-0.14	0.235	0.08	-0.19	0.12
A_06_P2023	YDR036C || EHD3 || 523426	1	-0.17	0.065	-0.09	-0.14	0.175	0.01	-0.33	0.065	0.16	-0.14	0.03
A_06_P3428	YGR207C || CIR1 || 910909	1	-0.135	0	0.23	-0.23	0.125	0.11	-1.015	0.33	-0.05	0.07	0.37
A_06_P3042	YGL087C || MMS2 || 346639	1	-0.425	0.025	0.27	-0.235	0.13	-0.01	-1.4	0.155	0.085	-0.03	0.185
A_06_P7190	YPR142C || || 818326	1	-0.06	-0.015	0.155	-0.425	-0.305	0.29	-0.255	-0.135	0.215	-0.09	-0.095
A_06_P3335	YGR115C || || 720663	1	-0.115	-0.095	0.22	-0.36	-0.045	0.235	-0.215	-0.045	0.19	-0.24	-0.195
A_06_P4084	YJL062W-A || COA3 || 316853	1	-0.03	-0.08	0.065	-0.09	-0.01	0.08	-0.325	0	0.04	-0.215	-0.115
A_06_P7094	YPR048W || TAH18 || 660795	1	-0.8	0.14	0.39	-0.42	0.18	0.18	-0.515	0.2	0.075	-0.565	0.225
A_06_P6943	YPL183W-A || RTC6 || 199292	1	-0.33	0.01	0.205	-0.61	-0.01	0.24	-0.495	0.14	0.215	-0.335	0.01
A_06_P6608	YOR247W || SRL1 || 797724	1	-0.375	-0.07	0.405	-0.735	-0.155	0.175	-0.545	0.095	0.19	-0.515	0.075
A_06_P2297	YDR308C || SRB7 || 1078258	1	-0.345	0.17	0.185	-0.875	-0.025	0.09	-0.615	0.055	0.26	-0.235	0.22
A_06_P1771	YDL043C || PRP11 || 375891	1	-0.24	0.21	0.48	-0.44	-0.02	0.085	-0.38	-0.08	0.055	-0.255	-0.23
A_06_P1082	YAL058W || CNE1 || 38793	1	-0.145	0.155	0.275	-0.37	0.07	0.02	-0.325	0.1	0.005	-0.29	0
A_06_P6281	YOL088C || MPD2 || 153932	1	-0.465	0.065	0.295	-0.3	-0.32	-0.09	-0.305	-0.09	-0.415	-0.17	-0.12
A_06_P5736	YMR295C || || 858315	1	-0.805	-0.08	0.18	-0.375	-0.205	-0.19	-0.205	-0.045	-0.065	-0.16	-0.1
A_06_P5287	YML001W || YPT7 || 267741	1	-0.67	-0.01	0.365	-0.31	-0.065	-0.13	-0.235	0.125	-0.25	-0.12	0.1
A_06_P4807	YLL062C || MHT1 || 16855	1	-0.66	-0.2	-0.16	-0.29	-0.025	0.195	-0.525	0.085	-0.125	-0.48	0.12
A_06_P6948	YPL188W || POS5 || 192375	1	-0.335	-0.345	-0.065	-0.365	-0.18	-0.02	-0.37	-0.255	0.19	-0.455	-0.265
A_06_P6575	YOR213C || SAS5 || 744675	1	-0.72	-0.535	0.255	-0.535	-0.33	0.02	-0.665	-0.325	0.19	-1.055	-0.495
A_06_P7149	YPR102C || RPL11A || 731681	1	-0.67	-0.48	0	-0.82	-0.525	0.02	-0.56	-0.3	0.115	-0.73	-0.32
A_06_P7090	YPR044C || OPI11 || 654602	1	-0.705	-0.765	-0.045	-1.11	-0.87	0.035	-0.895	-0.485	0.14	-0.84	-0.55
A_06_P5161	YLR344W || RPL26A || 819774	1	-0.8	-0.71	-0.27	-0.94	-0.69	-0.015	-0.73	-0.46	0.225	-0.86	-0.405
A_06_P2493	YDR500C || RPL37B || 1450238	1	-0.725	-0.555	-0.42	-0.795	-0.585	-0.07	-0.66	-0.31	-0.07	-0.645	-0.44
A_06_P4628	YKL216W || URA1 || 26078	1	-0.64	-0.74	-0.505	-0.835	-0.475	0.12	-0.785	-0.35	0.435	-0.875	-0.26
A_06_P4199	YJL177W || RPL17B || 90954	1	-0.48	-0.405	-0.31	-0.76	-0.475	0.045	-0.555	-0.42	0.225	-0.685	-0.305
A_06_P6296	YOL103W || ITR2 || 125537	1	-0.32	-0.205	-0.03	-0.465	-0.28	-0.19	-0.48	-0.245	-0.055	-0.62	-0.245
A_06_P6465	YOR103C || OST2 || 516519	1	-0.355	-0.31	-0.115	-0.565	-0.275	-0.11	-0.66	-0.34	-0.015	-0.585	-0.245
A_06_P7034	YPL273W || SAM4 || 25619	1	-1.45	-1.035	-0.05	-1.58	-0.99	-0.23	-1.68	-0.98	0.08	-1.59	-0.825
A_06_P6290	YOL097C || WRS1 || 136721	1	-0.625	-0.47	-0.18	-1.025	-0.49	-0.09	-0.91	-0.51	0.05	-0.79	-0.465
A_06_P6028	YNL256W || FOL1 || 166830	1	-1.105	-0.64	-0.065	-1.37	-0.655	-0.125	-1.38	-0.82	-0.11	-1.365	-0.775
A_06_P4877	YLR065C || ENV10 || 266435	1	-0.52	-0.305	-0.07	-0.79	-0.345	-0.06	-0.705	-0.345	0.025	-0.64	-0.31
A_06_P6470	YOR108W || LEU9 || 524671	1	-0.785	-0.58	-0.34	-1.285	-0.42	-0.16	-1.355	-0.4	0.16	-1.39	-0.285
A_06_P5912	YNL141W || AAH1 || 360382	1	-1.115	-0.61	-0.08	-1.84	-0.425	-0.01	-1.615	-0.46	0.49	-1.655	-0.335
A_06_P5698	YMR259C || TRM732 || 784807	1	-1.06	-0.335	-0.255	-1.49	-0.32	-0.1	-1.55	-0.33	0.025	-1.345	-0.265
A_06_P3675	YHR100C || GEP4 || 314202	1	-1.1	-0.5	0.035	-1.555	-0.35	0.01	-1.69	-0.34	0.105	-1.555	-0.445
A_06_P4354	YJR111C || || 636076	1	-0.665	-0.235	-0.03	-0.915	-0.27	-0.14	-0.845	-0.365	-0.025	-0.835	-0.31
A_06_P5044	YLR230W || || 604639	1	-0.55	-0.28	0.095	-0.7	-0.335	-0.03	-0.745	-0.21	-0.06	-0.675	-0.455
A_06_P7164	YPR117W || || 767359	1	-1.635	-0.425	-0.035	-1.44	-0.53	-0.2	-1.35	-0.465	-0.155	-1.375	-0.615
A_06_P5307	YML017W || PSP2 || 238438	1	-0.895	-0.21	0.07	-0.84	-0.385	-0.16	-0.83	-0.47	-0.17	-0.97	-0.475
A_06_P4587	YKL174C || TPO5 || 120400	1	-0.605	-0.245	0.06	-0.52	-0.27	-0.19	-0.585	-0.295	-0.12	-0.53	-0.325
A_06_P5388	YML097C || VPS9 || 78485	1	-1.04	-0.21	0.235	-0.955	-0.32	0.03	-0.985	-0.27	-0.11	-1	-0.3
A_06_P6423	YOR061W || CKA2 || 442343	1	-0.505	-0.18	0.205	-0.54	-0.3	-0.17	-0.505	-0.255	-0.13	-0.65	-0.35
A_06_P5002	YLR188W || MDL1 || 530187	1	-0.87	-0.3	0.275	-0.82	-0.465	-0.215	-0.97	-0.53	-0.34	-1.07	-0.65
A_06_P3438	YGR217W || CCH1 || 930688	1	-1.5	-0.39	0.415	-1.455	-0.525	-0.24	-1.485	-0.6	-0.315	-1.445	-0.82
A_06_P6684	YOR320C || GNT1 || 913786	1	-0.805	-0.255	-0.015	-0.975	-0.29	-0.195	-1.015	-0.29	-0.095	-1.06	-0.3
A_06_P2337	YDR346C || SVF1 || 1167214	1	-1.505	-0.515	-0.06	-1.63	-0.64	-0.135	-1.555	-0.585	-0.045	-1.555	-0.53
A_06_P5348	YML059C || NTE1 || 153231	1	-0.625	-0.25	0.115	-0.625	-0.295	-0.145	-0.63	-0.235	-0.115	-0.61	-0.22
A_06_P2983	YGL028C || SCW11 || 441349	1	-1.715	-0.755	0.24	-1.81	-0.82	-0.075	-1.695	-0.55	-0.16	-1.7	-0.29
A_06_P5918	YNL147W || LSM7 || 351111	1	-1.135	-0.4	-0.22	-1.19	-0.575	-0.265	-1.03	-0.395	-0.185	-0.945	-0.325
A_06_P6578	YOR216C || RUD3 || 747525	1	-0.915	-0.175	-0.16	-0.87	-0.41	-0.09	-0.925	-0.295	-0.21	-0.97	-0.335
A_06_P4421	YKL014C || URB1 || 411742	1	-1.06	-0.205	-0.11	-1.1	-0.37	-0.255	-1.175	-0.445	-0.125	-1.23	-0.49
A_06_P6604	YOR243C || PUS7 || 790412	1	-1.64	-0.56	-0.25	-1.9	-0.65	-0.17	-1.84	-0.72	-0.1	-1.73	-0.61
A_06_P5190	YLR372W || SUR4 || 868136	1	-1.575	-0.335	-0.21	-1.945	-0.57	-0.275	-1.74	-0.505	-0.165	-1.565	-0.44
A_06_P2581	YEL040W || UTR2 || 79397	1	-2.46	-0.43	-0.515	-2.46	-0.62	-0.42	-2.3	-0.775	-0.12	-2.375	-0.555
A_06_P6635	YOR274W || MOD5 || 838872	1	-1.415	-0.26	-0.27	-1.37	-0.46	-0.36	-1.195	-0.51	-0.165	-1.44	-0.47
A_06_P7193	YPR145W || ASN1 || 824100	1	-2.695	-0.745	-0.28	-2.445	-0.7	-0.825	-2.545	-1.385	-0.635	-2.64	-1.375
A_06_P4899	YLR087C || CSF1 || 306856	1	-1.125	-0.36	-0.325	-1.17	-0.34	-0.235	-1.195	-0.49	-0.205	-1.205	-0.515
A_06_P3260	YGR040W || KSS1 || 576255	1	-0.995	-0.245	-0.245	-0.75	-0.165	-0.16	-0.94	-0.525	-0.2	-1.115	-0.515
A_06_P3925	YIL126W || STH1 || 121824	1	-1.255	-0.105	-0.24	-0.995	-0.13	-0.345	-1.12	-0.415	-0.33	-1.18	-0.37
A_06_P5152	YLR335W || NUP2 || 799424	1	-0.92	-0.37	-0.385	-0.765	-0.305	-0.24	-0.945	-0.375	-0.185	-1.025	-0.335
A_06_P6900	YPL141C || FRK1 || 283473	1	-1.4	-0.69	-0.14	-1.39	-0.97	-0.235	-1.36	-0.655	-0.095	-1.67	-0.615
A_06_P4464	YKL054C || DEF1 || 336540	1	-0.885	-0.355	-0.12	-0.995	-0.585	-0.24	-0.975	-0.575	-0.215	-1	-0.52
A_06_P3213	YGL257C || MNT2 || 12583	1	-1.365	-0.58	-0.01	-1.155	-0.735	-0.415	-1.215	-0.705	-0.325	-1.38	-0.78
A_06_P5389	YML098W || TAF13 || 77544	1	-1.19	-0.625	-0.15	-1.095	-0.725	-0.17	-1.025	-0.77	-0.185	-0.995	-0.67
A_06_P1782	YDL053C || PBP4 || 361721	1	-1.385	-0.655	-0.1	-1.36	-0.735	-0.21	-1.3	-0.68	-0.16	-1.335	-0.735
A_06_P2522	YDR528W || HLR1 || 1495747	1	-1.225	-0.565	-0.31	-0.995	-0.4	-0.325	-1.16	-0.72	-0.16	-1.11	-0.665
A_06_P3762	YHR184W || SSP1 || 474264	1	-1.595	-0.45	-0.255	-1.315	-0.765	-0.235	-1.11	-0.72	-0.295	-1.165	-0.785
A_06_P1277	YBR030W || RKM3 || 299851	1	-0.725	-0.43	-0.26	-0.81	-0.5	-0.225	-0.835	-0.465	-0.115	-0.98	-0.47
A_06_P5237	YLR419W || || 962550	1	-1.055	0.02	-0.015	-1.2	-0.21	-0.205	-1.17	-0.475	-0.16	-1.12	-0.405
A_06_P3950	YIL151C || ESL1 || 57366	1	-1.095	-0.045	0.005	-1.18	-0.135	-0.135	-0.94	-0.285	-0.145	-0.965	-0.45
A_06_P7081	YPR035W || GLN1 || 643199	1	-1.435	0.085	-0.2	-1.595	-0.2	-0.335	-1.375	-0.38	-0.15	-1.215	-0.565
A_06_P1220	YBL088C || TEL1 || 51231	1	-0.985	-0.065	-0.15	-0.99	-0.03	-0.165	-0.925	-0.385	-0.145	-0.86	-0.27
A_06_P5557	YMR126C || DLT1 || 520801	1	-0.445	-0.255	0.14	-0.535	-0.46	-0.045	-0.495	-0.225	-0.005	-0.47	-0.31
A_06_P5957	YNL185C || MRPL19 || 292262	1	-0.935	-0.475	0.21	-0.94	-0.68	-0.23	-0.92	-0.515	-0.1	-0.955	-0.64
A_06_P5556	YMR125W || STO1 || 520387	1	-1.135	-0.52	-0.005	-1.235	-0.84	-0.285	-1.165	-0.64	-0.175	-1.175	-0.715
A_06_P3023	YGL068W || MNP1 || 375467	1	-0.76	-0.375	0.05	-0.705	-0.485	0.05	-0.71	-0.36	0.07	-0.69	-0.435
A_06_P5121	YLR305C || STT4 || 738263	1	-1.005	-0.24	0.095	-1.115	-0.495	-0.095	-1	-0.39	-0.35	-0.89	-0.345
A_06_P4229	YJL207C || LAA1 || 41437	1	-0.82	-0.145	0.08	-0.93	-0.315	-0.175	-0.87	-0.335	-0.265	-0.81	-0.535
A_06_P4372	YJR129C || || 664093	1	-0.855	-0.145	0.085	-0.99	-0.395	-0.225	-0.93	-0.29	-0.25	-0.975	-0.345
A_06_P1768	YDL040C || NAT1 || 378914	1	-0.41	-0.2	0.02	-0.675	-0.31	-0.185	-0.735	-0.315	-0.15	-0.675	-0.365
A_06_P7079	YPR033C || HTS1 || 637417	1	-0.72	-0.425	0.185	-0.905	-0.595	0.075	-0.725	-0.495	-0.065	-0.695	-0.58
A_06_P6654	YOR293W || RPS10A ||	1	-0.89	-0.82	0.05	-1.185	-0.96	0.015	-0.915	-0.74	-0.005	-0.905	-0.855
A_06_P4963	YLR149C-A || || 440370	1	-1.145	-0.565	0.14	-1.24	-0.905	-0.035	-0.955	-0.565	-0.075	-0.865	-0.675
A_06_P4626	YKL214C || YRA2 || 31277	1	-0.64	-0.28	0.165	-0.685	-0.545	0.02	-0.65	-0.29	-0.07	-0.7	-0.43
A_06_P7102	YPR056W || TFB4 || 671849	1	-0.365	-0.23	0.07	-0.53	-0.425	-0.055	-0.475	-0.315	-0.095	-0.495	-0.355
A_06_P3402	YGR181W || TIM13 || 858433	1	-0.78	-0.72	0.075	-1.04	-0.84	-0.05	-1.125	-0.625	-0.085	-0.9	-0.58
A_06_P5390	YML099C || ARG81 || 74398	1	-0.435	-0.235	0.15	-0.41	-0.38	-0.06	-0.49	-0.315	0	-0.41	-0.215
A_06_P2486	YDR493W || MZM1 || 1436527	1	-0.79	-0.435	0.225	-0.7	-0.515	-0.14	-0.715	-0.36	-0.045	-0.69	-0.365
A_06_P1812	YDL083C || RPS16B || 307046	1	-0.69	-0.665	0.105	-1.035	-0.755	-0.04	-0.785	-0.535	-0.12	-0.79	-0.61
A_06_P4665	YKR028W || SAP190 || 497333	1	-0.59	-0.265	0.405	-0.525	-0.445	-0.14	-0.575	-0.435	-0.265	-0.54	-0.54
A_06_P1424	YBR171W || SEC66 || 578734	1	-0.54	-0.345	0.3	-0.66	-0.67	-0.26	-0.565	-0.445	-0.255	-0.505	-0.455
A_06_P1323	YBR074W || PFF1 || 388919	1	-0.775	-0.37	0.105	-0.78	-0.66	-0.085	-0.765	-0.54	-0.27	-0.83	-0.49
A_06_P4881	YLR069C || MEF1 || 271690	1	-0.64	-0.305	-0.245	-0.61	-0.155	-0.04	-0.62	-0.425	-0.105	-0.39	-0.415
A_06_P2338	YDR347W || MRP1 || 1170063	1	-0.38	-0.12	-0.19	-0.33	-0.05	-0.025	-0.32	-0.09	0.055	-0.355	-0.2
A_06_P5953	YNL181W || || 299327	1	-0.435	-0.09	0.35	-0.44	-0.28	-0.005	-0.37	-0.065	-0.13	-0.475	-0.06
A_06_P5342	YML055W || SPC2 || 165238	1	-0.485	-0.355	0.32	-0.59	-0.4	-0.035	-0.56	-0.22	0.015	-0.495	-0.18
A_06_P4479	YKL069W || || 307663	1	-0.93	-0.505	0.475	-1.2	-0.49	0.01	-1.17	-0.165	0.045	-0.865	-0.17
A_06_P6663	YOR301W || RAX1 || 882034	1	-0.71	-0.35	0.14	-0.675	-0.415	-0.05	-0.735	-0.335	-0.01	-0.92	-0.23
A_06_P2127	YDR139C || RUB1 || 733816	1	-1.01	-0.585	0.4	-1.04	-0.52	-0.01	-0.995	-0.21	0.075	-1.14	-0.34
A_06_P3869	YIL069C || RPS24B || 231553	1	-0.495	-0.24	0.1	-0.86	-0.38	0.19	-0.69	-0.135	0.135	-0.735	-0.18
A_06_P1071	YAL045C || || 57651	1	-0.55	-0.2	0.375	-0.6	-0.5	0.06	-0.545	-0.085	-0.065	-0.515	-0.105
A_06_P4093	YJL071W || ARG2 || 307624	1	-0.69	-0.285	0.425	-0.625	-0.405	0.02	-0.64	-0.45	-0.04	-0.56	-0.475
A_06_P5892	YNL121C || TOM70 || 398687	1	-0.625	-0.22	0.275	-0.705	-0.325	0.1	-0.825	-0.435	-0.125	-0.745	-0.555
A_06_P1269	YBR022W || POA1 || 283973	1	-0.665	-0.19	0.295	-0.805	-0.47	0.04	-0.815	-0.32	-0.08	-0.715	-0.3
A_06_P5911	YNL140C || || 360958	1	-0.77	-0.2	0.485	-0.815	-0.39	0.055	-0.74	-0.305	-0.255	-0.645	-0.39
A_06_P1327	YBR079C || RPG1 || 395539	1	-0.65	-0.225	0.575	-0.74	-0.485	0.05	-0.835	-0.25	-0.1	-0.835	-0.245
A_06_P6179	YNR066C || || 753926	1	-0.595	-0.305	0.005	-0.58	-0.39	0.105	-0.685	-0.33	0.2	-0.44	-0.315
A_06_P5921	YNL150W || || 349420	1	-0.305	-0.345	0.13	-0.72	-0.345	0.17	-0.59	-0.255	0.32	-0.445	-0.24
A_06_P5570	YMR138W || CIN4 || 545454	1	-1.075	-0.575	0.065	-1.58	-0.69	0.275	-1.4	-0.29	0.265	-1.415	-0.31
A_06_P5267	YLR448W || RPL6B || 1029503	1	-0.715	-0.45	-0.01	-1.02	-0.455	0.22	-0.9	-0.165	0.39	-0.855	-0.11
A_06_P5224	YLR406C || RPL31B || 931295	1	-1.085	-0.59	-0.005	-1.335	-0.535	0.315	-1.265	-0.11	0.425	-1.215	-0.02
A_06_P3305	YGR085C || RPL11B || 648809	1	-0.395	-0.305	0.095	-1.05	-0.415	0.21	-0.91	-0.135	0.32	-0.64	0.005
A_06_P6073	YNL301C || RPL18B || 64475	1	-1.11	-0.61	0.5	-1.955	-0.565	0.255	-1.92	-0.09	0.535	-1.665	0.115
A_06_P6407	YOR045W || TOM6 || 413916	1	-0.905	-0.475	0.23	-1.075	-0.4	0.035	-1.2	-0.215	0.11	-1.01	-0.27
A_06_P1487	YBR233W-A || DAD3 || 685003	1	-1.22	-0.495	0.27	-1.475	-0.46	0.025	-1.345	-0.19	0.275	-1.235	-0.02
A_06_P4312	YJR069C || HAM1 || 568886	1	-0.595	-0.265	0.18	-0.925	-0.09	0.08	-1.03	-0.19	0.175	-0.9	-0.265
A_06_P7163	YPR116W || RRG8 || 759416	1	-1.345	-0.74	-0.22	-0.96	-0.395	0	-1.11	-0.5	-0.015	-1.03	-0.48
A_06_P3692	YHR117W || TOM71 || 344032	1	-0.97	-0.505	-0.095	-0.645	-0.285	-0.13	-0.86	-0.365	-0.105	-0.87	-0.505
A_06_P4309	YJR066W || TOR1 || 566667	1	-0.555	-0.325	-0.175	-0.49	-0.175	-0.09	-0.56	-0.275	-0.075	-0.4	-0.245
A_06_P3784	YHR206W || SKN7 || 514310	1	-0.71	-0.345	0.025	-0.425	-0.235	-0.14	-0.685	-0.33	-0.025	-0.69	-0.4
A_06_P4119	YJL097W || PHS1 || 245986	1	-0.675	-0.425	-0.12	-0.535	-0.125	-0.23	-0.78	-0.17	-0.19	-0.675	-0.15
A_06_P6331	YOL138C || RTC1 || 61452	1	-0.585	-0.305	0.125	-0.615	-0.19	-0.135	-0.715	-0.2	-0.035	-0.665	-0.19
A_06_P4951	YLR138W || NHA1 || 421169	1	-0.825	-0.17	0.165	-0.765	-0.285	-0.115	-0.72	-0.08	-0.045	-0.8	-0.175
A_06_P4740	YKR102W || FLO10 || 649786	1	-0.745	-0.35	0.045	-0.61	-0.175	-0.095	-0.85	-0.14	-0.075	-0.785	-0.15
A_06_P6693	YOR329C || SCD5 || 936791	1	-0.765	-0.23	0.2	-0.73	-0.225	-0.055	-0.85	-0.17	-0.045	-0.725	-0.285
A_06_P6799	YPL040C || ISM1 || 476148	1	-1.255	-0.41	-0.045	-1.105	-0.18	-0.01	-1.185	-0.425	-0.115	-1.215	-0.475
A_06_P4117	YJL095W || BCK1 || 251561	1	-0.985	-0.205	-0.09	-0.835	-0.115	-0.01	-0.98	-0.18	-0.105	-0.965	-0.285
A_06_P6679	YOR315W || SFG1 || 905720	1	-3.795	-1.355	0.38	-3.795	-0.87	-0.125	-3.745	-0.855	-0.5	-3.84	-0.885
A_06_P5672	YMR233W || TRI1 || 739642	1	-1.085	-0.285	-0.17	-1.065	-0.25	-0.03	-1.105	-0.2	0.055	-1.22	-0.15
A_06_P6154	YNR041C || COQ2 || 700601	1	-1.31	-0.485	-0.175	-1.025	-0.425	-0.05	-1.075	-0.44	-0.145	-1.125	-0.535
A_06_P6180	YNR067C || DSE4 || 755765	1	-2.595	-0.99	-0.06	-2.4	-0.55	-0.44	-2.925	-0.975	-0.44	-2.975	-0.95
A_06_P1410	YBR158W || AMN1 || 557962	1	-2.905	-1.34	-0.24	-2.645	-0.995	-0.21	-2.73	-0.915	0.045	-2.895	-0.75
A_06_P6844	YPL085W || SEC16 || 393474	1	-1.275	-0.4	-0.175	-1.005	-0.24	-0.315	-1.12	-0.43	-0.305	-1.05	-0.315
A_06_P3743	YHR165C || PRP8 || 429893	1	-1.21	-0.22	-0.325	-1.01	-0.27	-0.285	-1.065	-0.42	-0.21	-1.115	-0.345
A_06_P5140	YLR323C || CWC24 || 778377	1	-1.05	-0.235	0.15	-0.83	-0.385	-0.14	-0.835	-0.325	-0.205	-1.055	-0.205
A_06_P1152	YBL023C || MCM2 || 175109	1	-1.15	-0.17	0.145	-0.89	-0.15	-0.205	-0.91	-0.18	-0.13	-1.02	-0.095
A_06_P7001	YPL241C || CIN2 || 95403	1	-0.985	-0.785	0.165	-1.11	-0.78	0.13	-1.06	-0.48	0.005	-1.025	-0.425
A_06_P5766	YMR321C || || 917821	1	-1.205	-0.96	0.5	-1.55	-0.995	0.075	-1.65	-0.91	0.035	-1.51	-0.755
A_06_P3673	YHR098C || SFB3 || 299296	1	-0.445	-0.37	0.05	-0.68	-0.305	-0.015	-0.695	-0.34	0.015	-0.56	-0.24
A_06_P3442	YGR221C || TOS2 || 937245	1	-0.69	-0.495	0.055	-0.955	-0.69	-0.01	-1.01	-0.43	0.04	-0.88	-0.375
A_06_P6269	YOL077W-A || ATP19 || 185545	1	-1.395	-0.775	0.37	-1.79	-0.905	0.495	-1.59	-0.245	0.195	-1.47	-0.245
A_06_P3182	YGL226W || MTC3 || 73644	1	-0.985	-0.345	0.44	-0.83	-0.615	0.22	-0.985	-0.24	-0.02	-0.92	-0.44
A_06_P3998	YIR021W || MRS1 || 398185	1	-0.745	-0.415	0.075	-0.93	-0.345	0.135	-1.035	-0.315	0.28	-0.985	-0.37
A_06_P6594	YOR232W || MGE1 || 774989	1	-0.945	-0.335	0.115	-1.11	-0.465	0.19	-1.155	-0.285	-0.09	-0.94	-0.18
A_06_P4723	YKR085C || MRPL20 || 599196	1	-0.845	-0.345	0.065	-1.035	-0.455	0.16	-1.005	-0.425	0.045	-0.82	-0.285
A_06_P1276	YBR029C || CDS1 || 296573	1	-1.255	-0.41	0.04	-1.59	-0.71	0	-1.5	-0.415	0.095	-1.44	-0.51
A_06_P1043	YAL021C || CCR4 || 110986	1	-0.815	-0.175	0.18	-0.965	-0.495	0.025	-1.01	-0.46	-0.06	-0.865	-0.315
A_06_P4114	YJL092W || SRS2 || 260728	1	-0.36	-0.165	-0.11	-0.38	-0.23	0.045	-0.425	-0.06	0.01	-0.49	-0.2
A_06_P6064	YNL292W || PUS4 || 83820	1	-0.545	-0.265	0.185	-0.695	-0.4	-0.02	-0.77	-0.325	0.005	-0.86	-0.395
A_06_P5919	YNL148C || ALF1 || 350273	1	-0.955	-0.39	0.045	-1.1	-0.635	0	-0.955	-0.435	-0.01	-1.18	-0.46
A_06_P1182	YBL052C || SAS3 || 119613	1	-0.97	-0.505	0.135	-0.93	-0.505	-0.005	-1.11	-0.53	-0.085	-1.305	-0.52
A_06_P2507	YDR514C || || 1471548	1	-0.605	-0.37	-0.145	-0.835	-0.395	-0.005	-0.815	-0.42	0.17	-1.02	-0.37
A_06_P6598	YOR236W || DFR1 || 781260	1	-1.815	-1.065	0.375	-1.86	-1.265	0.015	-1.935	-0.735	-0.04	-1.92	-0.76
A_06_P5439	YMR012W || CLU1 || 294881	1	-1.095	-0.5	0.125	-1.305	-0.515	0.01	-1.405	-0.46	0.02	-1.43	-0.475
A_06_P3377	YGR156W || PTI1 || 801695	1	-1.23	-0.53	0.3	-1.315	-0.655	-0.11	-1.41	-0.51	-0.055	-1.455	-0.5
A_06_P3409	YGR188C || BUB1 || 872198	1	-1.58	-0.6	0.55	-1.395	-0.785	0	-1.515	-0.565	-0.225	-1.345	-0.575
A_06_P3369	YGR148C || RPL24B || 787711	1	-0.88	-0.475	0.04	-0.935	-0.575	-0.02	-0.755	-0.435	-0.02	-0.765	-0.29
A_06_P3261	YGR041W || BUD9 || 579051	1	-2	-1.125	0.055	-1.845	-1.105	0.055	-1.84	-0.815	0.08	-1.79	-0.71
A_06_P5525	YMR096W || SNZ1 || 459222	1	-0.515	-0.285	-0.015	-0.625	-0.365	-0.08	-0.66	-0.285	-0.045	-0.67	-0.225
A_06_P2971	YGL016W || KAP122 || 464615	1	-1.025	-0.64	-0.08	-1.23	-0.76	-0.1	-1.22	-0.705	-0.05	-1.22	-0.63
A_06_P4598	YKL185W || ASH1 || 96205	1	-2.07	-1.005	-0.23	-2.025	-1.26	0.04	-2	-0.825	0.015	-1.975	-0.98
A_06_P4096	YJL074C || SMC3 || 299197	1	-1.465	-0.76	-0.105	-1.515	-0.84	-0.02	-1.635	-0.695	-0.095	-1.695	-0.705
A_06_P2787	YER154W || OXA1 || 476066	1	-1.24	-0.73	-0.23	-1.275	-0.69	-0.105	-1.5	-0.725	-0.015	-1.445	-0.65
A_06_P2720	YER089C || PTC2 || 336303	1	-1.415	-0.83	-0.1	-1.74	-0.81	-0.165	-1.705	-0.94	-0.075	-1.7	-0.83
A_06_P2353	YDR362C || TFC6 || 1196679	1	-0.79	-0.31	0.1	-0.655	-0.455	0.005	-0.65	-0.35	-0.13	-0.665	-0.34
A_06_P1568	YCL014W || BUD3 || 101046	1	-1.31	-0.67	0.11	-1.415	-0.955	-0.225	-1.38	-0.755	-0.345	-1.52	-0.77
A_06_P3930	YIL131C || FKH1 || 100899	1	-0.635	-0.675	0.155	-0.81	-0.525	-0.03	-1.065	-0.24	0.065	-1.045	-0.14
A_06_P4313	YJR070C || LIA1 || 569855	1	-0.65	-0.535	-0.045	-0.95	-0.57	-0.03	-1.025	-0.365	0.34	-1.015	-0.25
A_06_P2628	YER007C-A || TMA20 || 166453	1	-0.575	-0.37	0.115	-0.705	-0.485	-0.11	-0.745	-0.2	0.1	-0.78	-0.195
A_06_P5841	YNL070W || TOM7 || 493474	1	-0.77	-0.275	0.03	-0.78	-0.22	-0.06	-0.89	0.01	0.16	-0.735	0.035
A_06_P4222	YJL200C || ACO2 || 56501	1	-0.865	-0.3	0.275	-1.035	-0.42	-0.06	-1.07	-0.01	0.025	-0.965	0.03
A_06_P5100	YLR285W || NNT1 || 708086	1	-1.275	-0.295	0.1	-1.355	-0.5	0.085	-1.055	0.035	0.34	-0.97	0.03
A_06_P3646	YHR072W-A || NOP10 || 241771	1	-0.99	-0.235	0.125	-1.225	-0.21	0.04	-1.135	0.08	0.29	-1.015	0.08
A_06_P3302	YGR082W || TOM20 || 644303	1	-1.005	-0.26	0.14	-1.195	-0.275	0.055	-1.1	-0.04	0.22	-1.08	0.04
A_06_P3933	YIL134W || FLX1 || 98211	1	-0.69	-0.12	0.27	-0.64	-0.07	-0.05	-0.71	0.005	0.1	-0.53	-0.03
A_06_P6958	YPL198W || RPL7B || 173584	1	-1.195	-0.285	-0.245	-1.5	-0.14	-0.065	-1.585	-0.2	0.175	-1.675	-0.135
A_06_P4070	YJL050W || MTR4 || 345554	1	-1.18	-0.055	-0.225	-1.535	-0.17	-0.105	-1.495	-0.1	0.05	-1.57	-0.04
A_06_P6672	YOR309C || || 896698	1	-1.475	-0.3	-0.215	-1.705	-0.4	-0.085	-1.6	-0.335	0.13	-1.75	-0.31
A_06_P4989	YLR175W || CBF5 || 507328	1	-1.01	-0.29	-0.32	-1.385	-0.26	-0.03	-1.23	-0.285	0.105	-1.275	-0.185
A_06_P2405	YDR412W || RRP17 || 1295118	1	-1.115	-0.21	-0.325	-1.285	-0.265	-0.035	-1.19	-0.18	0.06	-1.15	-0.11
A_06_P6775	YPL016W || SWI1 || 524830	1	-1.375	-0.255	-0.255	-1.52	-0.165	-0.045	-1.465	-0.165	-0.135	-1.385	-0.17
A_06_P5922	YNL151C || RPC31 || 347999	1	-2.22	-0.27	-0.255	-2.2	-0.245	-0.16	-2.11	-0.26	-0.015	-2.145	-0.135
[truncated: 5,124 more rows]

## Sheet: 0 min time points
YORF	NAME	GWEIGHT	2_0_avg	3_0_avg	4_0_avg
EWEIGHT			1	1	1
[truncated: 5,859 more rows]

## Sheet: 0 min data - .cdt file values
GID	YORF	NAME	GWEIGHT	2_0_avg	3_0_avg	4_0_avg	Cluster
[truncated: 266 more rows]

[truncated: 3 more sheets: mutant effect (ME) ratios, ME ratios, filtered for .pcl, ME & exp data -.cdt file values]
